# Supplementary material for: A Large Maize (Zea mays L.) SNP Genotyping Array: Development and Germplasm Genotyping, and Genetic Mapping to Compare with the B73 Reference Genome
Source: PLoS One. 2011 Dec 8;6(12):e28334. doi: 10.1371/journal.pone.0028334 (PMC3234264; doi:10.1371/journal.pone.0028334)
Supplement: Table S2 — Quality data for the 49,585 scorable markers for the 274 maize lines based on MaizeSNP50_B.egt cluster file. (XLS) [file pone.0028334.s008.xls]

## Sheet: Quality scorable marker
Supplementary Table S2
Quality data for the 49585 scorable marker for the 274 maize lines based on MaizeSNP50_B.egt cluster file
SNP_Name	samples total	%failed
PZA03171.3	274	0
PZA00170.3	274	0
PUT-163a-18163661-1262	274	0
PZE-104125608	274	0
PUT-163a-18167719-1296	274	0
SYN20569	274	0
PUT-163a-74246330-3711	274	0
PUT-163a-148928654-351	274	0
ZM013298-0288	274	0
PZE-101175283	274	0
PUT-163a-148937637-425	274	0
PUT-163a-29544067-1759	274	0
ZM013305-0224	274	0
PZA03696.2	274	0
PUT-163a-29947331-1843	274	0
ZM013854-0446	274	0
PUT-163a-88754607-4573	274	0
SYN20988	274	0
PUT-163a-78121863-4398	274	0
PUT-163a-148949657-501	274	0
PZE-103112364	274	0
PUT-163a-78122849-4414	274	0
PUT-163a-18179900-1492	274	0
PUT-163a-28576072-1630	274	0
ZM012705-0556	274	0
PUT-163a-60354900-2744	274	0
PUT-163a-78074902-4097	274	0
ZM007732-0520	274	0
PUT-163a-60346233-2546	274	0
PUT-163a-21481266-1569	274	0
PUT-163a-148937427-415	274	0
PZE-100001263	274	0
PZE-100001297	274	0
PZE-100001736	274	0
PZE-100001759	274	0
PZE0006619827	274	0
PZE-100002763	274	0
PZE0010534402	274	0
PZE0011276128	274	0
PZE-100003056	274	0
SYN79	274	0
PZE-101000450	274	0
SYN2545	274	0
SYNGENTA16820	274	0
SYN9365	274	0
PZE-101004328	274	0
PZA02869.8	274	0
PZD00020.2	274	0
PZD00020.4	274	0
PZD00081.2	274	0
PZD00019.1	274	0
SYN11308	274	0
SYN36143	274	0
PZB00919.1	274	0
PZE-101008685	274	0
PUT-163a-86470789-4504	274	0
SYN13396	274	0
PZE-101013598	274	0
SYN13519	274	0
PZA03520.3	274	0
SYN20032	274	0
SYN5662	274	0
SYN25015	274	0
SYN5051	274	0
PZE-101028839	274	0
PZB00718.3	274	0
PZE-101029991	274	0
SYN96	274	0
SYN16133	274	0
PZE-101032313	274	0
PZE-101032318	274	0
PZE-101032884	274	0
PZE-101032933	274	0
PZE-101032957	274	0
SYN18706	274	0
PZE-101034048	274	0
SYN18923	274	0
PZE-101035105	274	0
PZE-101035737	274	0
PZE-101037602	274	0
SYNGENTA10987	274	0
PZE-101038253	274	0
PZE-101038258	274	0
SYN16258	274	0
SYN16272	274	0
PZE-101038501	274	0
PZE-101040601	274	0
SYN24631	274	0
SYN24635	274	0
PZB02058.1	274	0
PZE-101041602	274	0
PZB02058.3	274	0
PZE-101043685	274	0
PZE-101046045	274	0
SYN8488	274	0
PZE-101046835	274	0
PZE-101046844	274	0
PZE-101046967	274	0
PUT-163a-78116065-4356	274	0
PZA00654.12	274	0
PZA00654.10	274	0
PZE-101048857	274	0
SYN7081	274	0
PUT-163a-76010933-3725	274	0
SYN28153	274	0
ZM013123-0446	274	0
PZE-101052580	274	0
PZE-101052583	274	0
PZE-101052652	274	0
PZE-101052660	274	0
PZE-101053360	274	0
PZE-101053418	274	0
SYN15783	274	0
SYN30781	274	0
PZE-101054298	274	0
PZE-101054527	274	0
PUT-163a-71445275-3372	274	0
PZE-101057252	274	0
PZE-101058154	274	0
PUT-163a-71445350-3373	274	0
PUT-163a-71445350-3376	274	0
SYN11247	274	0
SYN11248	274	0
SYN11245	274	0
SYN12583	274	0
PZE-101061064	274	0
PZE-101061930	274	0
ZM013814-0513	274	0
PZE-101062213	274	0
SYN10021	274	0
PUT-163a-16922676-1070	274	0
PZE-101062764	274	0
PZE-101062970	274	0
PZE-101064305	274	0
PZE-101064448	274	0
PUT-163a-71430056-3266	274	0
PZE-101065132	274	0
PZE-101066134	274	0
PZA03673.2	274	0
PZE-101066317	274	0
PZE-101066357	274	0
PUT-163a-60343677-2496	274	0
PZB02095.2	274	0
SYN9123	274	0
PZE-101067628	274	0
PZE-101067639	274	0
SYN2424	274	0
PZE-101071663	274	0
PZE-101072224	274	0
SYN24868	274	0
PZE-101073032	274	0
SYN30678	274	0
SYN30671	274	0
PZA03767.5	274	0
PZE-101074451	274	0
PZE-101074610	274	0
SYN30931	274	0
PZE-101074821	274	0
PZE-101074835	274	0
PZE-101074852	274	0
SYN25748	274	0
PZE-101075396	274	0
PZE-101075499	274	0
PZA00328.1	274	0
PZE-101076941	274	0
PZE-101076999	274	0
PZE-101077013	274	0
PZA01476.1	274	0
PZE-101077713	274	0
PZE-101077918	274	0
SYN35691	274	0
SYN26515	274	0
PZE-101079797	274	0
PZE-101080179	274	0
PZE-101080377	274	0
PZE-101080514	274	0
PZE-101080617	274	0
PZE-101080708	274	0
SYN26979	274	0
PZE-101081596	274	0
PZE-101081679	274	0
PZE-101081804	274	0
PZE-101081882	274	0
PZE-101082408	274	0
PZD00076.1	274	0
SYN26732	274	0
PZE-101084888	274	0
PZE-101085066	274	0
ZM012452-0141	274	0
PZE-101086419	274	0
PZE-101086591	274	0
PZE-101088198	274	0
PZE-101089397	274	0
PZE-101090371	274	0
PZE-101091544	274	0
PZE-101091679	274	0
PZE-101092338	274	0
PZA00119.4	274	0
PZE-101092483	274	0
PZE-101093610	274	0
PZA00593.1	274	0
PZE-101096539	274	0
PZE-101097131	274	0
PZE-101097385	274	0
PZA03407.4	274	0
PZE-101098597	274	0
PZE-101099469	274	0
PZA00705.1	274	0
SYN26760	274	0
PZE-101101293	274	0
PZE-101101488	274	0
PZE-101103701	274	0
SYN15198	274	0
PZE-101103841	274	0
PZE-101103956	274	0
PZE-101103957	274	0
PZA00301.3	274	0
PZE-101105392	274	0
PZE-101105466	274	0
PZE-101105485	274	0
ZM011176-0524	274	0
PZE-101106625	274	0
PZE-101107431	274	0
SYN23043	274	0
PZE-101108627	274	0
PZE-101109216	274	0
SYN25958	274	0
PZE-101110108	274	0
PZE-101110204	274	0
ZM013720-0419	274	0
PZE-101111115	274	0
PZE-101111294	274	0
PZE-101113273	274	0
PZE-101114797	274	0
PZE-101115674	274	0
SYNGENTA6894	274	0
SYN36385	274	0
PZE-101116918	274	0
PZE-101116919	274	0
PZE-101116930	274	0
PZE-101119127	274	0
PZE-101119263	274	0
PZE-101120253	274	0
PZE-101120262	274	0
PZE-101121061	274	0
PZE-101121147	274	0
PZE-101121832	274	0
PZE-101122043	274	0
PUT-163a-4753368-2161	274	0
PZE-101124764	274	0
PZE-101124798	274	0
PZE-101125239	274	0
PZE-101125549	274	0
PZE-101126097	274	0
PZE-101129253	274	0
PZE-101134256	274	0
PZB00963.2	274	0
PZB00963.1	274	0
PZE-101136152	274	0
PZE-101136554	274	0
PZE-101136856	274	0
PZE-101137641	274	0
PZE-101138213	274	0
PZE-101139638	274	0
PZE-101140546	274	0
PZE-101140958	274	0
PZE-101142160	274	0
PZE-101143871	274	0
PZE-101143958	274	0
SYN11637	274	0
PZE-101145302	274	0
PZE-101145388	274	0
PZE-101145805	274	0
SYN28869	274	0
SYN6425	274	0
SYN32452	274	0
PZD00052.4	274	0
PZE-101151153	274	0
PZE-101152312	274	0
PZE-101153520	274	0
SYN15669	274	0
SYNGENTA16640	274	0
PZA03686.2	274	0
ZM011029-0253	274	0
PZE-101159930	274	0
PZE-101160390	274	0
PZB01077.3	274	0
PZE-101160909	274	0
SYNGENTA12845	274	0
SYNGENTA12846	274	0
PUT-163a-76013717-3738	274	0
PZE-101163755	274	0
SYN35288	274	0
PZE-101164873	274	0
PZE-101164985	274	0
PZE-101165832	274	0
PZE-101166814	274	0
PZE-101168100	274	0
PZE-101168102	274	0
SYN9060	274	0
PZE-101169317	274	0
PZE-101169429	274	0
PHM1438.34	274	0
SYN3002	274	0
PZE-101171800	274	0
PZE-101172422	274	0
PZE-101173484	274	0
PZA03545.1	274	0
PZE-101174939	274	0
PZE-101175171	274	0
PZE-101175269	274	0
PZE-101175277	274	0
PZE-101175290	274	0
PZA03631.2	274	0
SYN3572	274	0
PZE-101177770	274	0
PZE-101177793	274	0
PZE-101178625	274	0
SYN32067	274	0
PZE-101182606	274	0
PZE-101183046	274	0
SYN37173	274	0
PZE-101184213	274	0
SYN31297	274	0
SYN30272	274	0
SYN11474	274	0
PZE-101187508	274	0
PZE-101187908	274	0
PZE-101187914	274	0
PZE-101188909	274	0
PZE-101192491	274	0
PZE-101193114	274	0
an1.3	274	0
ZM013435-0338	274	0
PZE-101198638	274	0
SYN15200	274	0
PZE-101198850	274	0
PZE-101199324	274	0
PZE-101199718	274	0
PZE-101199859	274	0
PZE-101200126	274	0
PZE-101200358	274	0
PZE-101200480	274	0
PZE-101201123	274	0
PZE-101203502	274	0
PZE-101203731	274	0
PZE-101205964	274	0
PUT-163a-86471385-4508	274	0
PZE-101206210	274	0
PZE-101206918	274	0
PZE-101206972	274	0
PZA03387.2	274	0
SYN32090	274	0
SYN32089	274	0
PZE-101207253	274	0
PZE-101208579	274	0
PZE-101209844	274	0
PZE-101210296	274	0
PZE-101212781	274	0
PZE-101213032	274	0
PZE-101213720	274	0
PZE-101213737	274	0
PZE-101213738	274	0
PZA03392.2	274	0
PZE-101214331	274	0
SYNGENTA10273	274	0
SYN24080	274	0
PZE-101215248	274	0
tb1.17	274	0
tb1.11	274	0
tb1.7	274	0
SYN33953	274	0
SYN11978	274	0
PZE-101217422	274	0
PZB00083.3	274	0
PZB01427.1	274	0
PZB01427.5	274	0
PZE-101221278	274	0
PZE-101222185	274	0
PZE-101222337	274	0
PZE-101222338	274	0
PZE-101222418	274	0
PZE-101224897	274	0
PZE-101225822	274	0
PUT-163a-4226354-2042	274	0
PUT-163a-4226354-2040	274	0
PUT-163a-74241827-3665	274	0
PZE-101228736	274	0
PZE-101228874	274	0
PZE-101233747	274	0
SYN254	274	0
SYN5988	274	0
SYN25406	274	0
PZE-101236380	274	0
SYN9114	274	0
PUT-163a-110516771-95	274	0
PUT-163a-78122363-4401	274	0
SYN32910	274	0
PZE-101239119	274	0
PZE-101240470	274	0
PZE-101240622	274	0
PUT-163a-78089980-4232	274	0
PUT-163a-74238957-3641	274	0
PZB01226.1	274	0
PZE-101243661	274	0
PZE-101244530	274	0
SYN32352	274	0
SYN26418	274	0
SYNGENTA15825	274	0
SYN38692	274	0
SYNGENTA12920	274	0
PZE-101253240	274	0
PUT-163a-60350073-2631	274	0
PZE-101254657	274	0
SYN7047	274	0
SYN7049	274	0
SYN38948	274	0
PZA00477.5	274	0
SYN16118	274	0
PZB01937.2	274	0
PZE-101257235	274	0
PZE-102000079	274	0
PZE-102000272	274	0
PZE-102000406	274	0
SYN8424	274	0
SYN8423	274	0
SYN5559	274	0
PZE-102000838	274	0
SYN6178	274	0
SYNGENTA17111	274	0
SYN4139	274	0
PZB02366.1	274	0
PZB02366.3	274	0
PZE-102005658	274	0
PZE-102005660	274	0
PZB02145.4	274	0
SYN23899	274	0
SYN2660	274	0
SYN23267	274	0
PZE-102008221	274	0
PZA00200.9	274	0
SYN29495	274	0
PZE-102017134	274	0
PZA03748.4	274	0
PZE-102017926	274	0
PZE-102018147	274	0
PUT-163a-4630656-2097	274	0
SYN6131	274	0
SYN1129	274	0
SYN1131	274	0
PHM482.27	274	0
PZE-102025684	274	0
SYN7627	274	0
PZE-102026026	274	0
PUT-163a-86466121-4477	274	0
ZM013413-0669	274	0
PZB00219.4	274	0
PZE-102028547	274	0
PZE-102029329	274	0
PZE-102029739	274	0
PZE-102029821	274	0
PZE-102031036	274	0
PZE-102033815	274	0
SYN34975	274	0
PZE-102035737	274	0
PZE-102036373	274	0
PZE-102036584	274	0
SYN6543	274	0
PZE-102039173	274	0
PZE-102039623	274	0
PZE-102039864	274	0
PZB02017.2	274	0
PZB02017.4	274	0
PZE-102041980	274	0
SYN23406	274	0
PUT-163a-76908528-3985	274	0
PZB02167.2	274	0
PZE-102045397	274	0
PZE-102045873	274	0
PUT-163a-17930671-1186	274	0
PZE-102046901	274	0
PZE-102047151	274	0
PZE-102047225	274	0
PZE-102047388	274	0
PZE-102047597	274	0
PZE-102047712	274	0
PZE-102047723	274	0
PZE-102047739	274	0
PZE-102047766	274	0
PZE-102048084	274	0
SYN29591	274	0
PZB02035.2	274	0
abph1.22	274	0
PZE-102050762	274	0
SYN3931	274	0
PZE-102052270	274	0
PZE-102052359	274	0
SYN19558	274	0
SYN9760	274	0
PUT-163a-148957860-554	274	0
SYN5574	274	0
PZE-102055097	274	0
PZE-102055945	274	0
PZE-102055992	274	0
PZB00257.1	274	0
PZE-102057946	274	0
PZE-102058009	274	0
PZE-102059270	274	0
PZE-102059450	274	0
PZE-102059504	274	0
PZE-102060314	274	0
SYN27537	274	0
SYN27535	274	0
PZE-102060555	274	0
SYN28423	274	0
PZE-102061598	274	0
PZE-102061803	274	0
PZE-102062452	274	0
PZE-102062479	274	0
PZE-102062625	274	0
PZE-102064783	274	0
PZA00226.6	274	0
PZE-102064981	274	0
SYNGENTA4218	274	0
PZE-102067230	274	0
PZE-102067908	274	0
SYN37925	274	0
PZE-102068514	274	0
PZE-102068523	274	0
PZE-102069073	274	0
PZA03775.6	274	0
PZA03775.3	274	0
PZE-102070579	274	0
PZE-102070790	274	0
SYNGENTA17293	274	0
PZE-102072435	274	0
PZE-102073041	274	0
PZE-102073254	274	0
SYN34525	274	0
SYN21757	274	0
PZE-102073972	274	0
PZE-102075412	274	0
PZE-102075568	274	0
PZE-102076057	274	0
PZE-102076300	274	0
PZE-102077234	274	0
PZE-102078424	274	0
PZE-102078884	274	0
PZE-102079088	274	0
SYN27612	274	0
PZE-102079520	274	0
PZE-102079570	274	0
PZE-102080078	274	0
PZE-102080952	274	0
PZE-102081959	274	0
PZE-102081960	274	0
PZE-102082469	274	0
PZE-102082599	274	0
PZE-102082932	274	0
SYN11292	274	0
PZE-102083209	274	0
PZE-102083245	274	0
PZE-102083857	274	0
PZE-102083891	274	0
SYN33703	274	0
SYN34031	274	0
PZE-102084544	274	0
PZE-102084593	274	0
PZE-102084669	274	0
PZE-102084946	274	0
PZE-102084992	274	0
PZE-102086452	274	0
PZE-102087474	274	0
PZE-102087478	274	0
PZE-102087526	274	0
PZE-102087823	274	0
PZE-102087926	274	0
PZE-102087977	274	0
PZE-102088315	274	0
PZE-102090515	274	0
PZE-102091259	274	0
PZE-102092393	274	0
PZE-102093216	274	0
PZE-102093260	274	0
PZE-102093499	274	0
PZE-102093512	274	0
PZE-102093522	274	0
PZE-102093534	274	0
PZE-102094103	274	0
PZE-102094292	274	0
PZE-102095370	274	0
SYN9550	274	0
SYN7304	274	0
PZA00291.7	274	0
SYN7299	274	0
PZE-102097345	274	0
PZE-102097586	274	0
PZE-102097587	274	0
PZE-102097907	274	0
SYN15842	274	0
PZE-102097986	274	0
PZE-102099358	274	0
PZE-102099362	274	0
PZE-102100760	274	0
PZE-102101319	274	0
PZE-102101968	274	0
PZE-102102017	274	0
PZE-102102018	274	0
PZE-102102148	274	0
PZE-102102708	274	0
PZE-102102763	274	0
PZE-102103536	274	0
PZE-102103669	274	0
PZA02966.10	274	0
PZA02831.5	274	0
PZE-102107000	274	0
PZE-102108852	274	0
PZE-102108858	274	0
PZE-102109095	274	0
PZE-102109278	274	0
PZE-102110628	274	0
SYN27837	274	0
SYN27838	274	0
PZE-102112843	274	0
PZA00029.12	274	0
PZA00029.11	274	0
PZE-102112939	274	0
PZE-102113044	274	0
PZB01285.1	274	0
PZE-102113225	274	0
PZE-102113294	274	0
PZE-102113760	274	0
PZE-102113762	274	0
PZE-102113765	274	0
SYN37985	274	0
PZE-102113930	274	0
PUT-163a-4226318-2039	274	0
PZE-102114374	274	0
SYN28173	274	0
PZE-102115478	274	0
PZA00720.2	274	0
pbf1.7	274	0
pbf1.5	274	0
pbf1.3	274	0
PZE-102116089	274	0
PZE-102116576	274	0
PZE-102117068	274	0
PZE-102117362	274	0
PZE-102118672	274	0
PZA02939.6	274	0
PZE-102118862	274	0
PZE-102119566	274	0
PZE-102119573	274	0
PZA03083.7	274	0
PZB02119.1	274	0
PZE-102120646	274	0
PZA00478.7	274	0
ZM005561-0790	274	0
PZE-102121355	274	0
PZE-102123544	274	0
PZA03707.2	274	0
PZE-102124335	274	0
PZE-102124842	274	0
SYN9652	274	0
SYN9651	274	0
PUT-163a-76283309-3855	274	0
PZE-102126084	274	0
PUT-163a-71765208-3497	274	0
PZE-102130140	274	0
PZE-102130851	274	0
PZE-102131073	274	0
PZE-102131235	274	0
PZE-102131393	274	0
PZE-102131962	274	0
PZE-102131964	274	0
PZE-102132775	274	0
SYNGENTA12861	274	0
SYN36779	274	0
PZE-102137302	274	0
PZE-102137410	274	0
SYN28322	274	0
PUT-163a-78092282-4254	274	0
SYNGENTA3163	274	0
PZE-102140630	274	0
PZE-102141561	274	0
PZA03528.3	274	0
PZA03529.6	274	0
PZE-102143579	274	0
PZD00042.2	274	0
SYN19718	274	0
PZE-102148412	274	0
PZA03384.2	274	0
SYN8898	274	0
PZE-102149655	274	0
SYN10679	274	0
PZE-102150238	274	0
PZE-102150322	274	0
PZE-102150885	274	0
PZE-102150975	274	0
PZE-102151194	274	0
ZM010697-0352	274	0
PZE-102151324	274	0
PZE-102151355	274	0
PZE-102151356	274	0
SYN192	274	0
SYN191	274	0
SYN25689	274	0
PZE-102152001	274	0
PZE-102152007	274	0
SYN12060	274	0
SYN12055	274	0
SYN24847	274	0
SYN588	274	0
SYNGENTA5318	274	0
PZE-102154625	274	0
PZE-102155352	274	0
SYN20473	274	0
SYN26917	274	0
PZE-102156050	274	0
SYN10571	274	0
PZE-102156824	274	0
PZE-102161151	274	0
PUT-163a-110504512-88	274	0
PUT-163a-13198279-191	274	0
SYNGENTA15819	274	0
PHM2094.31	274	0
PZE-102169896	274	0
SYN4708	274	0
PZE-102170912	274	0
SYN32403	274	0
SYN10638	274	0
PZE-102176650	274	0
SYN5469	274	0
SYNGENTA1751	274	0
PZE-102183282	274	0
SYN7210	274	0
PZE-102185988	274	0
PZE-102186772	274	0
PUT-163a-21390620-1532	274	0
SYN5581	274	0
PZA00672.8	274	0
SYN21952	274	0
SYN17593	274	0
PZA03576.3	274	0
PHM343.7	274	0
PZE-103000717	274	0
PZE-103001509	274	0
PZE-103001528	274	0
SYN39153	274	0
SYN28619	274	0
PZE-103009842	274	0
SYN35663	274	0
SYN5642	274	0
SYNGENTA13427	274	0
SYNGENTA13761	274	0
SYN705	274	0
SYNGENTA2878	274	0
PZE-103020028	274	0
PZE-103020653	274	0
PZE-103020689	274	0
PZE-103021163	274	0
PUT-163a-60291834-2336	274	0
SYNGENTA10714	274	0
PZE-103025316	274	0
PZE-103025972	274	0
PZE-103026019	274	0
PZE-103028959	274	0
ZM013846-0522	274	0
PZE-103029097	274	0
SYN26776	274	0
PZE-103029211	274	0
SYN15188	274	0
PZE-103031363	274	0
PZA00480.10	274	0
PZE-103031736	274	0
PZE-103034573	274	0
PZE-103034997	274	0
PZE-103036576	274	0
PZE-103036906	274	0
ZM013542-0472	274	0
SYN11138	274	0
SYN11139	274	0
PZE-103037460	274	0
PZE-103037580	274	0
PZE-103038375	274	0
PZE-103038387	274	0
PZE-103038470	274	0
SYN666	274	0
SYN669	274	0
PZE-103039662	274	0
SYN19219	274	0
PZE-103040656	274	0
PZE-103040688	274	0
PZE-103040874	274	0
PZE-103041056	274	0
SYN23557	274	0
SYN23558	274	0
SYN38978	274	0
PZE-103041378	274	0
SYNGENTA13517	274	0
PZE-103041999	274	0
PZE-103042027	274	0
PZE-103042028	274	0
PZE-103042032	274	0
PZE-103042491	274	0
PZE-103042745	274	0
PZE-103043004	274	0
PZE-103043005	274	0
PZE-103043071	274	0
PZE-103043078	274	0
PHM13473.12	274	0
PZE-103043664	274	0
SYN877	274	0
SYN883	274	0
PUT-163a-76021508-3824	274	0
PZE-103045417	274	0
SYN33627	274	0
SYN657	274	0
PZE-103047128	274	0
PZE-103047375	274	0
PZE-103047484	274	0
PZE-103048161	274	0
PZE-103048210	274	0
PZE-103048216	274	0
PZE-103048424	274	0
PZA03440.1	274	0
PZE-103052016	274	0
PUT-163a-78113073-4313	274	0
SYN18102	274	0
PZE-103052574	274	0
PZE-103052874	274	0
PZE-103054941	274	0
PZE-103054947	274	0
PZE-103055245	274	0
PZE-103056077	274	0
PZE-103056295	274	0
PZE-103056615	274	0
PZE-103056696	274	0
PZE-103056754	274	0
PZE-103056834	274	0
PZA03366.2	274	0
PZA00565.3	274	0
PZE-103058607	274	0
PZE-103059000	274	0
PZE-103061015	274	0
PUT-163a-60353212-2711	274	0
PUT-163a-60353212-2710	274	0
PZE-103064432	274	0
PZE-103064492	274	0
PZE-103064615	274	0
PZE-103064652	274	0
SYN31394	274	0
PZE-103065355	274	0
PZE-103065690	274	0
PZE-103065826	274	0
PUT-163a-74245700-3703	274	0
PZE-103067419	274	0
PZE-103067432	274	0
PZA01420.1	274	0
PZE-103068373	274	0
PZE-103068422	274	0
PZE-103069236	274	0
PZE-103069969	274	0
PZA03761.2	274	0
PZE-103070614	274	0
PZE-103071002	274	0
PZE-103072628	274	0
PZE-103072641	274	0
ZM013111-0295	274	0
PZE-103074118	274	0
PZE-103074364	274	0
PZE-103074366	274	0
PZE-103074531	274	0
PZE-103074537	274	0
SYN23297	274	0
PZE-103075286	274	0
PZE-103075626	274	0
PZE-103076244	274	0
PZE-103077175	274	0
PZE-103077429	274	0
SYN34102	274	0
SYN34100	274	0
PZE-103077786	274	0
PZE-103078186	274	0
PZE-103078452	274	0
PZA00295.7	274	0
PZE-103080244	274	0
PZE-103080262	274	0
PZE-103080529	274	0
PZE-103080566	274	0
PZE-103080918	274	0
PZE-103080947	274	0
PZE-103080959	274	0
PZE-103081016	274	0
SYN709	274	0
PZA00363.6	274	0
PUT-163a-93282272-4846	274	0
PZE-103082611	274	0
PZE-103083369	274	0
SYN37757	274	0
PZE-103083786	274	0
PZE-103083916	274	0
PZE-103084401	274	0
PZE-103084416	274	0
PZE-103084512	274	0
PZE-103085346	274	0
PZE-103085584	274	0
PZA00719.1	274	0
PUT-163a-78121249-4393	274	0
PZE-103088235	274	0
PZE-103091086	274	0
PZE-103091094	274	0
PZE-103091448	274	0
PZE-103091994	274	0
PZB01183.1	274	0
PZE-103092518	274	0
PZE-103093979	274	0
PZE-103094186	274	0
PZE-103094819	274	0
PZE-103094926	274	0
PZE-103095150	274	0
PZE-103095509	274	0
PHM1626.34	274	0
PZE-103096615	274	0
PZE-103102880	274	0
SYN38959	274	0
PUT-163a-149098745-906	274	0
SYN9481	274	0
PZE-103107819	274	0
PZE-103107953	274	0
PZB01933.2	274	0
PZE-103113816	274	0
PHM656.16	274	0
lg2.12	274	0
PZE-103118428	274	0
PZE-103118476	274	0
PZE-103119655	274	0
PZE-103121399	274	0
PZE-103121727	274	0
PZE-103123190	274	0
PZE-103123525	274	0
PZE-103123526	274	0
PZE-103123530	274	0
PZE-103123676	274	0
PZE-103123746	274	0
PZE-103123894	274	0
PZA03359.1	274	0
PZA03734.2	274	0
PZE-103125175	274	0
PZE-103125327	274	0
PZE-103125343	274	0
ba1.7	274	0
ba1.6	274	0
ZM005333-1071	274	0
SYN28561	274	0
PZE-103126281	274	0
PZE-103128711	274	0
SYN10651	274	0
SYN843	274	0
PZE-103134678	274	0
PZE-103134790	274	0
SYN6040	274	0
SYN6038	274	0
PZE-103136698	274	0
PZE-103137006	274	0
PZE-103137010	274	0
SYN24172	274	0
SYN5788	274	0
PUT-163a-60354045-2734	274	0
PZE-103138943	274	0
PZB02516.3	274	0
PZE-103139795	274	0
SYNGENTA13300	274	0
PZE-103142610	274	0
PZE-103142634	274	0
PZE-103142893	274	0
PZE-103143078	274	0
PUT-163a-149108100-946	274	0
PZE-103145827	274	0
PZE-103147091	274	0
PZA03011.6	274	0
PZE-103150004	274	0
PZE-103150212	274	0
PZE-103152583	274	0
PZE-103152614	274	0
PZE-103154448	274	0
PZE-103154516	274	0
PZE-103154530	274	0
SYN34624	274	0
ZM012682-0570	274	0
SYN20828	274	0
PZE-103158500	274	0
SYN20837	274	0
SYN20836	274	0
PZE-103158515	274	0
PZE-103158625	274	0
PZE-103159262	274	0
PZE-103159691	274	0
PUT-163a-148946654-487	274	0
PZE-103160210	274	0
PZE-103160218	274	0
PZE-103161226	274	0
PZE-103161307	274	0
SYN15248	274	0
SYN35424	274	0
PZE-103164666	274	0
PZE-103164941	274	0
PZE-103166554	274	0
SYN31517	274	0
PZE-103173605	274	0
PUT-163a-78087967-4212	274	0
PZE-103173865	274	0
SYN1237	274	0
PZE-103174975	274	0
PZE-103176772	274	0
SYN15785	274	0
PZE-103177757	274	0
ZM014594-0272	274	0
PZB00954.1	274	0
SYN31244	274	0
SYN9701	274	0
SYN9709	274	0
SYN4292	274	0
SYN30541	274	0
PZE-103181243	274	0
PZE-103182187	274	0
PZE-103183069	274	0
PZE-103184089	274	0
PZE-103186948	274	0
PZE-103187365	274	0
PZE-103187455	274	0
PZE-104000037	274	0
PZA03013.8	274	0
SYN9766	274	0
PZE-104000116	274	0
PZE-104001296	274	0
SYN22916	274	0
PZE-104003617	274	0
SYN1066	274	0
SYN1065	274	0
SYN24156	274	0
PZE-104009802	274	0
SYNGENTA15253	274	0
SYN1989	274	0
PZE-104013742	274	0
PZE-104014984	274	0
PZE-104015830	274	0
ZM012228-0547	274	0
SYN4901	274	0
PZA01240.2	274	0
PZE-104019204	274	0
PZE-104021090	274	0
PZE-104021283	274	0
PZE-104021381	274	0
PZE-104021394	274	0
PZE-104021510	274	0
PZE-104022556	274	0
PZE-104022608	274	0
SYNGENTA1986	274	0
SYNGENTA1980	274	0
PZE-104023059	274	0
SYN33719	274	0
PZE-104027237	274	0
ZM008854-0420	274	0
SYN4413	274	0
PZA03247.2	274	0
SYN33264	274	0
PZA00125.8	274	0
SYN6250	274	0
PUT-163a-60346357-2550	274	0
SYNGENTA3680	274	0
PZE-104030582	274	0
PUT-163a-50330172-2210	274	0
PZE-104032286	274	0
PHM14717.2	274	0
PZE-104033170	274	0
SYN25580	274	0
PZE-104034044	274	0
PZE-104034278	274	0
PZE-104034873	274	0
PZE-104034980	274	0
PZE-104036615	274	0
SYN10441	274	0
PZE-104037004	274	0
PZE-104037346	274	0
PZE-104037653	274	0
PZE-104038088	274	0
PZE-104039156	274	0
PZE-104040106	274	0
PZE-104040126	274	0
PZE-104041384	274	0
bt2.5	274	0
bt2.8	274	0
PZE-104042638	274	0
PUT-163a-29945271-1807	274	0
PZE-104042724	274	0
PZE-104042934	274	0
PZE-104043051	274	0
PZE-104043583	274	0
PZE-104044434	274	0
PZE-104044439	274	0
PZA03752.2	274	0
PZA03753.2	274	0
PZE-104044991	274	0
PZE-104045084	274	0
PZE-104045293	274	0
PZE-104045601	274	0
SYN5451	274	0
PZE-104045704	274	0
PZE-104048478	274	0
PZE-104048488	274	0
PZE-104048501	274	0
PZE-104050587	274	0
PZE-104051916	274	0
PZE-104052227	274	0
PZE-104052308	274	0
PZE-104052323	274	0
PZE-104052824	274	0
PZE-104053076	274	0
PZE-104053644	274	0
PZE-104054635	274	0
PZE-104057237	274	0
PZE-104058559	274	0
PZE-104058598	274	0
PZE-104058613	274	0
SYN38459	274	0
PZE-104059370	274	0
PZB02053.3	274	0
PZE-104060925	274	0
PZE-104061181	274	0
PZE-104061420	274	0
PZE-104061421	274	0
PZE-104061422	274	0
PZA03376.2	274	0
SYNGENTA14702	274	0
PZE-104062056	274	0
PZE-104063000	274	0
PUT-163a-18178494-1469	274	0
PZE-104065483	274	0
PZE-104066588	274	0
PZE-104066682	274	0
PZE-104067451	274	0
PZA02988.2	274	0
PZE-104067836	274	0
PZE-104068189	274	0
PZE-104069157	274	0
PZE-104070499	274	0
PZE-104071481	274	0
PZE-104071903	274	0
PZE-104074019	274	0
PZE-104076450	274	0
PZE-104077676	274	0
PZE-104078841	274	0
PZE-104078976	274	0
PZE-104078977	274	0
PZE-104079742	274	0
PZE-104080257	274	0
PZE-104080978	274	0
PZE-104082037	274	0
PZE-104082175	274	0
SYN4689	274	0
PZE-104084469	274	0
PZE-104084477	274	0
PZE-104084662	274	0
PZE-104084681	274	0
PZE-104084910	274	0
PZA00464.6	274	0
PZE-104086367	274	0
PZA03653.1	274	0
PZA03654.1	274	0
PZE-104088221	274	0
PZE-104089440	274	0
PZE-104089796	274	0
SYN23106	274	0
PZA03379.1	274	0
PZE-104092910	274	0
PZE-104092954	274	0
SYN8264	274	0
PZE-104093051	274	0
PZE-104093478	274	0
PZE-104094580	274	0
PZE-104096028	274	0
SYNGENTA2168	274	0
SYNGENTA2171	274	0
PZE-104098283	274	0
SYN2099	274	0
SYN2204	274	0
PZE-104101865	274	0
PUT-163a-76921937-4020	274	0
PZE-104103773	274	0
PZE-104105492	274	0
PUT-163a-74242290-3670	274	0
PZE-104106157	274	0
PZE-104107163	274	0
PZE-104107620	274	0
PZE-104108817	274	0
PZE-104109619	274	0
PZA02949.22	274	0
PZA02949.26	274	0
PZE-104110513	274	0
PZE-104111268	274	0
PZE-104111479	274	0
PZE-104112428	274	0
PZE-104112495	274	0
PZE-104113615	274	0
PZE-104116861	274	0
PZE-104117048	274	0
PZE-104118325	274	0
PZA03575.2	274	0
PUT-163a-31664455-1989	274	0
SYN9201	274	0
PZE-104121766	274	0
PZE-104121925	274	0
PZE-104122152	274	0
PZE-104122601	274	0
PZE-104122683	274	0
PZE-104125183	274	0
PZE-104125272	274	0
PZE-104125828	274	0
PZE-104126354	274	0
PZE-104126355	274	0
PZE-104126952	274	0
PZE-104127244	274	0
PZE-104128050	274	0
PZE-104128055	274	0
PZE-104128150	274	0
PZE-104128866	274	0
SYN16580	274	0
PZE-104129815	274	0
PZB01021.5	274	0
PZE-104130410	274	0
PZE-104130421	274	0
SYN9097	274	0
SYN1263	274	0
PZE-104131441	274	0
PZE-104131898	274	0
PZE-104131903	274	0
PUT-163a-60338824-2370	274	0
SYN17464	274	0
ZM013152-0362	274	0
PZE-104134137	274	0
SYN4632	274	0
PZE-104134764	274	0
PZE-104135875	274	0
PZE-104135927	274	0
PZE-104135939	274	0
PZE-104136622	274	0
PZE-104138330	274	0
PZE-104139796	274	0
PZE-104139828	274	0
PZE-104139839	274	0
PZE-104142109	274	0
PZA03754.2	274	0
SYN29109	274	0
SYNGENTA1576	274	0
PHM5780.15	274	0
PZE-104143779	274	0
SYN11059	274	0
SYN11062	274	0
SYN21946	274	0
SYN23336	274	0
SYN23335	274	0
PZE-104145023	274	0
PZE-104145515	274	0
PZE-104145524	274	0
SYNGENTA14268	274	0
SYN31733	274	0
PZE-104146305	274	0
PZE-104146497	274	0
SYN1160	274	0
SYN3824	274	0
SYN3825	274	0
SYN24009	274	0
PZE-104151434	274	0
SYN7917	274	0
SYN14603	274	0
PZE-104153083	274	0
PZE-104153456	274	0
PZE-104154731	274	0
ZM010090-0358	274	0
SYN29055	274	0
SYN16446	274	0
SYN32021	274	0
PZE-104157913	274	0
PZE-104158105	274	0
PZE-105001487	274	0
PZE-105001497	274	0
SYNGENTA11012	274	0
SYN14907	274	0
SYN35026	274	0
SYN36929	274	0
PZE-105009954	274	0
PZE-105011863	274	0
PHM14671.9	274	0
SYNGENTA16693	274	0
ZM013390-0716	274	0
PZE-105014039	274	0
PZE-105014073	274	0
PZE-105014116	274	0
PZE-105014449	274	0
PZB00081.7	274	0
SYN8009	274	0
PZE-105016704	274	0
PZE-105017292	274	0
PZE-105017331	274	0
PZE-105017492	274	0
PUT-163a-91875212-4781	274	0
PUT-163a-89762653-4707	274	0
PUT-163a-13490836-230	274	0
PZE-105018381	274	0
PZE-105019153	274	0
SYN30162	274	0
PUT-163a-60349829-2621	274	0
PZA03244.3	274	0
PZA03244.5	274	0
SYN906	274	0
SYN898	274	0
PZE-105024161	274	0
PZE-105024172	274	0
PUT-163a-84626286-4456	274	0
PZB01642.1	274	0
PZB01642.2	274	0
SYN14827	274	0
SYN11580	274	0
PUT-163a-148947019-495	274	0
PUT-163a-50338335-2262	274	0
PZE-105028979	274	0
PZE-105029896	274	0
SYN28811	274	0
PZE-105034997	274	0
PUT-163a-71431128-3280	274	0
PUT-163a-88752620-4549	274	0
PZE-105035788	274	0
SYN7173	274	0
SYN30426	274	0
PZE-105036678	274	0
PZE-105038472	274	0
PUT-163a-149015131-783	274	0
PZE-105040068	274	0
PZE-105040458	274	0
PZE-105040462	274	0
PZE-105040632	274	0
PZE-105041056	274	0
PZE-105042481	274	0
PZE-105042657	274	0
PZE-105042687	274	0
PZE-105042820	274	0
SYN22121	274	0
PZE-105043237	274	0
SYN1681	274	0
PZB00579.2	274	0
PZB00579.1	274	0
PZE-105046001	274	0
PZE-105046346	274	0
PZE-105047147	274	0
PZE-105047666	274	0
PZE-105047746	274	0
PZE-105048035	274	0
PZE-105048147	274	0
PHM3691.15	274	0
PZE-105048357	274	0
PZE-105048374	274	0
SYN26423	274	0
PZE-105049028	274	0
PZE-105049183	274	0
PZE-105049978	274	0
PZE-105050093	274	0
PZE-105050815	274	0
PZE-105051200	274	0
PZE-105054417	274	0
PZE-105054431	274	0
SYN6832	274	0
PZE-105054947	274	0
PZB00073.1	274	0
PZE-105055279	274	0
PZE-105055280	274	0
PZE-105057204	274	0
PZA00401.6	274	0
PUT-163a-78109082-4284	274	0
SYN1652	274	0
PZE-105058702	274	0
PZE-105058752	274	0
PZE-105058753	274	0
PZE-105058759	274	0
PZE-105058889	274	0
PZE-105058898	274	0
SYN38516	274	0
PZE-105059460	274	0
PZE-105059474	274	0
PZE-105059590	274	0
PZE-105060871	274	0
SYN6476	274	0
PZE-105061373	274	0
ZM013788-0550	274	0
PZE-105061782	274	0
SYN35839	274	0
PZE-105062700	274	0
PZA00710.16	274	0
PZE-105063037	274	0
PZA00345.15	274	0
PZE-105063750	274	0
PZE-105063809	274	0
PZA03411.3	274	0
PZB00232.3	274	0
PZE-105064695	274	0
PZE-105064895	274	0
PZE-105065478	274	0
PZE-105065479	274	0
PZE-105065882	274	0
PZE-105066625	274	0
PZE-105072162	274	0
PZE-105072323	274	0
PZE-105072437	274	0
PZE-105072574	274	0
PZE-105072737	274	0
PZE-105073055	274	0
PZE-105073088	274	0
SYN10705	274	0
PZE-105073274	274	0
PZE-105073275	274	0
PZE-105073285	274	0
PZE-105073294	274	0
PZE-105073295	274	0
PZE-105073376	274	0
PZE-105073784	274	0
PZE-105074230	274	0
PZE-105074488	274	0
PUT-163a-71299704-3065	274	0
PZE-105075673	274	0
SYN12474	274	0
PUT-163a-29945580-1813	274	0
PZE-105076580	274	0
PZE-105076715	274	0
PZE-105076735	274	0
PZE-105077380	274	0
PZE-105078359	274	0
PZE-105079261	274	0
PZE-105079944	274	0
SYN8416	274	0
SYN8417	274	0
PZB02059.3	274	0
PZE-105081042	274	0
PZE-105081218	274	0
PZE-105081223	274	0
PZE-105081536	274	0
PZA03380.1	274	0
PZE-105082022	274	0
PZE-105082050	274	0
PZE-105083429	274	0
PZE-105083966	274	0
PZE-105084020	274	0
SYN1586	274	0
PZE-105085470	274	0
PZE-105086985	274	0
PZE-105087512	274	0
PZE-105087513	274	0
PZE-105087548	274	0
PZE-105087572	274	0
SYN22834	274	0
PZE-105089265	274	0
PZE-105089271	274	0
PZE-105089426	274	0
PZE-105089528	274	0
PZE-105089537	274	0
PZE-105089570	274	0
PZB01632.1	274	0
PZE-105089609	274	0
PZE-105089652	274	0
PZE-105090250	274	0
PZE-105090357	274	0
PZE-105090497	274	0
PZE-105090997	274	0
PZE-105092053	274	0
PUT-163a-18167835-1301	274	0
PZE-105093749	274	0
PZE-105093939	274	0
PZE-105094260	274	0
PZE-105094733	274	0
PZE-105094962	274	0
PZE-105095113	274	0
PZE-105096181	274	0
PZE-105096182	274	0
PZE-105096251	274	0
PZE-105096559	274	0
PZE-105097435	274	0
PZE-105097966	274	0
PZE-105098138	274	0
PZE-105098179	274	0
PZE-105098289	274	0
PUT-163a-149012758-768	274	0
PZE-105099684	274	0
PZE-105100624	274	0
PZE-105100645	274	0
PZE-105101128	274	0
PZE-105101714	274	0
PZE-105103085	274	0
PZE-105105294	274	0
PZE-105105421	274	0
PZE-105105422	274	0
PZE-105105803	274	0
PZE-105106102	274	0
PZE-105106192	274	0
PZE-105106365	274	0
SYN21776	274	0
PZA03781.8	274	0
PZE-105106612	274	0
PZE-105106627	274	0
PZE-105109285	274	0
ae1.4	274	0
PZE-105115221	274	0
PZE-105115350	274	0
SYN19116	274	0
ZM014268-0334	274	0
SYN16033	274	0
SYN16032	274	0
PZE-105116344	274	0
PZE-105116374	274	0
PZE-105116453	274	0
PZE-105116507	274	0
SYN11019	274	0
SYN31806	274	0
PZE-105119438	274	0
PZE-105119440	274	0
PZE-105119441	274	0
PZE-105119447	274	0
PZA03714.4	274	0
PZB00213.4	274	0
PZE-105121335	274	0
PZE-105121365	274	0
PZE-105121552	274	0
ZM010822-0723	274	0
SYN12707	274	0
PZE-105124576	274	0
PZE-105124586	274	0
PZE-105125202	274	0
PZE-105125394	274	0
SYN31836	274	0
PUT-163a-60344073-2505	274	0
PZE-105127414	274	0
PZE-105129375	274	0
PZE-105130322	274	0
PZE-105130385	274	0
PZE-105131015	274	0
PZE-105131134	274	0
PZE-105131137	274	0
SYN10273	274	0
PZB02005.2	274	0
PZE-105133385	274	0
PZE-105134949	274	0
SYN30408	274	0
PZE-105136373	274	0
PZE-105138201	274	0
SYN27782	274	0
PZE-105138291	274	0
SYN27779	274	0
PZE-105138844	274	0
PZE-105141540	274	0
PUT-163a-29544067-1760	274	0
PZE-105142324	274	0
PZE-105143449	274	0
PZE-105143963	274	0
PZE-105144179	274	0
PZE-105144200	274	0
PZE-105145340	274	0
PZE-105146381	274	0
SYN11888	274	0
SYN5678	274	0
PZE-105150122	274	0
PZE-105150268	274	0
SYN29323	274	0
PZE-105157249	274	0
PUT-163a-6021759-2319	274	0
PZE-105158672	274	0
SYNGENTA13988	274	0
SYN14470	274	0
PZE-105160791	274	0
PZE-105161918	274	0
PZE-105163109	274	0
PUT-163a-16925813-1118	274	0
SYNGENTA12982	274	0
SYN3901	274	0
SYNGENTA12996	274	0
PZE-105171774	274	0
SYN5747	274	0
PZE-105171812	274	0
SYN35271	274	0
SYN2897	274	0
SYN2900	274	0
SYN2904	274	0
SYN2927	274	0
SYN20691	274	0
PUT-163a-71427540-3259	274	0
SYNGENTA10881	274	0
PZE-105180269	274	0
SYN33335	274	0
SYN33337	274	0
SYN33320	274	0
PZE-105181926	274	0
PZE-105182056	274	0
SYN24159	274	0
PZE-105182251	274	0
PZE-105182636	274	0
PZE-105182647	274	0
PZE-106000856	274	0
PZE-106001730	274	0
PZE-106001869	274	0
PZE-106003451	274	0
PZE-106004368	274	0
SYN37806	274	0
SYN37805	274	0
SYN3415	274	0
PZE-106007077	274	0
SYN11463	274	0
PZE-106007374	274	0
PZE-106007529	274	0
PZE-106007788	274	0
PUT-163a-76291968-3965	274	0
PUT-163a-76015893-3769	274	0
SYN2864	274	0
PZE-106008894	274	0
PZE-106009269	274	0
PZE-106009925	274	0
PUT-163a-149009086-760	274	0
PZE-106011185	274	0
PZE-106011832	274	0
PZE-106012362	274	0
PUT-163a-148935184-404	274	0
PUT-163a-148935184-405	274	0
PZE-106012765	274	0
PZE-106013066	274	0
PUT-163a-18163247-1245	274	0
SYN26542	274	0
PZE-106015075	274	0
PZE-106016124	274	0
PUT-163a-74244759-3691	274	0
PZE-106018974	274	0
PZE-106019044	274	0
PZE-106020677	274	0
PZE-106020777	274	0
PZE-106020782	274	0
PZE-106021179	274	0
PZE-106022736	274	0
PZE-106022766	274	0
PZE-106022887	274	0
PZE-106023208	274	0
SYN29711	274	0
SYNGENTA16322	274	0
PZE-106024353	274	0
PZE-106024796	274	0
PZE-106025049	274	0
SYN24621	274	0
SYN18863	274	0
PZE-106026189	274	0
PZE-106026743	274	0
PZE-106026746	274	0
PZE-106027389	274	0
PZE-106028590	274	0
PZE-106030280	274	0
PZE-106030282	274	0
PZE-106030765	274	0
SYN35567	274	0
SYN34789	274	0
PZE-106031841	274	0
PUT-163a-4174541-2030	274	0
PZE-106032068	274	0
PZE-106032920	274	0
PZE-106033251	274	0
PZA03668.2	274	0
PZA03668.3	274	0
PZE-106034125	274	0
PZE-106034370	274	0
PZE-106035071	274	0
PZE-106035097	274	0
PZB01446.2	274	0
PZE-106036054	274	0
PZE-106036302	274	0
PZE-106037810	274	0
PZE-106038466	274	0
PZE-106038945	274	0
PZE-106038946	274	0
PHM12904.7	274	0
PZE-106043817	274	0
PZA00578.1	274	0
PZE-106044141	274	0
PZB01881.11	274	0
SYN20715	274	0
PZE-106044734	274	0
PZE-106044743	274	0
SYN21797	274	0
PZE-106048002	274	0
SYN13502	274	0
PZE-106049590	274	0
PZE-106050228	274	0
PZE-106050360	274	0
ZM013755-0374	274	0
SYN12089	274	0
SYN12090	274	0
PZE-106055998	274	0
PZE-106056965	274	0
PZE-106057097	274	0
ZM011346-0237	274	0
SYN35090	274	0
PZE-106059724	274	0
PUT-163a-60400367-3022	274	0
PZE-106060527	274	0
PZE-106060613	274	0
SYN20378	274	0
PZE-106060834	274	0
PZE-106061929	274	0
PZB00555.3	274	0
SYN24677	274	0
SYN34808	274	0
PHM13451.15	274	0
SYN33886	274	0
PZE-106070185	274	0
PZE-106070563	274	0
PZE-106071132	274	0
ZM013374-0541	274	0
PZE-106071285	274	0
PZE-106071410	274	0
PHM4870.7	274	0
PZE-106071787	274	0
PZE-106072519	274	0
PUT-163a-18167596-1293	274	0
PZE-106075048	274	0
SYN19861	274	0
PZE-106076066	274	0
PZE-106077079	274	0
PZE-106077095	274	0
PZE-106077682	274	0
SYN7242	274	0
PZE-106078099	274	0
PUT-163a-71431459-3284	274	0
PZE-106079472	274	0
PUT-163a-29544926-1785	274	0
SYN4856	274	0
SYN4857	274	0
PUT-163a-149110076-960	274	0
PZE-106083030	274	0
PZA02478.6	274	0
SYN27738	274	0
SYN26020	274	0
SYN32335	274	0
PZE-106086581	274	0
PZB01308.3	274	0
PZE-106087024	274	0
SYN30833	274	0
PZB01549.1	274	0
PZE-106088925	274	0
PZE-106088926	274	0
SYN26473	274	0
SYN20404	274	0
PZE-106095464	274	0
SYN37995	274	0
PZE-106103773	274	0
PZA00223.4	274	0
SYN14804	274	0
SYN14798	274	0
SYN4002	274	0
SYN19169	274	0
SYN26187	274	0
PZE-106112449	274	0
PUT-163a-21481108-1553	274	0
SYN8250	274	0
PUT-163a-88756199-4581	274	0
PUT-163a-71303230-3079	274	0
SYN32868	274	0
PZE-106116156	274	0
PZE-106117189	274	0
PZE-106118447	274	0
SYN32552	274	0
SYN13333	274	0
PZA03449.3	274	0
SYN24884	274	0
SYN24878	274	0
SYN11198	274	0
SYN11210	274	0
SYN4302	274	0
SYN16399	274	0
SYN38622	274	0
SYN38602	274	0
SYN28550	274	0
PZE-106129549	274	0
PZE-106129562	274	0
SYN11449	274	0
PZE-106131170	274	0
PZE-107004995	274	0
PZE-107005400	274	0
SYN21560	274	0
SYN4764	274	0
SYN25227	274	0
SYN30817	274	0
PZE-107010535	274	0
PZE-107010582	274	0
PZE-107010804	274	0
PZE-107011349	274	0
SYNGENTA6494	274	0
SYN36580	274	0
PZE-107013114	274	0
SYN34668	274	0
PZE-107015717	274	0
PZB01612.3	274	0
SYN26435	274	0
SYN38099	274	0
PZE-107017855	274	0
PZE-107018448	274	0
PZE-107018457	274	0
SYN29865	274	0
SYN29869	274	0
PZE-107018664	274	0
PZE-107018753	274	0
PZE-107018755	274	0
PZE-107018762	274	0
PZE-107018764	274	0
SYN15990	274	0
PZA00256.16	274	0
SYN24977	274	0
SYN24981	274	0
SYN37382	274	0
SYN10753	274	0
PZA03624.3	274	0
PZE-107021308	274	0
PZE-107021664	274	0
PZE-107021928	274	0
SYN24732	274	0
PZE-107022393	274	0
PZE-107022627	274	0
PZE-107024019	274	0
PZE-107024020	274	0
SYNGENTA16812	274	0
PZE-107024558	274	0
PZE-107024576	274	0
PZE-107025083	274	0
PZE-107025302	274	0
PZE-107025855	274	0
PZE-107026087	274	0
PZE-107027353	274	0
SYNGENTA5726	274	0
PZE-107028504	274	0
PZE-107028518	274	0
PZE-107028973	274	0
SYN19199	274	0
SYN23367	274	0
PZE-107029274	274	0
PZE-107029416	274	0
PZE-107029429	274	0
PZE-107029554	274	0
PZE-107029646	274	0
PZE-107029695	274	0
PZE-107029802	274	0
PZE-107029809	274	0
PZE-107029813	274	0
PZE-107029814	274	0
PZE-107029827	274	0
PZE-107029971	274	0
PZE-107030205	274	0
PZE-107030479	274	0
PZE-107030480	274	0
PZE-107030489	274	0
PZE-107030497	274	0
SYN4369	274	0
PZE-107031128	274	0
PZE-107031405	274	0
PZA03723.4	274	0
PZA03723.5	274	0
PZE-107033364	274	0
PZE-107033682	274	0
PZE-107033716	274	0
PZE-107034352	274	0
PZE-107034602	274	0
PZE-107034774	274	0
PZE-107034985	274	0
PZE-107035082	274	0
PZE-107035690	274	0
ZM013880-0664	274	0
PZE-107037306	274	0
PZA03676.3	274	0
PZE-107038510	274	0
PZE-107038682	274	0
PZE-107038696	274	0
PZE-107038700	274	0
PZE-107039145	274	0
PZE-107040231	274	0
PZE-107040890	274	0
PZE-107040891	274	0
PZE-107041357	274	0
PZE-107042964	274	0
PZE-107043037	274	0
PZE-107043043	274	0
PZA03645.1	274	0
PZA03645.2	274	0
PZE-107043077	274	0
PZE-107043106	274	0
PZE-107043547	274	0
PZA01210.2	274	0
PZE-107044588	274	0
PZE-107045703	274	0
SYN7707	274	0
PZE-107047562	274	0
PZE-107047707	274	0
SYN9417	274	0
PZE-107048864	274	0
PUT-163a-60343445-2491	274	0
PZE-107051266	274	0
PZE-107052271	274	0
PZE-107052528	274	0
SYN16732	274	0
PZE-107054152	274	0
SYN17460	274	0
PZE-107054314	274	0
PZE-107054515	274	0
PZE-107054734	274	0
PZE-107056559	274	0
PZE-107056866	274	0
SYN39186	274	0
SYN18140	274	0
PZE-107058097	274	0
PZE-107058980	274	0
PZE-107060337	274	0
PUT-163a-28873821-1637	274	0
SYN18736	274	0
PZE-107063848	274	0
PZE-107065479	274	0
SYN11938	274	0
PZE-107067440	274	0
SYN20964	274	0
PZE-107071630	274	0
PZE-107072171	274	0
SYN3386	274	0
SYN27282	274	0
PZE-107073371	274	0
PZE-107073395	274	0
PZE-107077092	274	0
PZE-107078400	274	0
SYN8218	274	0
PZE-107079818	274	0
PZE-107079854	274	0
PZE-107079903	274	0
SYN35788	274	0
SYN32381	274	0
PZE-107080376	274	0
PZE-107080418	274	0
PZE-107080829	274	0
PZE-107080887	274	0
PZE-107080999	274	0
PZE-107081789	274	0
PZE-107081793	274	0
PZE-107081829	274	0
PZE-107081901	274	0
PZE-107082358	274	0
SYN24824	274	0
PZE-107082750	274	0
PZE-107082760	274	0
PZA03739.1	274	0
SYN24139	274	0
PZE-107084096	274	0
PZA-000655001	274	0
SYNGENTA10573	274	0
PZA03258.2	274	0
SYN18627	274	0
SYN18624	274	0
SYN14550	274	0
SYN14545	274	0
SYN38199	274	0
SYN17954	274	0
SYNGENTA11834	274	0
PZA03574.2	274	0
SYN28432	274	0
SYN11673	274	0
PZA00504.2	274	0
PZE-107093165	274	0
SYN30147	274	0
PZA03397.1	274	0
PZE-107095096	274	0
SYN7448	274	0
SYN7451	274	0
PUT-163a-89247608-4606	274	0
PHM6608.5	274	0
PZE-107095278	274	0
SYN18617	274	0
SYN11218	274	0
PZE-107095848	274	0
PZE-107097588	274	0
PZE-107097592	274	0
SYN34484	274	0
PZE-107099083	274	0
PZE-107100784	274	0
PUT-163a-28576072-1635	274	0
PUT-163a-110522705-105	274	0
PUT-163a-110522705-103	274	0
PZE-107102135	274	0
ZM009215-0594	274	0
SYN17079	274	0
SYN17076	274	0
PZE-107105915	274	0
PZE-107105917	274	0
SYN34850	274	0
[truncated: 47,588 more rows]
