# Supplementary material for: A Large Maize (Zea mays L.) SNP Genotyping Array: Development and Germplasm Genotyping, and Genetic Mapping to Compare with the B73 Reference Genome
Source: PLoS One. 2011 Dec 8;6(12):e28334. doi: 10.1371/journal.pone.0028334 (PMC3234264; doi:10.1371/journal.pone.0028334)
Supplement: Table S3 — Genotype data of the 274 maize lines and hybrids used for the establishment of the cluster file. This ZIP compressed comma-separated text file contains the genotyping data for all 49,585 SNP markers on the 274 maize lines. In addition to the marker name, the source of the marker and the dbSNP number are displayed. For each maize line, its name, classification, and the actual genotyping data (in base calls according to IUPAC) are shown in a column. Failed = no genotype data. (CSV) [file pone.0028334.s009.csv]

#	Marker name	Source	dbSNP	11430	207	2MA22	4676A	5707	6103	764	778	779	78002A	78004	78010	78371A	787	790	792	793	794	807	991	A374_inra	A632	AK3_inra	B37	B47	B73	B73-1	B73-2	B73-3	B73_cf	B73xB97	B73xCML103	B73xCML247	B73xCML254	B73xCML277	B73xCML322	B73xCML333	B73xCML52	B73xCML69	B73xHp301	B73xIl14H	B73xKi11	B73xKi14	B73xKi3	B73xKy21	B73xM37W
				PVP	PVP	PVP	PVP	PVP	PVP	PVP	PVP	PVP	PVP	PVP	PVP	PVP	PVP	PVP	PVP	PVP	PVP	PVP	PVP	INRA material	TraitGenetics Panel	INRA material	TraitGenetics Panel	PVP	TraitGenetics Panel	Control	Control	Control	INRA material	NAM F1	NAM F1	NAM F1	Holland pop	NAM F1	NAM F1	NAM F1	NAM F1	NAM F1	NAM F1	NAM F1	NAM F1	Holland pop	NAM F1	NAM F1	NAM F1
1	SYN83	Syngenta	ss196527944	T	C	T	C	T	C	T	T	failed	T	C	T	C	T	C	T	C	T	C	C	C	C	C	C	C	T	T	T	T	T	Y	Y	T	failed	Y	T	T	Y	T	Y	T	Y	failed	T	T	Y
2	SYN79	Syngenta	ss196527625	C	C	C	C	C	C	C	C	C	C	C	C	C	C	C	C	C	C	C	C	C	C	C	C	C	C	C	C	C	C	C	C	C	C	C	C	C	C	C	C	C	C	C	C	C	C
3	PZE-101000060	Panzea set	ss196422141	C	A	C	C	C	C	C	C	A	C	C	C	C	C	C	C	C	C	A	A	A	C	C	A	A	C	C	C	C	C	C	M	C	C	C	C	C	C	C	M	C	C	C	C	C	C
4	PZE-101000088	Panzea set	ss196422145	G	G	G	G	G	G	G	G	G	G	G	G	C	G	G	G	G	G	G	G	G	G	G	G	G	G	G	G	G	G	G	G	S	G	G	S	G	G	G	G	G	S	failed	G	G	G
5	PZE-101000083	Panzea set	ss196422143	G	C	G	C	G	C	G	G	failed	G	C	G	failed	G	C	G	C	G	C	C	C	C	G	C	C	G	G	G	G	G	S	G	failed	S	failed	failed	G	S	G	S	G	failed	G	S	G	S
6	PZE-101000108	Panzea set	ss196422147	A	G	A	G	G	G	G	G	G	G	G	G	G	G	G	G	G	G	G	G	G	G	A	G	G	G	G	G	G	G	G	G	G	R	R	G	G	G	R	G	G	G	G	G	G	R
7	PZE-101000111	Panzea set	ss196422149	C	C	C	C	T	C	C	C	C	C	C	C	C	T	C	C	C	C	C	C	C	C	C	C	C	C	C	C	C	C	C	C	C	C	C	C	Y	C	C	C	Y	C	C	C	C	C
8	PZE-101000161	Panzea set	ss196422155	T	C	T	T	T	T	T	T	T	T	T	T	C	T	T	T	T	T	T	T	C	T	Y	T	T	T	T	T	T	T	T	T	T	T	T	T	T	T	Y	Y	T	T	T	T	T	T
9	PZE-101000167	Panzea set	ss196422157	failed	G	failed	G	G	G	G	G	G	G	G	G	G	G	G	G	G	G	G	G	G	G	G	G	G	G	G	G	G	G	G	G	R	G	G	R	G	R	G	G	G	R	failed	G	G	G
10	PZE-101000169	Panzea set	ss196422159	C	T	C	T	C	T	C	T	T	C	T	C	T	C	T	C	T	C	T	T	T	T	T	T	T	C	C	C	C	C	Y	C	C	C	C	C	C	C	Y	Y	C	C	C	C	Y	C
11	PZE-101000209	Panzea set	ss196422163	G	A	G	A	A	A	A	A	A	A	A	A	A	A	A	A	A	A	A	A	A	A	A	A	A	A	A	A	A	A	A	A	R	R	R	R	A	R	A	A	A	R	A	R	A	R
12	PZE-101000256	Panzea set	ss196422167	G	G	G	G	C	G	C	G	C	C	G	C	G	C	G	C	G	C	G	G	G	G	G	G	G	C	C	C	C	C	S	C	C	C	S	C	S	C	S	S	C	C	C	C	S	C
13	PZE-101000301	Panzea set	ss196422171	G	A	G	A	G	A	G	A	failed	G	A	G	A	G	A	G	A	G	A	A	A	A	A	A	A	G	G	G	G	G	R	G	G	G	G	G	G	G	G	R	G	G	G	G	R	R
14	PZE-101000344	Panzea set	ss196422173	T	T	T	T	C	T	C	C	T	C	T	C	T	C	T	C	T	C	T	T	T	T	T	T	T	C	C	C	C	C	Y	C	C	C	C	C	C	C	Y	Y	C	C	C	C	C	Y
15	PZE-101000348	Panzea set	ss196422175	A	A	A	A	A	A	A	A	A	A	A	A	A	A	A	A	A	A	A	A	A	A	A	A	A	A	A	A	A	A	A	A	A	A	A	A	R	A	A	A	A	A	A	A	A	A
16	PZE-101000349	Panzea set	ss196422177	T	T	T	T	failed	T	G	T	T	G	T	G	T	G	T	G	T	G	T	T	T	T	T	T	T	G	G	G	G	G	K	G	K	K	K	K	K	K	K	K	G	K	failed	K	K	K
17	PZE-101000360	Panzea set	ss196422181	C	C	C	C	T	C	T	C	C	T	C	T	C	T	C	T	C	T	C	C	C	C	C	C	C	T	T	T	T	T	Y	T	Y	Y	Y	Y	Y	Y	Y	Y	T	Y	T	Y	Y	Y
18	PZE-101000359	Panzea set	ss196422179	C	C	C	C	C	C	C	C	C	C	C	C	C	C	C	C	C	C	C	C	C	C	C	C	C	C	C	C	C	C	C	C	M	failed	C	M	C	M	C	C	C	M	C	M	C	C
19	PZE-101000370	Panzea set	ss196422183	A	A	A	A	C	A	C	A	A	C	A	C	A	C	A	C	A	C	A	A	A	A	A	A	A	C	C	C	C	C	M	C	M	M	M	M	M	M	M	M	C	M	failed	M	M	M
20	PZE-101000424	Panzea set	ss196422185	C	A	C	C	A	C	A	A	A	A	C	A	A	A	C	A	C	A	A	A	A	C	A	A	A	A	A	A	A	A	M	A	A	A	A	A	A	A	A	A	A	A	A	A	A	A
21	PZE-101000431	Panzea set	ss196422186	G	G	G	G	C	G	C	C	G	C	G	C	G	C	G	C	G	C	G	G	G	G	C	G	G	C	C	C	C	C	S	C	C	C	C	C	C	C	C	S	C	C	C	C	C	C
22	PZE-101000442	Panzea set	ss196422188	G	G	G	G	T	G	T	G	G	T	G	T	G	T	G	T	G	T	G	G	G	G	G	G	G	T	T	T	T	T	K	T	K	K	K	K	K	K	K	K	T	K	failed	K	K	K
23	PZE-101000449	Panzea set	ss196422190	T	T	T	T	T	T	T	C	T	T	T	T	T	T	T	T	T	T	T	T	T	T	T	T	T	T	T	T	T	T	T	T	Y	Y	T	Y	Y	Y	T	T	T	Y	failed	Y	Y	T
24	PZE-101000450	Panzea set	ss196422192	G	G	G	G	G	G	G	G	G	G	G	G	G	G	G	G	G	G	G	G	G	G	G	G	G	G	G	G	G	G	G	G	R	R	G	G	G	R	G	G	G	R	G	R	G	G
25	PZE-101000451	Panzea set	ss196422194	A	A	A	A	A	A	A	G	A	A	A	A	A	A	A	A	A	A	A	A	A	A	G	A	A	A	A	A	A	A	A	A	R	R	R	R	R	R	A	A	A	R	R	R	R	A
26	PUT-163a-71312844-3126	INRA	ss196420370	C	C	C	C	failed	C	T	C	C	T	C	T	C	T	C	T	C	T	C	C	C	C	C	C	C	T	T	T	T	T	Y	T	Y	Y	Y	Y	Y	Y	Y	Y	T	Y	failed	Y	Y	Y
27	SYN8296	Syngenta	ss196527940	T	T	T	T	failed	T	C	T	T	C	T	C	T	C	T	C	T	C	T	T	T	T	T	T	T	C	C	C	C	C	Y	C	Y	Y	Y	Y	Y	Y	Y	Y	C	Y	failed	Y	Y	Y
28	PZE-101000530	Panzea set	ss196422196	C	T	C	T	C	T	C	C	failed	C	T	C	C	C	T	C	T	C	T	T	T	T	C	T	T	C	C	C	C	C	Y	C	C	C	C	C	C	C	C	Y	C	C	C	C	C	C
29	PZE-101000557	Panzea set	ss196422198	G	G	G	G	G	G	G	G	G	G	G	G	G	G	G	G	G	G	G	G	G	G	G	G	G	G	G	G	G	G	G	G	R	R	G	R	G	G	G	G	G	R	failed	R	G	G
30	PZE-101000610	Panzea set	ss196422202	failed	C	T	failed	T	failed	T	Y	C	T	failed	T	C	failed	failed	T	failed	T	failed	C	C	C	C	C	C	T	T	T	T	T	Y	T	Y	Y	Y	Y	Y	Y	Y	Y	T	Y	failed	Y	failed	Y
31	PZE-101000659	Panzea set	ss196422204	C	T	C	C	C	C	C	C	failed	C	C	C	C	C	C	C	C	C	T	T	T	C	C	T	T	C	C	C	C	C	C	C	C	C	Y	C	C	C	C	Y	C	C	C	C	C	C
32	PZE-101000671	Panzea set	ss196422206	C	failed	C	failed	failed	failed	T	C	failed	T	failed	T	C	T	failed	T	failed	T	failed	failed	failed	failed	C	failed	failed	T	T	T	T	T	T	T	Y	Y	T	Y	Y	Y	Y	Y	T	Y	Y	Y	Y	T
33	PZE-101000673	Panzea set	ss196422208	C	T	C	T	C	T	C	C	T	C	T	C	C	C	T	C	T	C	T	T	T	T	C	T	T	C	C	C	C	C	Y	C	C	C	Y	C	C	C	C	C	C	C	C	C	C	Y
34	PZE-101000740	Panzea set	ss196422210	T	C	T	T	C	T	C	C	C	C	T	C	T	C	T	C	T	C	C	C	C	T	C	C	C	C	C	C	C	C	Y	C	C	C	C	Y	C	C	C	C	C	C	C	C	Y	Y
35	PZE-101000754	Panzea set	ss196422212	C	C	C	T	C	T	C	T	C	C	T	C	C	C	T	C	T	C	C	C	C	T	C	C	C	C	C	C	C	C	Y	C	Y	Y	C	C	C	C	C	Y	C	C	C	C	C	C
36	PZE-101000760	Panzea set	ss196422214	C	C	C	failed	C	failed	C	failed	C	C	failed	C	T	C	failed	C	failed	C	C	C	C	failed	C	C	C	C	C	C	C	C	C	C	C	C	C	C	C	C	C	C	C	C	C	C	Y	C
37	PZE-101000775	Panzea set	ss196422216	T	C	T	failed	failed	failed	C	failed	C	C	failed	C	C	T	failed	C	failed	C	T	T	T	failed	T	T	T	C	C	C	C	C	C	failed	C	C	Y	Y	C	C	Y	C	C	C	C	Y	C	C
38	PZE-101000788	Panzea set	ss196422218	T	C	T	C	C	C	C	C	failed	C	C	C	C	C	C	C	C	C	C	C	C	C	C	C	C	C	C	C	C	C	C	C	Y	C	Y	Y	C	C	Y	C	Y	Y	C	Y	Y	Y
39	SYN9660	Syngenta	ss196529013	G	G	G	G	G	G	G	G	G	G	G	G	A	G	G	G	G	G	G	G	A	G	G	G	G	G	G	G	G	G	G	G	G	G	G	G	R	G	G	G	G	G	G	G	G	G
40	SYN9659	Syngenta	ss196529011	C	C	C	C	C	C	C	A	C	C	C	C	A	C	C	C	C	C	C	C	A	C	A	C	C	C	C	C	C	C	C	C	C	C	C	C	C	C	M	M	C	C	C	C	C	C
41	SYN10558	Syngenta	ss196500938	C	C	C	C	T	C	C	C	C	C	C	C	T	T	C	C	C	C	C	C	T	C	C	C	C	C	C	C	C	C	Y	C	C	C	C	C	C	C	C	C	C	C	C	C	C	C
42	PZE-101001044	Panzea set	ss196422220	A	A	A	G	G	G	G	G	G	G	G	G	G	G	G	G	G	G	A	G	G	G	A	A	A	G	G	G	G	G	G	G	R	G	G	R	R	R	R	G	G	R	G	R	R	G
43	PZE-101001094	Panzea set	ss196422224	T	T	T	T	T	C	C	T	T	C	C	C	T	T	C	C	C	C	T	C	T	C	T	T	T	C	C	C	C	C	Y	Y	Y	C	Y	C	Y	C	Y	C	Y	Y	failed	C	Y	Y
44	PZE-101001103	Panzea set	ss196422226	T	T	T	T	T	G	G	T	T	G	G	G	T	T	G	G	G	G	T	G	T	G	G	T	T	G	G	G	G	G	K	K	K	K	K	K	K	K	K	G	K	K	failed	K	K	K
45	PZE-101001107	Panzea set	ss196422228	C	C	C	C	A	C	C	A	C	C	C	C	A	A	C	C	C	C	C	C	A	C	C	C	C	C	C	C	C	C	M	C	C	C	C	C	C	C	C	C	C	C	C	C	C	C
46	PZE-101001108	Panzea set	ss196422230	C	C	C	T	C	C	C	C	T	C	C	C	C	C	C	C	C	C	C	C	C	C	C	C	C	C	C	C	C	C	C	Y	C	C	C	C	C	C	C	C	C	C	failed	C	Y	C
47	PZE-101001110	Panzea set	ss196422232	A	A	A	G	G	G	G	G	G	G	G	G	G	G	G	G	G	G	A	G	G	G	G	A	A	G	G	G	G	G	G	G	G	G	R	G	R	R	R	G	G	R	G	R	G	G
48	SYN10560	Syngenta	ss196500940	C	C	C	T	C	T	T	C	T	T	T	T	C	C	T	T	T	T	C	T	C	T	T	C	C	T	T	T	T	T	Y	T	T	Y	Y	T	Y	Y	Y	T	Y	Y	T	Y	T	Y
49	PZE-101001114	Panzea set	ss196422234	A	A	A	G	A	G	G	A	G	G	G	G	A	A	G	G	G	G	A	G	A	G	G	A	A	G	G	G	G	G	R	G	G	R	R	G	R	R	R	G	R	R	G	R	G	R
50	PZE-101001115	Panzea set	ss196422236	C	C	C	T	C	T	T	C	failed	T	T	T	C	C	T	T	T	T	C	T	C	T	T	C	C	T	T	T	T	T	Y	T	T	Y	Y	T	Y	Y	Y	T	Y	Y	T	Y	T	Y
51	PZE-101001116	Panzea set	ss196422238	A	A	A	A	G	A	A	G	A	A	A	A	G	G	A	A	A	A	A	A	G	A	A	A	A	A	A	A	A	A	R	A	A	A	A	A	A	A	A	A	A	A	A	A	A	A
52	SYN13279	Syngenta	ss196503273	G	T	G	G	T	G	G	T	G	G	G	G	T	T	G	G	G	G	G	G	T	G	T	G	G	G	G	G	G	G	K	G	K	K	K	G	G	G	G	G	G	G	G	G	G	G
53	SYN13282	Syngenta	ss196503275	G	A	G	A	A	G	G	A	failed	G	G	G	A	A	G	G	G	G	G	G	A	G	A	G	G	G	G	G	G	G	R	R	G	G	R	R	R	R	R	G	G	G	G	R	R	G
54	SYN6001	Syngenta	ss196525962	G	A	G	G	A	G	G	A	G	G	G	G	A	A	G	G	G	G	G	G	A	G	A	G	G	G	G	G	G	G	R	G	R	G	R	R	R	G	G	G	G	G	G	G	G	R
55	PZE-101001265	Panzea set	ss196422240	C	C	C	C	C	C	C	C	C	C	C	C	C	C	C	C	C	C	C	C	C	C	C	C	C	C	C	C	C	C	Y	C	C	C	C	C	Y	Y	C	C	C	C	C	Y	C	C
56	PZE-101001280	Panzea set	ss196422242	A	G	A	A	G	A	A	G	A	A	A	A	G	G	A	A	A	A	A	A	G	A	G	A	A	A	A	A	A	A	A	A	A	A	A	A	A	A	A	A	R	A	A	A	A	A
57	PZE-101001320	Panzea set	ss196422244	T	C	T	C	failed	C	C	failed	failed	C	C	C	T	failed	C	C	C	C	T	C	T	C	failed	T	T	C	C	C	C	C	C	C	C	C	C	C	Y	C	C	Y	C	C	C	C	C	C
58	PZE-101001380	Panzea set	ss196422248	C	T	C	T	C	T	T	C	C	T	T	T	C	C	T	T	T	T	C	T	C	T	C	C	C	T	T	T	T	T	T	Y	T	T	Y	Y	Y	T	Y	Y	Y	T	T	T	Y	T
59	SYN27251	Syngenta	ss196514560	G	A	G	A	A	A	A	A	failed	A	A	A	G	A	A	A	A	A	G	A	G	A	A	G	G	A	A	A	A	A	A	A	A	A	A	A	R	A	A	R	A	A	A	A	A	A
60	PUT-163a-5499487-2275	INRA	ss196419692	A	T	A	T	A	A	A	T	failed	A	A	A	A	A	A	A	A	A	A	A	A	A	T	A	A	A	A	A	A	A	W	W	W	W	W	W	W	W	W	A	W	W	A	W	A	W
61	PZE-101001587	Panzea set	ss196422250	C	T	C	T	C	T	T	T	C	T	T	T	C	C	T	T	T	T	C	T	T	T	T	C	C	T	T	T	T	T	T	T	T	T	T	T	T	T	Y	Y	T	Y	failed	T	Y	T
62	SYN38927	Syngenta	ss196523944	C	A	C	A	C	A	A	A	failed	A	A	A	C	C	A	A	A	A	C	A	C	A	A	C	C	A	A	A	A	A	M	A	M	M	A	M	M	M	M	M	A	M	A	M	M	M
63	SYN35330	Syngenta	ss196521088	A	G	A	G	G	A	A	A	failed	A	A	A	G	G	A	A	A	A	G	A	G	A	G	G	G	A	A	A	A	A	A	A	A	A	R	A	A	A	A	A	A	A	A	A	R	R
64	SYN35346	Syngenta	ss196521102	C	C	C	C	T	C	T	C	failed	T	C	T	C	C	C	T	C	T	C	C	C	C	C	C	C	T	T	T	T	T	Y	Y	Y	T	Y	T	T	Y	T	Y	Y	T	T	Y	Y	Y
65	SYN35327	Syngenta	ss196521082	G	A	G	A	G	G	G	G	G	G	G	G	A	A	G	G	G	G	A	G	A	G	A	A	A	G	G	G	G	G	G	G	G	G	G	G	G	G	G	G	G	G	G	G	R	R
66	SYN35339	Syngenta	ss196521098	C	C	C	C	C	C	T	C	C	T	C	T	C	C	C	T	C	T	C	C	C	C	C	C	C	T	T	T	T	T	Y	Y	Y	Y	T	Y	T	Y	T	Y	Y	T	T	Y	Y	Y
67	SYN35335	Syngenta	ss196521092	A	A	A	A	G	A	G	failed	failed	G	A	G	A	A	A	G	A	G	A	A	A	A	A	A	A	G	G	G	G	G	R	G	R	R	G	G	G	R	G	R	R	G	G	R	R	R
68	SYN35336	Syngenta	ss196521094	G	G	G	G	G	G	T	G	G	T	G	T	G	G	G	T	G	T	G	G	G	G	G	G	G	T	T	T	T	T	K	T	K	K	T	K	T	K	T	K	K	T	T	K	K	K
69	SYN35329	Syngenta	ss196521086	A	G	A	G	A	A	A	A	A	A	A	A	G	G	A	A	A	A	G	A	G	A	G	G	G	A	A	A	A	A	A	A	A	A	A	A	A	A	A	A	A	A	A	A	R	R
70	SYN35333	Syngenta	ss196521090	T	C	T	C	C	C	C	C	C	C	C	C	T	T	C	C	C	C	T	C	T	C	T	T	T	C	C	C	C	C	C	C	Y	C	C	C	C	C	Y	C	C	C	C	C	C	Y
71	SYN35328	Syngenta	ss196521084	C	A	C	A	C	C	A	A	failed	A	C	A	C	C	C	A	C	A	C	C	C	C	C	C	C	A	A	A	A	A	M	M	M	A	A	M	A	M	A	M	M	A	A	A	A	M
72	SYN35344	Syngenta	ss196521100	A	C	A	C	C	C	C	C	failed	C	C	C	A	C	C	C	C	C	A	C	A	C	C	A	A	C	C	C	C	C	C	C	M	C	C	C	M	C	C	M	C	M	failed	C	M	M
73	SYN38932	Syngenta	ss196523948	C	A	C	A	A	A	C	A	A	C	A	C	A	C	A	C	A	C	A	A	A	A	A	A	A	C	C	C	C	C	C	M	M	M	M	M	C	M	M	M	M	M	failed	M	M	M
74	SYN38934	Syngenta	ss196523950	C	T	C	T	T	T	C	T	failed	C	T	C	T	C	T	C	T	C	T	T	T	T	T	T	T	C	C	C	C	C	C	Y	Y	Y	Y	Y	C	Y	Y	Y	Y	Y	failed	Y	Y	Y
75	SYN38928	Syngenta	ss196523946	G	A	G	A	A	A	G	A	A	G	A	G	A	G	A	G	A	G	A	A	A	A	A	A	A	G	G	G	G	G	G	R	G	R	G	R	G	G	R	R	R	R	G	G	G	R
76	SYNGENTA5822	Syngenta	ss196530376	G	A	G	A	A	A	G	G	failed	G	A	G	A	G	A	G	A	G	A	A	A	A	G	A	A	G	G	G	G	G	R	R	G	R	G	G	G	R	G	G	R	R	failed	R	G	R
77	SYN38926	Syngenta	ss196523942	C	T	C	T	T	C	C	C	C	C	C	C	T	C	C	C	C	C	T	C	T	C	C	T	T	C	C	C	C	C	C	C	C	C	C	C	C	C	C	C	C	C	C	C	C	Y
78	PUT-163a-16926058-1127	INRA	ss196418771	G	G	G	G	A	G	G	A	G	G	G	G	G	A	G	G	G	G	G	G	G	G	A	G	G	G	G	G	G	G	G	R	G	G	R	G	G	R	G	R	R	G	G	R	R	G
79	SYN35337	Syngenta	ss196521096	A	A	C	A	A	A	C	C	M	C	A	C	A	C	A	C	A	C	A	A	A	A	A	A	A	C	C	C	C	C	M	M	C	M	C	M	C	M	M	C	M	C	C	C	M	M
80	PUT-163a-60359045-2871	INRA	ss196420151	T	T	T	T	T	T	T	T	K	T	T	T	T	T	T	T	T	T	T	T	T	T	T	T	T	T	T	T	T	T	T	T	T	T	T	T	T	T	T	T	T	T	T	T	T	T
81	PZE-101002081	Panzea set	ss196422252	G	A	G	A	G	G	G	G	failed	G	G	G	G	A	G	G	G	G	G	G	G	G	G	G	G	G	G	G	G	G	R	G	G	G	G	G	G	G	G	G	G	G	G	G	G	G
82	PZA03613.2	Panzea set	ss196414328	T	G	G	T	K	T	T	G	G	T	T	T	T	K	T	T	T	T	G	T	T	T	failed	G	G	T	T	T	T	T	failed	K	T	T	T	T	K	T	T	T	K	K	failed	T	T	K
83	SYN2547	Syngenta	ss196513133	C	C	C	C	C	T	C	C	C	C	T	C	T	C	T	C	T	C	C	T	C	T	C	C	C	C	C	C	C	C	C	C	C	Y	C	C	C	failed	C	Y	C	C	C	C	C	C
84	SYN2548	Syngenta	ss196513145	G	G	G	A	G	G	A	G	G	A	G	A	G	A	G	A	G	A	G	G	G	G	A	G	G	A	A	A	A	A	A	R	A	R	A	A	R	A	A	R	R	R	failed	A	A	R
85	SYN2545	Syngenta	ss196513111	C	C	C	C	C	C	C	C	C	C	C	C	T	C	C	C	C	C	C	C	C	C	C	C	C	C	C	C	C	C	C	C	C	C	C	C	C	C	C	C	C	C	C	C	C	C
86	PZE-101002282	Panzea set	ss196422254	C	T	T	C	C	C	C	C	T	C	C	C	C	T	C	C	C	C	C	C	C	C	T	C	C	C	C	C	C	C	Y	Y	C	C	Y	Y	C	Y	Y	C	C	Y	failed	Y	Y	C
87	SYN11121	Syngenta	ss196501420	G	G	A	A	A	G	G	G	failed	G	G	G	A	G	G	G	G	G	G	G	G	G	G	G	G	G	G	G	G	G	G	R	R	R	G	R	G	R	G	G	G	R	failed	R	G	R
88	SYN11115	Syngenta	ss196501418	C	C	C	C	C	C	C	C	failed	C	C	C	T	C	C	C	C	C	C	C	C	C	C	C	C	C	C	C	C	C	C	C	Y	Y	C	C	C	C	C	C	C	C	C	C	C	Y
89	SYN11114	Syngenta	ss196501416	G	G	failed	G	G	G	G	G	failed	G	G	G	A	A	G	G	G	G	G	G	G	G	G	G	G	G	G	G	G	G	G	G	R	R	G	G	R	G	G	G	G	G	G	G	G	R
90	PZE-101002367	Panzea set	ss196422256	T	T	T	G	G	T	T	T	failed	T	T	T	G	G	T	T	T	T	T	T	T	T	T	T	T	T	T	T	T	T	T	K	K	K	T	K	T	K	T	T	T	T	T	T	T	K
91	SYN11122	Syngenta	ss196501422	G	A	failed	A	A	A	A	G	failed	A	A	A	G	G	A	A	A	A	A	A	A	A	A	A	A	A	A	A	A	A	A	A	A	A	A	A	A	A	R	A	A	A	A	A	A	A
92	SYN11127	Syngenta	ss196501426	T	T	T	G	G	T	G	G	T	G	T	G	T	T	T	G	T	G	G	T	T	T	G	G	G	G	G	G	G	G	G	K	K	K	K	K	K	K	K	K	G	K	failed	K	K	K
93	SYNGENTA17310	Syngenta	ss196530151	G	A	G	G	G	G	A	A	G	A	G	A	G	G	G	A	G	A	A	G	G	G	G	A	A	A	A	A	A	A	R	R	A	R	R	R	R	R	R	A	R	R	failed	R	R	A
94	SYN30742	Syngenta	ss196517478	C	A	C	C	A	A	A	C	failed	A	A	A	C	C	A	A	A	A	A	A	A	A	A	A	A	A	A	A	A	A	A	A	M	M	A	M	M	A	M	A	A	A	A	A	A	M
95	SYN30740	Syngenta	ss196517476	G	A	G	G	A	A	A	G	failed	A	A	A	G	G	A	A	A	A	A	A	A	A	A	A	A	A	A	A	A	A	A	A	A	R	A	R	A	A	R	A	A	A	A	A	A	R
96	SYN30750	Syngenta	ss196517482	G	A	G	G	A	A	A	A	failed	A	A	A	G	G	A	A	A	A	A	A	A	A	A	A	A	A	A	A	A	A	A	A	A	A	A	A	A	A	A	A	A	A	A	A	A	A
97	SYN30751	Syngenta	ss196517484	C	T	C	C	T	T	T	C	failed	T	T	T	C	C	T	T	T	T	T	T	T	T	T	T	T	T	T	T	T	T	T	T	Y	Y	T	Y	Y	T	Y	T	T	T	T	T	T	Y
98	SYN30756	Syngenta	ss196517490	T	C	T	T	T	C	C	T	failed	C	C	C	T	T	C	C	C	C	C	C	C	C	C	C	C	C	C	C	C	C	Y	C	Y	Y	Y	Y	Y	C	Y	C	C	C	C	Y	C	Y
99	SYN30757	Syngenta	ss196517492	C	T	C	C	T	T	T	C	failed	T	T	T	C	C	T	T	T	T	T	T	T	T	T	T	T	T	T	T	T	T	T	T	Y	Y	T	Y	Y	T	Y	T	T	T	T	T	T	Y
100	SYN30738	Syngenta	ss196517474	G	A	G	G	G	A	A	G	failed	A	A	A	G	G	A	A	A	A	A	A	A	A	A	A	A	A	A	A	A	A	R	A	R	R	R	R	R	A	R	A	A	A	A	R	A	R
101	SYN30746	Syngenta	ss196517480	A	G	A	A	A	G	G	A	failed	G	G	G	A	A	G	G	G	G	G	G	G	G	A	G	G	G	G	G	G	G	R	G	R	R	R	R	R	G	R	G	G	G	G	R	G	R
102	SYN30752	Syngenta	ss196517486	T	C	T	T	T	T	C	failed	failed	C	T	C	T	T	T	C	T	C	C	T	T	T	T	C	C	C	C	C	C	C	Y	Y	Y	Y	Y	failed	Y	Y	failed	Y	C	Y	failed	Y	Y	failed
103	SYN30737	Syngenta	ss196517472	A	G	A	G	G	A	G	G	G	G	A	G	A	A	A	G	A	G	G	A	A	A	G	G	G	G	G	G	G	G	G	G	G	R	R	G	G	G	G	G	G	G	G	G	G	G
104	PZE-101002887	Panzea set	ss196422258	A	A	C	C	C	A	C	C	failed	C	A	C	A	A	A	C	A	C	C	A	A	A	C	C	C	C	C	C	C	C	C	C	C	C	M	M	M	M	C	M	C	C	C	M	M	M
105	PZE-101002919	Panzea set	ss196422260	T	T	C	T	T	T	T	T	T	T	T	T	T	T	T	T	T	T	T	T	T	T	T	T	T	T	T	T	T	T	Y	Y	Y	Y	T	Y	T	T	T	T	T	Y	failed	Y	T	T
106	SYN30755	Syngenta	ss196517488	G	G	G	G	G	G	G	G	G	G	G	G	T	T	G	G	G	G	G	G	G	G	G	G	G	G	G	G	G	G	K	G	G	G	G	G	K	G	G	K	G	G	G	G	G	K
107	PZE-101003026	Panzea set	ss196422262	G	G	A	G	A	G	A	A	A	A	G	A	G	G	G	A	G	A	A	G	G	G	A	A	A	A	A	A	A	A	R	R	R	R	R	R	R	R	A	R	R	A	A	R	R	R
108	PZE-101003031	Panzea set	ss196422264	C	C	C	C	C	C	T	C	C	T	C	T	C	C	C	T	C	T	T	C	C	C	C	T	T	T	T	T	T	T	Y	Y	Y	Y	Y	Y	Y	Y	T	Y	Y	T	T	Y	Y	Y
109	PZE-101003115	Panzea set	ss196422266	A	A	A	G	A	A	G	A	A	G	A	G	A	A	A	G	A	G	G	A	A	A	A	G	G	G	G	G	G	G	R	R	R	R	G	R	R	R	R	G	G	R	R	R	G	R
110	PZE-101003133	Panzea set	ss196422268	G	G	A	G	A	A	A	A	failed	A	A	A	G	G	A	A	A	A	A	A	A	A	A	A	A	A	A	A	A	A	A	A	R	A	R	A	A	A	A	R	A	A	A	A	R	A
111	PZE-101003135	Panzea set	ss196422270	A	A	C	A	A	C	C	A	failed	C	C	C	A	A	C	C	C	C	C	C	C	C	C	C	C	C	C	C	C	C	C	C	M	M	M	M	C	C	M	M	C	C	C	M	M	C
112	PZE-101003141	Panzea set	ss196422272	failed	failed	C	C	A	C	C	failed	C	C	C	C	C	C	C	C	C	C	C	C	C	C	C	C	C	C	C	C	C	C	C	C	M	C	M	M	C	C	C	C	C	C	C	C	M	C
113	SYN9381	Syngenta	ss196528797	T	T	T	G	G	T	G	G	T	G	T	G	T	T	T	G	T	G	G	T	T	T	T	G	G	G	G	G	G	G	K	K	G	G	K	K	K	K	G	K	G	K	failed	G	K	K
114	SYN9380	Syngenta	ss196528795	A	A	A	A	G	A	G	G	A	G	A	G	A	A	A	G	A	G	G	A	A	A	A	G	G	G	G	G	G	G	R	R	G	R	R	R	R	R	G	R	G	R	failed	G	R	R
115	SYN9363	Syngenta	ss196528781	C	C	T	T	C	T	C	C	failed	C	T	C	T	T	T	C	T	C	C	T	T	T	C	C	C	C	C	C	C	C	Y	Y	C	Y	Y	C	Y	C	C	C	C	C	C	C	Y	C
116	SYN9377	Syngenta	ss196528791	T	T	C	C	T	C	T	T	failed	T	C	T	C	C	C	T	C	T	T	C	C	C	C	T	T	T	T	T	T	T	Y	Y	Y	T	T	T	Y	T	Y	Y	T	T	T	Y	Y	Y
117	SYN9378	Syngenta	ss196528793	A	A	C	C	C	C	C	C	failed	C	C	C	A	A	C	C	C	C	C	C	C	C	A	C	C	C	C	C	C	C	C	M	C	C	C	M	C	M	M	C	C	M	failed	C	C	C
118	SYN9361	Syngenta	ss196528779	T	T	T	T	G	T	T	T	failed	T	T	T	G	G	T	T	T	T	T	T	T	T	G	T	T	T	T	T	T	T	T	T	K	T	K	K	K	T	T	K	K	T	T	K	T	T
119	SYNGENTA16820	Syngenta	ss196530057	T	T	C	T	T	T	T	T	T	T	T	T	C	C	T	T	T	T	T	T	T	T	T	T	T	T	T	T	T	T	T	T	Y	T	Y	Y	Y	T	T	Y	T	T	T	Y	T	T
120	SYN9365	Syngenta	ss196528783	C	C	T	T	T	C	T	T	T	T	C	T	C	C	C	T	C	T	T	C	C	C	T	T	T	T	T	T	T	T	T	T	T	T	T	T	Y	T	T	Y	T	T	T	T	Y	T
121	SYN9368	Syngenta	ss196528785	C	C	T	T	C	C	T	T	failed	T	C	T	C	C	C	T	C	T	T	C	C	C	C	T	T	T	T	T	T	T	T	T	T	T	T	failed	Y	T	T	Y	T	T	T	Y	Y	T
122	PZE-101003785	Panzea set	ss196422274	A	A	A	A	A	A	A	A	A	A	A	A	A	A	A	A	A	A	A	A	A	A	A	A	A	A	A	A	A	A	A	A	R	A	A	A	R	A	A	A	R	A	A	A	A	A
123	SYN11492	Syngenta	ss196501746	A	A	A	A	A	A	A	A	A	A	G	A	G	G	G	A	G	G	A	G	A	A	G	A	A	A	A	A	A	A	A	A	R	A	A	A	R	R	R	R	R	R	failed	R	A	A
124	SYN11486	Syngenta	ss196501738	G	G	G	failed	failed	G	G	G	G	G	G	G	T	T	G	G	G	G	G	G	G	G	G	G	G	G	G	G	G	G	G	G	G	K	G	G	G	G	G	G	G	K	failed	G	G	G
125	SYN11494	Syngenta	ss196501750	G	G	G	G	G	G	G	G	G	G	G	G	A	A	G	G	G	G	G	G	A	G	G	G	G	G	G	G	G	G	G	G	G	R	G	G	G	G	G	G	G	G	G	R	R	G
126	SYN11485	Syngenta	ss196501736	C	C	C	C	C	C	C	C	C	C	C	C	T	T	C	C	C	C	C	C	C	C	C	C	C	C	C	C	C	C	C	C	C	C	C	C	C	C	C	C	C	C	C	C	Y	C
127	SYN11493	Syngenta	ss196501748	G	A	A	A	G	G	A	A	failed	A	A	A	G	G	A	A	A	A	A	A	A	G	G	A	A	A	A	A	A	A	A	A	A	R	A	A	R	A	A	R	A	A	A	R	R	R
128	SYN11490	Syngenta	ss196501742	G	T	T	G	G	G	G	T	G	G	G	G	T	T	G	G	G	G	G	G	G	G	G	G	G	G	G	G	G	G	K	G	G	G	K	G	G	K	G	G	G	G	G	K	G	G
129	SYN11500	Syngenta	ss196501752	A	A	A	G	A	A	G	A	failed	G	G	G	A	A	G	G	G	G	G	G	G	A	A	G	G	G	G	G	G	G	G	G	R	R	R	R	G	R	G	R	G	R	failed	G	R	G
130	SYN11501	Syngenta	ss196501754	A	A	A	G	A	A	G	A	failed	G	G	G	A	A	G	G	G	G	G	G	G	A	A	G	G	G	G	G	G	G	G	G	R	R	R	R	G	R	R	R	G	R	failed	G	R	G
131	SYN11503	Syngenta	ss196501756	G	G	G	A	G	G	A	G	failed	A	A	A	G	G	A	A	A	A	A	A	A	G	G	A	A	A	A	A	A	A	A	A	R	R	R	R	R	R	R	R	A	R	failed	A	R	R
132	SYN11491	Syngenta	ss196501744	T	T	T	C	C	C	T	T	Y	T	T	T	C	C	T	T	T	T	T	T	failed	C	C	T	T	T	T	T	T	T	T	T	T	Y	Y	Y	T	T	Y	Y	Y	Y	Y	T	Y	T
133	PZA02129.1	Panzea set	ss196414331	T	T	C	C	C	C	T	C	C	T	T	T	C	C	T	T	T	T	T	T	T	C	C	T	T	T	T	T	T	T	Y	T	T	T	Y	Y	T	Y	T	Y	Y	T	T	Y	T	T
134	PZE-101004328	Panzea set	ss196422276	C	C	C	C	C	C	C	C	C	C	C	C	C	C	C	C	C	C	C	C	C	C	C	C	C	C	C	C	C	C	C	C	C	C	C	C	C	M	C	C	C	C	C	C	C	C
135	PZE-101004337	Panzea set	ss196422278	T	T	G	G	T	T	T	T	G	T	T	T	T	T	T	T	T	T	T	T	T	T	G	T	T	T	T	T	T	T	T	K	T	K	T	T	T	T	T	T	K	T	failed	T	K	K
136	PZE-101004387	Panzea set	ss196422280	T	T	T	T	G	T	T	T	failed	T	T	T	T	G	T	T	T	T	T	T	T	T	T	T	T	T	T	T	T	T	T	T	K	K	K	K	T	T	K	K	K	T	T	K	K	T
137	SYN15069	Syngenta	ss196504598	T	C	C	C	C	C	C	C	C	C	C	C	T	C	C	C	C	C	C	C	T	C	C	C	C	C	C	C	C	C	C	C	C	C	Y	Y	C	C	Y	Y	C	C	C	C	C	C
138	SYN15073	Syngenta	ss196504600	G	G	G	G	G	G	T	G	G	T	T	T	G	G	T	T	T	T	T	T	G	G	T	T	T	T	T	T	T	T	K	K	K	K	K	K	K	K	K	K	K	K	failed	K	K	K
139	PZE-101004923	Panzea set	ss196422286	T	T	G	T	T	T	T	T	T	T	T	T	G	T	T	T	T	T	T	T	T	T	T	T	T	T	T	T	T	T	T	T	T	T	K	T	T	T	T	T	T	K	T	K	T	T
140	SYN10467	Syngenta	ss196500863	C	C	C	C	C	C	T	C	failed	T	T	T	C	C	T	T	T	T	T	T	C	C	T	T	T	T	T	T	T	T	Y	T	T	T	Y	Y	Y	Y	Y	Y	Y	Y	Y	Y	T	Y
141	SYN10459	Syngenta	ss196500859	G	G	R	G	G	G	G	G	G	G	G	G	A	G	G	G	G	G	G	G	G	G	G	G	G	G	G	G	G	G	G	G	G	G	G	G	G	G	G	G	G	G	G	G	G	G
142	SYN10469	Syngenta	ss196500865	G	T	G	G	G	G	G	G	G	G	G	G	T	G	G	G	G	G	G	G	G	G	G	G	G	G	G	G	G	G	K	G	K	K	K	G	K	K	K	G	G	G	G	G	K	K
143	PZE-101004580	Panzea set	ss196422284	failed	G	G	G	failed	G	G	G	G	G	G	G	G	failed	G	G	G	G	G	G	G	G	G	G	G	G	G	G	G	G	G	S	S	S	G	G	G	G	S	G	G	G	failed	G	G	G
144	PZE-101005008	Panzea set	ss196422288	A	A	A	A	T	A	A	A	failed	A	A	A	A	T	A	A	A	A	A	A	A	A	A	A	A	A	A	A	A	A	A	W	A	A	A	A	W	A	A	A	A	A	A	A	A	W
145	PZA00393.1	Panzea set	ss196414334	C	T	C	T	T	C	T	T	failed	T	T	T	T	T	T	T	T	T	T	T	C	C	C	T	T	T	T	T	T	T	T	T	T	T	T	T	T	T	T	Y	Y	T	T	T	T	T
146	PZE-101005032	Panzea set	ss196422290	failed	A	failed	A	G	failed	A	G	G	A	A	A	A	G	A	A	A	A	A	A	failed	failed	A	A	A	A	A	A	A	A	A	R	R	R	A	R	R	R	A	A	A	R	A	A	A	R
147	PUT-163a-29543981-1758	INRA	ss196419244	G	A	G	G	A	A	G	A	A	G	G	G	G	A	G	G	G	G	G	G	A	A	G	G	G	G	G	G	G	G	R	R	R	R	R	R	R	R	R	G	R	R	failed	R	R	R
148	PUT-163a-29543981-1757	INRA	ss196419242	A	failed	A	A	failed	G	A	failed	failed	A	A	A	A	failed	A	A	A	A	A	A	G	G	failed	A	A	A	A	A	A	A	A	A	R	R	A	R	R	R	R	A	R	A	A	R	A	R
149	SYN5932	Syngenta	ss196525906	C	C	C	C	C	C	C	C	C	C	C	C	C	C	C	C	C	C	C	C	C	C	C	C	C	C	C	C	C	C	C	C	C	C	C	C	C	C	C	C	C	C	C	C	C	C
150	SYN5934	Syngenta	ss196525908	T	T	T	T	C	C	C	C	failed	C	C	C	T	C	C	C	C	C	C	C	C	C	C	C	C	C	C	C	C	C	Y	C	Y	Y	C	Y	C	C	Y	Y	C	C	failed	Y	C	C
151	SYN5936	Syngenta	ss196525912	C	C	C	C	C	T	T	C	failed	T	T	T	C	C	T	T	T	T	T	T	T	T	T	T	T	T	T	T	T	T	Y	Y	Y	Y	Y	Y	Y	Y	Y	Y	T	Y	Y	Y	Y	Y
152	SYN5935	Syngenta	ss196525910	C	C	C	C	T	failed	T	T	C	T	T	T	C	T	T	T	T	T	T	T	C	failed	C	T	T	T	T	T	T	T	Y	Y	Y	Y	T	Y	T	T	Y	Y	T	Y	failed	Y	T	Y
153	PZE-101005831	Panzea set	ss196422302	A	G	A	G	A	failed	A	A	A	A	A	A	A	A	A	A	A	A	A	A	A	failed	A	A	A	A	A	A	A	A	A	A	A	A	R	A	A	A	R	A	R	A	A	R	R	A
154	PZE-101005818	Panzea set	ss196422300	T	T	T	T	T	C	C	C	failed	C	C	C	C	T	C	C	C	C	C	C	C	C	C	C	C	C	C	C	C	C	C	C	Y	Y	C	C	C	Y	C	C	C	Y	failed	C	Y	C
155	PZE-101005806	Panzea set	ss196422298	A	A	A	G	G	G	G	G	failed	G	G	G	G	G	G	G	G	G	G	G	G	G	G	G	G	G	G	G	G	G	G	G	G	G	G	G	G	G	R	G	G	G	G	R	R	G
156	SYN7380	Syngenta	ss196527154	failed	failed	failed	failed	failed	T	T	T	failed	T	T	T	C	failed	T	T	T	T	T	C	failed	T	failed	T	T	T	T	T	T	T	Y	T	Y	failed	Y	Y	T	Y	T	T	Y	T	T	T	Y	T
157	SYN7378	Syngenta	ss196527150	failed	C	failed	T	failed	T	T	T	C	T	T	T	C	failed	T	T	T	T	T	C	T	T	failed	T	T	T	T	T	T	T	T	T	Y	T	Y	Y	Y	Y	T	T	T	Y	failed	Y	Y	T
158	PZA02869.8	Panzea set	ss196414337	C	C	C	T	T	C	C	C	C	C	C	C	C	T	C	C	C	C	C	C	T	C	C	C	C	C	C	C	C	C	C	C	C	C	C	C	C	C	C	Y	Y	C	C	C	Y	C
159	PZE-101005765	Panzea set	ss196422292	T	T	T	C	C	T	T	T	failed	T	T	T	T	C	T	T	T	T	T	T	C	T	C	T	T	T	T	T	T	T	Y	T	T	Y	T	T	Y	T	T	Y	Y	T	T	T	Y	T
160	PZE-101005766	Panzea set	ss196422294	T	T	T	C	C	T	T	T	T	T	T	T	T	C	T	T	T	T	T	T	C	T	T	T	T	T	T	T	T	T	T	T	T	T	T	T	T	T	T	Y	Y	T	T	T	Y	T
161	PZE-101005770	Panzea set	ss196422296	G	G	G	A	A	G	G	G	G	G	G	G	G	A	G	G	G	G	G	G	A	G	A	G	G	G	G	G	G	G	G	G	G	R	G	G	G	G	G	R	R	G	G	G	R	G
162	SYN7752	Syngenta	ss196527495	G	A	G	G	G	G	G	G	G	G	G	G	A	G	G	G	G	G	G	G	G	G	A	G	G	G	G	G	G	G	G	G	R	G	G	G	G	G	G	G	G	G	G	R	G	G
163	SYN7755	Syngenta	ss196527499	G	T	G	T	T	G	T	T	failed	T	G	T	T	T	G	T	G	G	T	G	T	G	T	T	T	T	T	T	T	T	K	T	failed	T	T	T	K	T	K	T	T	K	T	T	T	T
164	PUT-163a-50325923-2183	INRA	ss196419612	C	C	C	T	C	C	C	C	T	C	C	C	C	C	C	C	C	C	C	failed	C	C	C	C	C	C	C	C	C	C	C	C	C	C	Y	C	C	C	C	C	C	Y	failed	C	C	C
165	PUT-163a-50325923-2184	INRA	ss196419614	G	G	G	A	G	G	G	G	G	G	G	G	G	G	G	G	G	G	G	G	G	G	G	G	G	G	G	G	G	G	G	G	G	G	R	G	G	G	G	G	G	R	failed	G	G	G
166	SYN10708	Syngenta	ss196501061	A	G	A	A	G	G	A	A	A	A	G	A	G	G	G	A	G	G	A	A	A	G	A	A	A	A	A	A	A	A	A	A	R	A	R	R	A	R	R	A	A	R	R	R	A	A
167	SYN10711	Syngenta	ss196501067	G	A	G	G	A	A	G	G	failed	G	A	G	A	A	A	G	A	A	G	G	A	A	A	G	G	G	G	G	G	G	G	G	R	R	R	R	G	R	R	R	G	R	failed	R	R	G
168	SYN10714	Syngenta	ss196501069	C	C	C	C	C	C	C	C	failed	C	C	C	A	C	C	C	C	C	C	C	C	C	C	C	C	C	C	C	C	C	C	C	C	C	C	C	C	C	C	C	C	C	C	C	C	C
169	SYN10715	Syngenta	ss196501071	G	A	G	G	A	G	G	G	A	G	G	G	A	A	G	G	G	G	G	A	G	G	G	G	G	G	G	G	G	G	R	R	R	G	R	G	R	R	R	G	G	R	failed	R	G	R
170	SYN10709	Syngenta	ss196501063	failed	T	failed	T	T	failed	G	G	failed	G	failed	G	T	T	failed	G	failed	failed	G	T	G	failed	G	G	G	G	G	G	G	G	K	G	K	K	G	K	K	G	G	G	K	G	failed	K	G	K
171	PZE-101006745	Panzea set	ss196422304	A	A	A	G	A	A	A	A	G	A	A	A	G	A	A	A	A	A	A	A	G	A	A	A	A	A	A	A	A	A	A	A	A	A	A	A	A	A	A	A	A	A	A	A	R	A
172	PZD00021.2	Panzea set	ss196414339	T	T	T	T	T	T	T	T	T	T	T	T	T	T	T	T	T	T	T	T	T	T	C	T	T	T	T	T	T	T	T	T	T	T	T	T	T	T	T	T	T	T	T	T	T	T
173	PZD00020.2	Panzea set	ss196414341	C	C	C	C	C	C	C	C	C	C	C	C	C	C	C	C	C	C	C	C	C	C	T	C	C	C	C	C	C	C	C	C	C	C	C	C	C	C	C	C	C	C	C	C	C	C
174	PZD00020.4	Panzea set	ss196414343	T	T	T	T	T	T	T	T	T	T	T	T	T	T	T	T	T	T	T	T	T	T	T	T	T	T	T	T	T	T	T	T	T	T	T	T	T	T	T	T	T	T	T	T	T	T
175	PZD00081.2	Panzea set	ss196414346	C	C	C	C	C	C	C	C	C	C	C	C	C	C	C	C	C	C	C	C	C	C	C	C	C	C	C	C	C	C	C	C	C	C	C	C	C	C	C	C	Y	Y	C	C	C	C
176	PZD00019.1	Panzea set	ss196414348	T	T	T	T	T	T	T	T	T	T	T	T	T	T	T	T	T	T	T	T	T	T	T	T	T	T	T	T	T	T	T	T	T	T	T	T	T	T	T	T	T	T	T	T	T	T
177	zagl1.1	Other	ss196414352	A	A	A	A	A	A	A	A	A	A	A	A	A	A	A	A	A	A	A	A	A	A	A	A	A	A	A	A	A	A	A	A	A	A	A	A	A	A	A	A	A	A	A	A	A	A
178	PZE-101006890	Panzea set	ss196422306	A	A	A	A	A	A	A	A	A	A	A	A	A	A	A	A	A	A	A	A	G	A	A	A	A	A	A	A	A	A	A	A	R	A	R	R	A	A	A	A	A	R	A	A	A	A
179	SYN11315	Syngenta	ss196501600	A	G	A	A	A	G	A	A	G	A	G	A	G	A	G	A	G	G	A	G	A	G	failed	A	A	A	A	A	A	A	A	A	R	A	R	A	R	A	A	R	A	A	A	A	A	A
180	ZM013498-0200	TraitGenetics	ss196531037	G	G	G	G	G	A	G	G	G	G	A	G	G	G	A	G	A	A	G	G	G	A	G	G	G	G	G	G	G	G	R	G	G	G	G	G	G	R	G	G	R	G	failed	R	R	R
181	SYN11308	Syngenta	ss196501592	G	G	G	G	G	G	G	G	G	G	G	G	G	G	G	G	G	G	G	G	G	G	G	G	G	G	G	G	G	G	G	G	G	G	G	G	G	G	G	G	G	G	G	G	G	G
182	SYN11325	Syngenta	ss196501604	G	G	G	G	G	G	G	G	G	G	G	G	G	G	G	G	G	G	G	G	G	G	G	G	G	G	G	G	G	G	G	G	G	G	R	R	R	R	R	G	G	G	G	G	G	G
183	PZE-101007769	Panzea set	ss196422308	C	C	C	C	T	T	C	C	T	C	T	C	C	C	T	C	T	T	C	C	C	T	C	C	C	C	C	C	C	C	C	Y	C	Y	C	Y	Y	C	C	C	C	Y	C	Y	C	C
184	SYN36149	Syngenta	ss196521693	A	A	A	A	G	G	A	A	G	A	G	A	A	A	G	A	G	G	A	A	A	G	A	A	A	A	A	A	A	A	R	R	A	R	A	R	R	A	R	A	A	R	failed	R	A	A
185	SYN36150	Syngenta	ss196521695	T	T	T	T	failed	failed	T	T	failed	T	failed	T	T	T	failed	T	failed	failed	T	T	T	failed	T	T	T	T	T	T	T	T	Y	Y	T	Y	T	Y	Y	T	Y	T	T	Y	Y	Y	T	T
186	SYN36142	Syngenta	ss196521687	G	G	G	G	failed	failed	G	G	failed	G	failed	G	G	G	failed	G	failed	failed	G	G	G	failed	G	G	G	G	G	G	G	G	G	R	G	R	G	R	R	G	G	G	G	R	G	R	G	G
187	SYN36143	Syngenta	ss196521689	T	T	T	T	C	C	T	T	C	T	C	T	T	T	C	T	C	C	T	T	T	C	T	T	T	T	T	T	T	T	Y	Y	T	Y	T	Y	Y	T	Y	T	T	Y	Y	Y	T	T
188	PZA01022.1	Panzea set	ss196414355	C	T	C	T	T	T	C	C	T	C	T	C	T	C	T	C	T	T	C	T	T	T	T	C	C	C	C	C	C	C	Y	Y	Y	Y	Y	Y	Y	Y	Y	Y	Y	Y	C	Y	Y	Y
189	SYN36146	Syngenta	ss196521691	T	C	T	C	C	C	T	T	C	T	C	T	C	T	C	T	C	C	T	T	C	C	C	T	T	T	T	T	T	T	Y	Y	Y	Y	Y	Y	Y	Y	Y	Y	Y	Y	failed	Y	T	Y
190	SYN10139	Syngenta	ss196500629	C	T	C	C	C	C	T	T	C	T	C	T	C	C	C	T	C	C	T	T	C	C	T	T	T	T	T	T	T	T	T	Y	Y	Y	Y	Y	Y	Y	Y	Y	Y	Y	failed	Y	Y	T
191	PZE-101008685	Panzea set	ss196422312	G	G	G	G	T	G	G	G	G	G	G	G	G	G	G	G	G	G	G	G	G	G	G	G	G	G	G	G	G	G	G	G	G	G	G	G	G	K	G	G	G	G	G	G	G	G
192	PZE-101009163	Panzea set	ss196422314	C	T	C	C	C	T	T	T	T	T	T	T	C	C	T	T	T	T	T	T	T	T	C	T	T	T	T	T	T	T	Y	T	Y	T	T	Y	T	Y	T	T	T	T	T	T	Y	Y
193	PZE-101009538	Panzea set	ss196422324	A	G	A	A	G	G	G	G	G	G	G	G	A	A	G	G	G	G	G	G	G	G	G	G	G	G	G	G	G	G	G	R	R	R	G	G	R	R	G	G	G	G	failed	R	G	G
194	PZE-101009528	Panzea set	ss196422322	C	T	C	C	T	T	T	T	T	T	T	T	C	C	T	T	T	T	T	T	T	T	T	T	T	T	T	T	T	T	T	Y	T	Y	T	T	Y	T	T	T	T	T	T	T	T	T
195	PUT-163a-86470789-4502	INRA	ss196421482	T	T	T	T	T	A	T	T	A	T	A	T	T	T	A	T	A	A	T	A	A	A	W	T	T	T	T	T	T	T	W	T	T	T	W	T	T	T	W	T	T	W	T	T	T	W
196	PUT-163a-86470789-4504	INRA	ss196421486	T	T	T	T	T	C	T	T	C	T	C	T	T	T	C	T	C	C	T	C	C	C	C	T	T	T	T	T	T	T	Y	T	T	T	T	T	T	T	Y	T	T	Y	T	T	T	Y
197	PUT-163a-86470789-4503	INRA	ss196421484	A	G	A	A	G	A	G	G	A	G	A	G	A	A	A	G	A	A	G	A	A	A	A	G	G	G	G	G	G	G	R	R	G	R	R	G	R	G	R	G	G	R	G	G	G	R
198	PZE-101009312	Panzea set	ss196422320	C	C	C	T	Y	C	T	T	failed	T	C	T	T	C	C	T	C	C	T	C	C	C	T	T	T	T	T	T	T	T	Y	Y	Y	Y	Y	Y	Y	Y	Y	T	Y	Y	failed	Y	Y	T
199	PZE-101009310	Panzea set	ss196422318	C	C	C	T	C	C	T	T	C	T	C	T	T	C	C	T	C	C	T	C	C	C	C	T	T	T	T	T	T	T	Y	Y	Y	Y	Y	Y	Y	Y	Y	T	Y	Y	failed	Y	Y	failed
200	PZE-101009215	Panzea set	ss196422316	A	G	A	A	A	A	A	A	A	A	A	A	A	A	A	A	A	A	A	A	A	A	A	A	A	A	A	A	A	A	R	A	A	A	A	A	R	A	A	A	A	A	A	A	A	R
201	PZE-101009582	Panzea set	ss196422326	A	A	A	A	A	G	A	A	A	A	G	A	A	A	G	A	G	G	A	G	G	G	failed	A	A	A	A	A	A	A	A	A	A	A	A	A	A	A	A	A	A	A	A	A	A	A
202	PZE-101009670	Panzea set	ss196422328	C	C	C	T	C	C	C	C	C	C	C	C	T	C	C	C	C	C	C	C	C	C	C	C	C	C	C	C	C	C	C	C	C	C	C	C	C	C	C	C	Y	C	C	C	Y	C
203	SYN6322	Syngenta	ss196526240	C	C	C	C	C	failed	C	C	M	C	failed	C	C	C	failed	C	failed	failed	C	C	C	failed	C	C	C	C	C	C	C	C	C	C	M	C	M	C	C	M	C	C	C	M	failed	M	C	M
204	SYN6315	Syngenta	ss196526228	G	G	G	G	G	T	G	G	G	G	T	G	G	G	T	G	T	T	G	G	G	T	G	G	G	G	G	G	G	G	G	K	K	K	K	G	K	K	K	G	G	K	failed	K	G	K
205	SYN6312	Syngenta	ss196526224	A	A	A	A	A	A	A	A	A	A	A	A	A	A	A	A	A	A	A	A	A	A	A	A	A	A	A	A	A	A	A	R	A	A	A	R	A	A	A	A	A	A	A	A	A	A
206	PUT-163a-13237058-195	INRA	ss196417947	G	G	G	G	A	G	G	G	G	G	G	G	A	G	G	G	G	G	G	G	G	G	G	G	G	G	G	G	G	G	G	G	G	R	R	R	G	R	G	G	R	G	G	R	G	R
207	SYN6339	Syngenta	ss196526256	G	G	G	G	G	T	G	G	T	G	T	G	G	G	T	G	T	T	G	G	G	T	G	G	G	G	G	G	G	G	G	K	G	G	G	G	K	G	G	G	G	K	G	G	G	G
208	SYN6338	Syngenta	ss196526254	T	T	T	T	T	C	T	T	T	T	C	T	T	T	C	T	C	C	T	T	T	C	T	T	T	T	T	T	T	T	T	Y	T	T	T	T	Y	T	T	T	T	Y	T	T	T	T
209	SYN6314	Syngenta	ss196526226	G	G	G	G	A	A	G	G	G	G	A	G	G	G	A	G	A	A	G	G	G	A	G	G	G	G	G	G	G	G	G	R	G	R	R	R	G	G	G	G	G	R	G	G	G	G
210	SYN6335	Syngenta	ss196526250	C	C	C	C	C	C	T	T	Y	T	C	T	T	C	C	T	C	C	T	C	C	C	C	T	T	T	T	T	T	T	Y	T	Y	T	T	Y	Y	Y	Y	Y	Y	Y	failed	Y	Y	Y
211	SYN6346	Syngenta	ss196526260	C	C	C	C	C	C	T	T	C	T	C	T	T	C	C	T	C	C	T	C	C	C	C	T	T	T	T	T	T	T	Y	T	Y	Y	T	Y	Y	Y	T	Y	Y	Y	failed	Y	Y	Y
212	SYN6331	Syngenta	ss196526246	T	T	T	T	T	T	G	G	T	G	T	G	T	T	T	G	T	T	G	T	T	T	T	G	G	G	G	G	G	G	K	G	K	K	K	K	K	K	K	K	K	K	failed	K	K	K
213	SYN6318	Syngenta	ss196526232	T	C	T	C	T	C	T	T	C	T	C	C	T	T	C	T	C	C	T	C	C	C	C	T	T	T	T	T	T	T	Y	T	T	T	T	Y	T	T	T	Y	Y	Y	failed	Y	T	Y
214	SYN6326	Syngenta	ss196526242	A	G	A	G	A	G	A	A	G	A	G	G	A	A	G	A	G	G	A	G	G	G	G	A	A	A	A	A	A	A	R	A	R	A	R	A	R	R	A	R	R	A	A	A	A	R
215	SYN6317	Syngenta	ss196526230	C	A	C	A	C	C	C	C	A	C	C	C	C	C	C	C	C	C	C	A	A	C	A	C	C	C	C	C	C	C	M	C	C	C	C	C	C	C	C	M	M	C	C	C	C	C
216	SYN6320	Syngenta	ss196526238	C	T	C	T	T	C	C	C	T	C	C	C	C	C	C	C	C	C	C	T	T	C	T	C	C	C	C	C	C	C	Y	Y	C	C	C	C	C	C	C	Y	Y	C	C	C	C	C
217	SYN6337	Syngenta	ss196526252	T	T	T	T	C	T	C	C	T	C	T	T	C	T	T	C	T	T	C	T	T	T	T	C	C	C	C	C	C	C	Y	C	Y	C	Y	C	Y	Y	C	Y	C	Y	C	C	C	C
218	PZE-101010560	Panzea set	ss196422330	G	G	G	G	G	G	G	G	G	G	G	G	G	G	G	G	G	G	G	G	G	G	G	G	G	G	G	G	G	G	G	G	G	G	K	K	K	G	G	G	K	G	G	G	G	K
219	PUT-163a-29543882-1755	INRA	ss196419240	G	A	G	G	A	A	A	A	G	A	A	A	A	G	A	A	A	A	A	G	G	A	G	A	A	A	A	A	A	A	R	R	R	R	R	R	R	R	R	R	R	R	failed	R	R	R
220	PZE-101010649	Panzea set	ss196422332	G	G	G	T	failed	G	G	G	G	G	G	G	G	G	G	G	G	G	G	G	G	G	T	G	G	G	G	G	G	G	K	G	K	G	G	G	G	G	G	G	G	K	G	G	G	G
221	SYN36524	Syngenta	ss196522006	A	C	A	A	C	C	A	A	A	A	C	C	A	A	C	A	C	C	A	A	A	C	C	A	A	A	A	A	A	A	A	M	M	M	M	M	M	M	M	M	A	A	failed	M	A	M
222	PZE-101010821	Panzea set	ss196422334	A	G	A	A	G	G	A	A	G	A	G	G	A	A	G	A	G	G	A	A	A	G	G	A	A	A	A	A	A	A	A	R	R	R	R	R	R	R	A	A	A	R	failed	R	A	R
223	PZE-101010917	Panzea set	ss196422336	A	A	A	A	A	A	A	A	A	A	A	A	A	A	A	A	A	A	A	A	A	A	A	A	A	A	A	A	A	A	A	A	A	A	M	A	M	M	A	A	A	A	A	A	A	M
224	PUT-163a-148991740-712	INRA	ss196418425	T	T	T	T	T	T	T	T	T	T	T	T	T	T	T	T	T	T	T	T	T	T	T	T	T	T	T	T	T	T	T	T	T	T	T	T	T	T	T	T	T	Y	T	T	T	T
225	PZE-101011048	Panzea set	ss196422338	T	T	T	T	T	T	C	Y	T	C	T	T	T	T	T	C	T	T	C	T	T	T	T	C	C	C	C	C	C	C	Y	Y	Y	Y	C	Y	C	C	Y	Y	Y	Y	failed	Y	Y	Y
226	PZE-101011197	Panzea set	ss196422340	G	A	G	G	A	A	A	A	A	A	A	A	A	G	A	A	A	A	A	A	A	A	A	A	A	A	A	A	A	A	A	A	A	A	A	R	A	A	A	A	A	A	R	A	A	A
227	PZE-101011230	Panzea set	ss196422342	A	A	A	A	A	A	A	A	A	A	A	A	A	A	A	A	A	A	A	A	A	A	A	A	A	A	A	A	A	A	A	R	A	A	A	A	A	A	A	A	A	R	A	A	A	A
228	SYN13179	Syngenta	ss196503199	failed	G	G	failed	failed	G	T	failed	G	T	G	G	G	failed	failed	T	failed	G	T	G	G	failed	G	T	T	T	T	T	T	T	K	K	K	K	K	K	K	K	K	K	K	K	failed	K	K	K
229	ZM012984-0229	TraitGenetics	ss196530862	A	G	A	A	A	G	G	G	A	G	G	G	A	A	G	G	G	G	G	A	A	G	G	G	G	G	G	G	G	G	R	G	R	G	G	R	R	G	G	G	G	G	G	G	R	G
230	SYN13174	Syngenta	ss196503190	G	G	G	G	G	G	T	failed	G	T	G	G	G	G	G	T	G	G	T	G	G	G	T	T	T	T	T	T	T	T	K	K	K	T	K	K	K	K	K	K	K	K	failed	K	K	K
231	SYN13182	Syngenta	ss196503203	T	C	T	C	T	C	C	C	C	C	C	C	T	T	C	C	C	C	C	T	T	C	C	C	C	C	C	C	C	C	C	Y	Y	C	Y	Y	Y	Y	C	C	Y	C	failed	C	C	C
232	SYN13185	Syngenta	ss196503205	C	C	C	C	C	C	T	T	C	T	C	C	C	C	C	T	C	C	T	C	C	C	T	T	T	T	T	T	T	T	Y	Y	Y	T	Y	Y	Y	Y	T	T	Y	Y	failed	Y	Y	Y
233	PZE-101011431	Panzea set	ss196422346	G	T	G	T	G	T	G	G	T	G	T	T	G	G	T	G	T	T	G	G	G	T	G	G	G	G	G	G	G	G	K	G	G	G	G	G	G	G	G	G	G	K	G	K	K	K
234	SYN13177	Syngenta	ss196503195	G	G	G	G	G	G	A	A	G	A	G	G	G	G	G	A	G	G	A	G	G	G	A	A	A	A	A	A	A	A	R	R	R	A	R	R	R	R	R	R	R	R	failed	R	R	R
235	SYN13175	Syngenta	ss196503193	C	C	C	C	C	C	A	A	C	A	C	C	C	C	C	A	C	C	A	C	C	C	C	A	A	A	A	A	A	A	M	M	M	M	M	M	M	M	M	failed	M	M	M	A	M	M
236	SYN13165	Syngenta	ss196503179	T	G	T	T	T	G	G	G	T	G	G	G	T	T	G	G	G	G	G	G	G	G	T	G	G	G	G	G	G	G	K	G	G	K	G	K	K	K	G	G	G	K	G	G	K	K
237	SYN13178	Syngenta	ss196503197	G	G	G	G	G	G	A	A	G	A	G	G	G	G	G	A	G	G	A	G	G	G	G	A	A	A	A	A	A	A	R	R	A	A	R	R	R	R	R	R	A	R	failed	R	R	R
238	SYN13171	Syngenta	ss196503186	C	C	C	C	C	C	T	T	C	T	C	C	C	C	C	T	C	C	T	C	C	C	T	T	T	T	T	T	T	T	Y	Y	T	Y	Y	Y	Y	Y	Y	T	T	Y	failed	Y	Y	Y
239	SYN13170	Syngenta	ss196503184	C	T	C	C	T	T	T	T	C	T	T	T	C	C	T	T	T	T	T	C	C	T	failed	T	T	T	T	T	T	T	Y	Y	Y	Y	T	T	Y	Y	T	Y	Y	T	failed	Y	Y	T
240	SYN7706	Syngenta	ss196527449	C	C	C	A	A	C	A	A	C	A	C	C	C	C	C	A	C	C	A	A	A	C	A	A	A	A	A	A	A	A	A	A	A	A	M	A	M	M	A	M	A	A	A	A	A	A
241	SYN7705	Syngenta	ss196527447	C	C	C	C	C	C	A	A	C	A	C	C	C	C	C	A	C	C	A	A	A	C	A	A	A	A	A	A	A	A	M	A	M	A	M	M	M	M	A	M	A	A	A	A	M	A
242	SYNGENTA6009	Syngenta	ss196530392	G	G	G	A	G	A	G	G	G	G	G	G	G	G	G	G	G	G	G	G	G	A	G	G	G	G	G	G	G	G	G	G	G	R	R	R	G	R	G	G	G	G	failed	R	R	G
243	SYN7702	Syngenta	ss196527445	A	A	A	G	G	G	G	G	failed	G	G	G	A	A	G	G	G	G	G	G	G	G	A	G	G	G	G	G	G	G	G	G	G	R	R	G	G	G	G	G	R	R	G	G	G	G
244	SYN7697	Syngenta	ss196527441	A	G	G	G	G	G	A	A	A	A	A	A	G	G	A	A	A	A	A	A	A	G	G	A	A	A	A	A	A	A	A	A	R	R	R	R	R	R	A	A	A	A	failed	R	R	R
245	PZE-101011906	Panzea set	ss196422350	C	T	T	T	T	T	C	C	C	C	C	C	T	T	C	C	C	C	C	C	C	T	T	C	C	C	C	C	C	C	C	Y	Y	Y	Y	Y	Y	Y	C	C	C	C	failed	Y	C	Y
246	SYN7698	Syngenta	ss196527443	G	T	G	G	G	T	G	G	T	G	T	T	T	G	T	T	T	T	G	G	G	T	G	G	G	G	G	G	G	G	G	G	K	K	K	G	G	K	G	G	G	K	failed	K	G	K
247	SYN7696	Syngenta	ss196527439	C	C	C	T	C	C	T	T	T	T	T	T	C	C	T	T	T	T	T	C	C	C	C	T	T	T	T	T	T	T	T	Y	Y	Y	Y	Y	T	Y	Y	Y	Y	Y	failed	Y	Y	T
248	SYN20420	Syngenta	ss196509067	T	C	T	T	C	C	T	T	T	T	T	T	C	T	T	T	T	T	T	C	C	C	T	T	T	T	T	T	T	T	T	Y	Y	T	Y	Y	T	Y	T	Y	Y	T	failed	Y	T	T
249	SYN12336	Syngenta	ss196502463	C	T	C	T	T	T	C	C	T	C	C	C	T	C	C	C	C	C	C	C	C	T	C	C	C	C	C	C	C	C	Y	C	C	C	Y	C	Y	C	C	C	C	Y	C	C	C	C
250	SYN12337	Syngenta	ss196502465	T	T	T	T	T	T	C	C	T	C	C	C	T	T	C	C	C	C	C	T	T	T	T	C	C	C	C	C	C	C	Y	Y	Y	C	Y	Y	Y	Y	Y	Y	Y	Y	failed	Y	Y	Y
251	PZE-101012517	Panzea set	ss196422352	G	A	G	A	A	A	A	A	A	A	A	A	A	G	A	A	A	A	A	A	A	A	G	A	A	A	A	A	A	A	A	R	R	A	A	R	A	R	A	A	A	A	A	A	R	A
252	SYN12340	Syngenta	ss196502469	A	A	A	G	A	A	G	G	G	G	G	G	A	A	G	G	G	G	G	A	A	A	A	G	G	G	G	G	G	G	G	G	G	G	R	G	G	G	G	R	G	R	failed	R	R	G
253	SYN12338	Syngenta	ss196502467	A	G	A	A	G	A	A	A	A	A	A	A	G	A	A	A	A	A	A	A	A	A	A	A	A	A	A	A	A	A	A	A	A	A	A	A	A	A	R	A	A	R	A	A	A	A
254	SYN13394	Syngenta	ss196503347	A	G	A	G	A	A	A	A	A	A	A	A	G	A	A	A	A	A	A	A	A	A	A	A	A	A	A	A	A	A	R	A	A	R	A	R	A	A	A	A	A	R	failed	R	A	A
255	SYN13400	Syngenta	ss196503357	C	T	C	failed	C	C	C	C	C	C	C	C	failed	C	C	C	C	C	C	C	C	C	C	C	C	C	C	C	C	C	Y	C	Y	Y	C	C	C	C	C	C	C	Y	failed	Y	C	C
256	SYN13397	Syngenta	ss196503353	C	C	T	T	Y	T	T	T	C	T	T	T	C	T	T	T	T	T	T	T	T	T	T	T	T	T	T	T	T	T	T	T	Y	Y	T	T	T	Y	T	T	T	Y	T	Y	T	Y
257	SYN13396	Syngenta	ss196503351	T	T	T	T	T	T	C	C	T	C	T	T	T	T	T	T	T	T	T	T	T	T	T	C	C	C	C	C	C	C	Y	Y	Y	Y	Y	Y	Y	Y	Y	Y	Y	Y	C	Y	Y	Y
258	SYN13395	Syngenta	ss196503349	T	T	C	C	T	C	T	T	C	T	T	T	C	C	T	T	T	T	C	T	T	T	C	T	T	T	T	T	T	T	Y	Y	Y	Y	Y	Y	Y	T	Y	Y	Y	T	T	T	Y	T
259	PZE-101013598	Panzea set	ss196422354	T	T	T	T	T	T	T	T	T	T	T	T	T	T	T	T	T	T	T	T	T	T	T	T	T	T	T	T	T	T	T	Y	T	T	T	T	T	T	T	T	T	T	T	T	T	T
260	SYN13519	Syngenta	ss196503478	C	C	C	C	C	C	C	C	C	C	C	C	C	C	C	C	C	C	C	C	C	C	C	C	C	C	C	C	C	C	C	C	C	C	C	C	C	C	C	C	C	C	C	C	C	C
261	SYN13518	Syngenta	ss196503475	G	A	A	A	A	A	A	A	A	A	G	G	G	A	G	G	G	G	A	G	G	G	A	A	A	A	A	A	A	A	A	A	A	R	A	R	A	A	A	R	A	A	A	R	A	A
262	PZE-101013646	Panzea set	ss196422358	G	A	G	G	G	G	G	G	G	G	G	G	G	G	G	G	G	G	G	G	G	G	G	G	G	G	G	G	G	G	G	G	G	G	G	R	G	G	R	R	G	R	G	G	G	G
263	PZE-101013713	Panzea set	ss196422360	C	T	T	T	T	T	T	T	T	T	T	T	T	T	T	T	T	T	T	T	T	T	T	T	T	T	T	T	T	T	T	T	T	T	T	T	T	T	T	Y	T	T	T	T	T	T
264	SYNGENTA0547	Syngenta	ss196529278	T	C	C	C	T	C	T	T	C	T	T	T	T	C	T	T	T	T	failed	T	T	T	T	T	T	T	T	T	T	T	T	T	T	T	T	T	T	T	T	T	T	T	T	T	Y	T
265	PZE-101013772	Panzea set	ss196422362	A	A	A	A	A	A	A	A	A	A	A	A	A	A	A	A	A	A	G	A	A	A	A	A	A	A	A	A	A	A	R	A	R	A	R	R	A	A	R	A	A	A	failed	A	A	A
266	PZE-101013802	Panzea set	ss196422364	T	C	C	C	C	C	T	T	C	T	T	T	T	C	T	T	T	T	T	T	T	T	T	T	T	T	T	T	T	T	T	T	T	T	Y	Y	T	T	T	T	T	Y	T	Y	Y	T
267	PHM1699.29	Other	ss196414359	C	C	C	C	T	C	T	T	C	T	T	T	C	C	T	T	T	T	T	T	T	T	C	T	T	T	T	T	T	T	T	Y	T	Y	Y	T	T	T	T	T	T	Y	failed	T	Y	T
268	PZE-101013818	Panzea set	ss196422366	T	T	T	T	C	T	T	T	C	T	T	T	C	T	T	T	T	T	T	T	T	T	C	T	T	T	T	T	T	T	T	T	T	Y	T	T	T	T	T	T	T	T	failed	Y	T	T
269	SYN10900	Syngenta	ss196501234	T	C	C	C	C	C	T	T	C	T	T	T	C	C	T	T	T	T	T	T	T	T	C	T	T	T	T	T	T	T	T	Y	T	Y	Y	T	T	T	T	T	T	Y	failed	Y	Y	T
270	SYN10896	Syngenta	ss196501232	C	C	C	C	T	C	C	C	T	C	C	C	T	C	C	C	C	C	C	C	C	C	T	C	C	C	C	C	C	C	C	C	C	Y	C	C	C	C	C	C	C	C	failed	Y	C	C
271	SYN6411	Syngenta	ss196526324	G	G	G	G	G	G	G	G	G	G	A	A	A	G	A	A	A	A	G	G	G	A	G	G	G	G	G	G	G	G	G	G	G	G	G	G	G	G	G	G	G	R	G	G	G	G
272	SYN6413	Syngenta	ss196526326	T	G	G	T	T	G	G	G	T	G	T	T	T	G	T	T	T	T	G	G	G	T	G	G	G	G	G	G	G	G	G	G	K	K	K	G	G	K	K	K	G	K	G	G	G	K
273	PZE-101014003	Panzea set	ss196422368	G	G	G	C	C	G	G	C	C	G	C	C	C	G	C	C	C	C	G	G	G	C	C	C	C	G	G	G	G	G	G	S	S	S	S	S	S	S	S	S	S	G	failed	S	S	S
274	PZE-101014135	Panzea set	ss196422370	A	A	A	T	A	A	T	T	A	T	A	A	A	A	A	A	A	A	T	T	T	A	T	T	T	T	T	T	T	T	T	W	W	T	T	T	T	W	W	W	T	W	failed	W	T	T
275	PZE-101014266	Panzea set	ss196422372	G	G	G	A	A	G	A	A	G	A	G	G	G	G	G	G	G	G	A	G	G	G	A	A	A	A	A	A	A	A	R	R	R	R	R	R	A	R	R	R	R	A	A	A	A	A
276	SYN6732	Syngenta	ss196526619	C	C	C	C	C	C	C	C	T	C	C	C	T	C	C	C	C	C	C	failed	failed	C	T	C	C	C	C	C	C	C	C	C	C	C	C	C	C	Y	Y	C	C	C	C	C	C	C
277	SYN6740	Syngenta	ss196526629	G	G	G	G	G	G	G	T	T	G	G	G	T	G	G	G	G	G	G	G	G	G	T	T	T	G	G	G	G	G	G	G	G	G	G	G	G	K	K	G	G	K	failed	G	G	G
278	SYN6742	Syngenta	ss196526631	A	A	C	A	A	C	A	C	C	A	C	C	C	C	C	C	C	C	A	A	A	C	C	C	C	A	A	A	A	A	A	A	A	M	A	M	A	M	M	A	A	M	failed	A	A	M
279	SYN6738	Syngenta	ss196526625	G	G	A	G	G	A	G	A	A	G	A	A	A	A	A	A	A	A	G	failed	failed	A	A	A	A	G	G	G	G	G	G	G	G	G	G	G	G	R	R	G	G	R	failed	G	G	G
280	SYN6739	Syngenta	ss196526627	C	C	T	C	C	T	C	T	T	C	T	T	T	T	T	T	T	T	C	T	T	T	T	T	T	C	C	C	C	C	C	C	C	Y	C	Y	Y	Y	Y	C	Y	Y	failed	C	C	Y
281	SYN6737	Syngenta	ss196526623	G	G	G	G	G	G	G	G	G	G	G	G	G	G	G	G	G	G	G	G	G	G	G	G	G	G	G	G	G	G	G	G	G	G	G	G	G	G	G	G	G	G	G	G	G	G
282	SYN6733	Syngenta	ss196526621	T	T	T	T	T	T	T	C	C	T	T	T	C	T	T	T	T	T	T	T	T	T	C	C	C	T	T	T	T	T	T	T	T	Y	T	Y	T	T	Y	T	T	Y	failed	T	T	Y
283	SYN35551	Syngenta	ss196521273	G	G	G	A	G	G	A	G	G	A	G	G	G	G	G	G	G	G	A	G	G	G	G	G	G	A	A	A	A	A	R	R	R	R	R	R	R	R	R	R	A	R	failed	A	A	R
284	SYN35550	Syngenta	ss196521271	T	G	T	G	T	T	G	T	G	G	T	T	T	T	T	T	T	T	G	T	T	T	G	T	T	G	G	G	G	G	K	K	K	K	K	K	K	K	K	K	G	K	failed	G	G	K
285	SYN35545	Syngenta	ss196521269	C	C	C	T	C	C	T	C	C	T	C	C	C	C	C	C	C	C	C	C	C	C	C	C	C	T	T	T	T	T	Y	Y	Y	Y	Y	Y	Y	Y	Y	Y	T	Y	failed	Y	T	Y
286	PZA00528.1	Panzea set	ss196414361	C	C	C	A	C	C	A	C	C	A	C	C	C	C	C	C	C	C	C	C	C	C	C	C	C	A	A	A	A	A	M	M	M	M	M	M	M	M	M	M	A	M	failed	M	A	M
287	SYN35543	Syngenta	ss196521267	T	T	T	C	T	T	C	T	T	C	T	T	T	T	T	T	T	T	T	T	T	T	T	T	T	C	C	C	C	C	Y	Y	Y	Y	Y	Y	Y	Y	Y	Y	C	Y	failed	Y	C	Y
288	SYN11901	Syngenta	ss196502087	G	G	G	G	G	G	G	G	A	G	G	G	A	G	G	G	G	G	G	G	G	G	G	G	G	G	G	G	G	G	G	G	G	R	R	G	G	G	G	G	G	R	G	G	G	G
289	SYN11909	Syngenta	ss196502099	T	T	T	C	T	T	C	T	T	C	C	C	T	T	C	C	C	C	C	C	C	C	T	T	T	C	C	C	C	C	Y	C	C	Y	Y	Y	C	Y	Y	Y	C	Y	failed	Y	Y	Y
290	PZA-000175002	Panzea set	ss196417632	A	T	T	T	A	T	T	A	A	T	T	T	T	T	T	T	T	T	T	A	A	T	A	A	A	T	T	T	T	T	T	T	T	T	W	T	W	T	T	T	W	T	failed	W	W	W
291	SYN11906	Syngenta	ss196502095	T	G	T	T	T	T	T	T	T	T	T	T	G	T	T	T	T	T	T	T	T	T	T	T	T	T	T	T	T	T	K	T	T	K	K	K	T	T	T	T	T	K	T	K	T	T
292	SYN11911	Syngenta	ss196502103	T	T	T	G	G	T	G	T	G	G	G	G	T	T	G	G	G	G	T	T	T	G	T	T	T	G	G	G	G	G	K	K	K	K	K	K	K	K	K	K	K	K	G	K	K	G
293	SYN11912	Syngenta	ss196502105	G	G	G	A	A	G	A	G	A	A	A	A	G	G	A	A	A	A	G	G	G	A	G	G	G	A	A	A	A	A	R	R	R	R	R	R	R	R	R	R	R	R	A	R	R	A
294	SYN11928	Syngenta	ss196502109	T	T	T	C	C	T	C	T	C	C	C	C	T	T	C	C	C	C	T	T	T	C	T	T	T	C	C	C	C	C	Y	Y	Y	Y	Y	Y	Y	Y	Y	Y	Y	Y	C	Y	Y	C
295	SYN11904	Syngenta	ss196502093	T	C	T	T	T	T	T	T	T	T	T	T	C	T	T	T	T	T	T	T	T	T	T	T	T	T	T	T	T	T	Y	T	T	Y	Y	Y	T	T	T	T	T	Y	T	Y	T	T
296	SYN11902	Syngenta	ss196502089	T	T	C	C	T	C	C	T	T	C	C	C	T	C	C	C	C	C	C	T	T	C	T	T	T	C	C	C	C	C	Y	C	C	Y	Y	Y	failed	Y	C	C	Y	Y	C	Y	Y	C
297	SYN11929	Syngenta	ss196502111	T	T	C	C	T	C	C	T	T	C	C	C	T	C	C	C	C	C	T	T	T	C	T	T	T	C	C	C	C	C	Y	C	C	Y	C	Y	C	Y	C	C	Y	C	C	Y	Y	C
298	PZE-101015149	Panzea set	ss196422378	A	A	G	A	A	G	A	A	A	A	A	A	A	G	A	A	A	A	A	A	A	A	A	A	A	A	A	A	A	A	A	R	R	A	R	A	A	A	R	R	A	A	A	A	A	A
299	SYN11903	Syngenta	ss196502091	T	T	C	T	C	C	T	T	C	T	T	T	T	C	T	T	T	T	T	T	T	T	T	T	T	T	T	T	T	T	Y	Y	Y	T	Y	T	T	T	Y	Y	T	Y	failed	T	T	T
300	SYN11908	Syngenta	ss196502097	A	A	failed	C	C	failed	C	A	failed	C	C	C	A	failed	C	C	C	C	A	A	A	C	A	A	A	C	C	C	C	C	C	C	C	M	C	M	M	C	C	C	M	M	C	M	M	C
301	SYN11910	Syngenta	ss196502101	A	C	C	A	C	C	C	A	C	A	A	A	A	C	A	A	A	A	C	C	C	A	A	A	A	C	C	C	C	C	C	C	C	C	C	C	C	C	C	C	M	C	C	C	C	C
302	SYN11915	Syngenta	ss196502107	G	G	G	G	G	G	T	G	G	G	G	G	G	G	G	G	G	G	G	G	G	G	G	G	G	T	T	T	T	T	K	K	K	K	K	K	K	K	K	K	K	K	failed	K	K	K
303	PZE-101015469	Panzea set	ss196422380	T	C	C	C	C	C	T	C	C	C	C	C	C	C	C	C	C	C	C	C	C	C	C	C	C	T	T	T	T	T	Y	Y	Y	Y	Y	Y	Y	T	Y	Y	Y	Y	T	Y	Y	Y
304	PZE-101015471	Panzea set	ss196422382	G	G	A	G	G	A	G	G	G	G	G	G	A	A	G	G	G	G	A	A	A	G	G	G	G	G	G	G	G	G	G	G	G	R	R	G	G	G	G	R	G	R	failed	R	G	G
305	PZE-101015503	Panzea set	ss196422384	A	A	G	A	failed	G	A	A	failed	A	A	A	A	G	A	A	A	A	A	A	A	A	A	A	A	A	A	A	A	A	A	A	A	A	A	R	A	A	R	R	A	A	A	A	A	R
306	SYN6211	Syngenta	ss196526140	A	A	A	A	A	A	G	A	A	A	A	A	A	A	A	A	A	A	A	A	A	A	A	A	A	G	G	G	G	G	R	R	R	R	R	G	R	R	R	R	R	R	failed	R	R	R
307	SYN6207	Syngenta	ss196526132	A	G	G	G	G	G	G	A	G	G	G	G	A	G	G	G	G	G	A	A	A	G	G	A	A	G	G	G	G	G	G	G	G	G	R	R	G	G	G	G	R	R	G	G	G	G
308	SYN6208	Syngenta	ss196526134	A	G	A	G	G	A	G	A	G	G	G	G	A	A	G	G	G	G	A	A	A	G	G	A	A	G	G	G	G	G	R	R	G	R	R	R	failed	R	failed	G	R	R	G	G	R	G
309	SYN6209	Syngenta	ss196526136	G	A	G	G	A	G	A	A	A	G	G	G	G	G	G	G	G	G	A	G	G	G	A	G	G	A	A	A	A	A	A	R	R	A	A	R	A	R	A	A	A	A	failed	A	A	A
310	PZA00447.5	Panzea set	ss196414363	A	A	C	C	A	C	A	A	A	C	C	C	C	C	C	C	C	C	C	C	C	C	C	A	A	A	A	A	A	A	M	A	A	A	A	A	A	A	A	M	A	A	A	A	A	A
311	PZA00447.6	Panzea set	ss196414365	C	A	A	A	C	A	C	C	C	A	A	A	A	A	A	A	A	A	A	A	A	A	A	C	C	C	C	C	C	C	M	C	C	C	M	C	C	M	M	M	M	C	C	C	C	M
312	PZA00447.8	Panzea set	ss196414367	C	T	T	T	C	T	C	C	C	T	T	T	T	T	T	T	T	T	T	T	T	T	T	C	C	C	C	C	C	C	Y	C	C	C	Y	C	C	C	Y	Y	Y	Y	C	C	C	Y
313	PZB01915.1	Panzea set	ss196414370	G	G	G	G	G	G	G	G	G	G	G	G	G	G	G	G	G	G	G	G	G	G	G	G	G	G	G	G	G	G	G	K	G	G	K	G	G	G	G	G	G	K	G	G	G	G
314	SYNGENTA14387	Syngenta	ss196529728	T	A	T	T	T	T	T	T	T	T	T	T	T	T	T	T	T	T	T	T	T	T	T	T	T	T	T	T	T	T	T	T	T	T	T	T	T	T	T	W	W	T	T	T	T	W
315	PZA00731.6	Panzea set	ss196414373	G	G	G	G	G	G	G	G	G	G	G	G	G	G	G	G	G	G	G	G	G	G	G	G	G	G	G	G	G	G	G	R	G	R	R	R	G	R	R	G	G	R	failed	R	G	G
316	PZA00731.7	Panzea set	ss196414375	G	A	A	A	A	A	A	A	G	A	A	A	A	A	A	A	A	A	A	A	A	A	A	A	A	A	A	A	A	A	A	R	A	R	R	R	A	R	R	A	A	R	failed	R	A	A
317	PZE-101016495	Panzea set	ss196422390	T	T	T	T	T	T	T	T	C	T	T	T	T	T	T	T	T	T	T	C	C	T	T	T	T	T	T	T	T	T	Y	T	T	T	T	T	Y	T	T	T	T	T	T	T	T	T
318	PZE-101016496	Panzea set	ss196422392	G	A	A	A	A	A	A	A	G	A	A	A	A	A	A	A	A	A	A	G	G	A	A	A	A	A	A	A	A	A	R	R	A	R	R	R	R	R	R	A	A	R	failed	R	A	A
319	SYN21172	Syngenta	ss196509691	G	failed	A	A	failed	A	G	A	failed	A	A	A	A	A	A	A	A	A	G	G	G	A	A	A	A	G	G	G	G	G	G	R	G	R	R	G	R	G	G	R	R	G	failed	R	R	R
320	SYN21171	Syngenta	ss196509689	G	G	G	G	G	G	T	G	G	G	G	G	G	G	G	G	G	G	T	T	T	G	G	G	G	T	T	T	T	T	T	T	T	T	K	T	T	K	T	K	K	T	T	K	K	K
321	SYN21174	Syngenta	ss196509693	G	G	G	G	G	G	A	G	G	G	G	G	G	G	G	G	G	G	A	G	G	G	G	G	G	A	A	A	A	A	R	R	A	R	R	A	R	R	A	R	R	A	R	A	R	R
322	SYN21175	Syngenta	ss196509695	G	G	G	G	G	G	A	G	G	G	G	G	G	G	G	G	G	G	A	G	G	G	G	G	G	A	A	A	A	A	R	R	A	R	R	A	R	R	A	R	R	A	failed	R	R	R
323	SYN14137	Syngenta	ss196503953	C	C	T	T	C	T	C	T	C	T	T	T	T	T	T	T	T	T	C	C	C	T	C	T	T	C	C	C	C	C	C	C	C	C	C	C	C	C	C	C	C	C	C	C	Y	C
324	SYN14140	Syngenta	ss196503959	G	G	T	T	G	T	G	T	G	T	T	T	T	T	T	T	T	T	G	T	T	T	G	T	T	G	G	G	G	G	K	G	G	G	G	G	G	G	G	G	G	G	G	G	K	G
325	SYN14142	Syngenta	ss196503964	C	C	C	C	T	C	T	C	C	C	C	C	C	C	C	C	C	C	T	T	T	C	T	C	C	T	T	T	T	T	T	T	T	Y	T	T	Y	T	T	T	T	T	T	T	Y	T
326	SYN14141	Syngenta	ss196503961	G	A	G	A	G	G	G	A	G	A	A	A	A	G	A	A	A	A	G	G	G	A	A	A	A	G	G	G	G	G	G	R	R	R	R	G	R	R	R	R	G	R	G	R	R	G
327	SYN14147	Syngenta	ss196503974	A	A	A	A	A	A	G	A	A	A	A	A	A	A	A	A	A	A	A	G	G	A	A	A	A	G	G	G	G	G	G	R	R	G	R	R	R	R	R	R	R	R	failed	R	R	R
328	SYN14146	Syngenta	ss196503972	T	C	T	C	T	T	T	C	T	C	C	C	C	T	C	C	C	C	T	T	T	C	C	C	C	T	T	T	T	T	T	T	Y	T	Y	T	Y	T	T	T	T	Y	T	T	Y	T
329	SYN14145	Syngenta	ss196503970	C	T	C	T	C	C	C	T	C	T	T	T	T	C	T	T	T	T	C	T	T	T	T	T	T	C	C	C	C	C	Y	Y	Y	C	Y	C	Y	Y	Y	C	C	Y	C	C	Y	Y
330	SYN14144	Syngenta	ss196503968	A	G	A	G	A	A	A	G	A	G	G	G	G	A	G	G	G	G	A	G	G	G	G	G	G	A	A	A	A	A	R	R	R	A	R	A	R	R	R	A	A	R	A	A	R	R
331	SYN14143	Syngenta	ss196503966	C	C	C	C	C	C	T	C	C	C	C	C	C	C	C	C	C	C	C	T	T	C	C	C	C	T	T	T	T	T	T	Y	T	Y	T	Y	Y	T	Y	Y	Y	T	failed	Y	Y	Y
332	SYN14138	Syngenta	ss196503955	A	G	A	G	A	A	A	G	A	G	G	G	G	A	G	G	G	G	A	A	A	G	A	G	G	A	A	A	A	A	A	A	A	A	A	A	R	A	A	A	A	A	A	A	R	A
333	PZE-101016971	Panzea set	ss196422394	C	C	C	C	C	C	C	C	C	C	C	C	C	C	C	C	C	C	C	A	A	C	C	C	C	C	C	C	C	C	M	C	M	M	M	C	C	M	M	C	C	C	C	C	C	C
334	PZE-101016973	Panzea set	ss196422396	G	G	T	G	T	T	G	G	G	G	G	G	G	T	G	G	G	G	G	T	T	G	T	G	G	G	G	G	G	G	K	K	K	G	K	G	G	K	K	G	K	K	G	G	G	K
335	SYN10548	Syngenta	ss196500932	G	G	A	G	G	A	A	G	G	G	G	G	G	A	G	G	G	G	G	G	G	G	A	G	G	A	A	A	A	A	R	R	A	R	R	A	R	R	R	R	A	A	A	A	R	R
336	SYN10549	Syngenta	ss196500934	C	C	T	C	C	T	T	C	C	C	C	C	C	T	C	C	C	C	C	C	C	C	T	C	C	T	T	T	T	T	Y	Y	T	Y	Y	T	Y	Y	Y	Y	T	T	T	T	Y	Y
337	SYN10544	Syngenta	ss196500926	C	C	T	C	C	T	T	C	C	C	C	C	C	T	C	C	C	C	C	C	C	C	T	C	C	T	T	T	T	T	Y	Y	T	Y	Y	T	Y	Y	Y	Y	T	T	T	T	Y	Y
338	SYN10543	Syngenta	ss196500924	A	A	G	A	A	G	G	A	A	A	A	A	A	G	A	A	A	A	A	A	A	A	G	A	A	G	G	G	G	G	R	G	G	R	G	G	R	R	R	R	G	G	G	G	R	R
339	PZE-101017187	Panzea set	ss196422398	G	A	G	G	G	G	G	G	G	G	G	G	G	G	G	G	G	G	G	G	G	G	G	G	G	G	G	G	G	G	G	G	G	R	G	G	G	R	G	G	G	G	G	G	G	G
340	SYN10542	Syngenta	ss196500922	A	A	G	A	A	G	G	A	A	A	A	A	A	G	A	A	A	A	A	A	A	A	G	A	A	G	G	G	G	G	R	G	G	R	G	G	R	R	R	R	G	G	G	G	R	R
341	SYN10547	Syngenta	ss196500930	C	C	C	failed	C	C	T	failed	C	failed	failed	failed	C	C	failed	failed	failed	failed	C	C	C	failed	T	failed	failed	T	T	T	T	T	Y	T	Y	Y	T	Y	T	T	Y	T	Y	T	failed	Y	T	Y
342	PZE-101017262	Panzea set	ss196422400	A	G	A	G	A	A	G	G	A	G	G	G	A	A	G	G	G	G	A	A	A	G	G	G	G	G	G	G	G	G	R	G	R	R	G	R	R	G	R	G	R	G	failed	R	R	R
343	SYN10546	Syngenta	ss196500928	A	A	A	A	A	A	C	A	C	A	A	A	A	A	A	A	A	A	A	A	A	A	C	A	A	C	C	C	C	C	M	M	M	M	M	M	M	C	M	M	M	C	failed	M	M	M
344	PZE-101017380	Panzea set	ss196422402	T	T	T	T	T	T	T	T	T	T	T	T	T	T	T	T	T	T	T	T	T	T	C	T	T	T	T	T	T	T	T	T	T	T	Y	Y	T	T	T	T	T	T	T	Y	T	T
345	PZE-101017463	Panzea set	ss196422404	G	G	G	failed	A	G	G	A	G	A	A	A	G	G	A	A	A	A	A	A	G	A	G	A	A	G	G	G	G	G	G	G	G	R	R	G	G	G	G	G	G	R	G	G	G	G
346	PZE-101017487	Panzea set	ss196422406	G	G	G	G	G	G	G	G	G	G	G	G	G	G	G	G	G	G	G	G	G	G	G	G	G	G	G	G	G	G	G	G	G	G	G	G	R	G	R	R	G	G	G	R	R	G
347	SYN5905	Syngenta	ss196525886	T	T	T	T	T	T	T	T	T	T	T	T	C	T	T	T	T	T	T	T	C	T	T	T	T	T	T	T	T	T	Y	Y	T	T	T	T	T	T	T	T	T	T	T	T	T	T
348	PZE-101017580	Panzea set	ss196422408	A	A	A	failed	A	A	A	G	A	G	G	G	failed	A	G	G	G	G	G	A	failed	G	A	G	G	A	A	A	A	A	A	A	A	A	A	A	A	R	A	A	A	R	A	A	A	A
349	PZE-101017581	Panzea set	ss196422410	G	G	G	A	A	G	G	A	G	A	A	A	failed	G	A	A	A	A	A	A	failed	A	G	A	A	G	G	G	G	G	G	failed	R	R	R	R	R	R	R	R	G	R	failed	R	R	G
350	SYN2431	Syngenta	ss196512210	C	C	C	C	C	C	C	C	C	C	C	C	A	C	C	C	C	C	C	C	C	C	A	C	C	C	C	C	C	C	C	C	C	C	C	C	M	C	C	C	C	C	C	C	C	C
351	SYN2434	Syngenta	ss196512234	T	C	T	T	failed	T	T	T	C	T	T	T	C	T	T	T	T	T	T	C	C	T	C	C	T	T	T	T	T	T	Y	Y	Y	Y	Y	Y	Y	T	T	Y	Y	Y	failed	T	T	Y
352	SYN2436	Syngenta	ss196512254	C	C	C	A	C	C	A	C	A	C	C	C	C	C	C	C	C	C	A	A	C	C	C	C	C	A	A	A	A	A	M	A	M	M	M	A	M	M	M	A	M	A	A	M	M	M
353	SYN2435	Syngenta	ss196512238	failed	failed	failed	A	C	failed	A	C	A	C	C	C	C	failed	C	C	C	C	A	A	failed	C	C	failed	C	A	A	A	A	A	A	A	A	M	M	A	M	A	A	A	A	A	A	A	A	A
354	PZA03519.2	Panzea set	ss196414377	A	G	A	G	failed	A	G	G	A	G	G	G	G	A	G	G	G	G	G	G	G	G	G	G	G	G	G	G	G	G	G	G	G	G	G	R	G	G	R	G	G	R	failed	R	R	G
355	PZA03519.1	Panzea set	ss196414379	C	T	C	T	failed	C	T	failed	T	failed	failed	failed	T	C	failed	failed	failed	failed	T	T	T	failed	T	T	failed	T	T	T	T	T	T	T	T	Y	T	Y	T	T	Y	Y	T	T	T	Y	Y	T
356	PZA03520.2	Panzea set	ss196414381	T	T	T	C	T	T	C	T	T	T	T	T	T	T	T	T	T	T	C	T	T	T	T	T	T	C	C	C	C	C	Y	C	Y	Y	Y	Y	Y	Y	Y	Y	Y	Y	C	Y	Y	Y
357	PZA03520.3	Panzea set	ss196414383	A	A	A	A	A	A	A	A	A	A	A	A	A	A	A	A	A	A	A	A	A	A	A	A	A	A	A	A	A	A	A	A	R	A	R	A	A	A	A	A	A	A	A	A	A	A
358	PZE-101017779	Panzea set	ss196422412	C	C	C	T	C	C	T	C	C	C	C	C	C	C	C	C	C	C	T	C	T	C	C	C	C	T	T	T	T	T	T	T	Y	Y	Y	Y	Y	Y	Y	Y	Y	Y	failed	Y	Y	Y
359	PZA00106.9	Panzea set	ss196414387	G	G	G	A	G	G	A	G	G	G	G	G	G	G	G	G	G	G	A	G	G	G	G	G	G	A	A	A	A	A	R	A	R	R	R	R	R	R	R	R	R	R	R	R	R	R
360	PZE-101017823	Panzea set	ss196422414	A	A	A	A	A	A	A	R	A	R	R	R	A	A	R	R	R	R	A	A	A	R	A	G	R	A	A	A	A	A	A	A	R	R	R	A	A	A	R	R	A	A	A	A	A	A
361	PZE-101018023	Panzea set	ss196422416	T	C	T	T	C	T	T	C	failed	C	C	C	T	T	C	C	C	C	T	failed	C	C	C	C	C	T	T	T	T	T	Y	Y	Y	Y	Y	T	Y	T	Y	Y	Y	Y	T	Y	Y	Y
362	PZE-101018057	Panzea set	ss196422418	A	G	A	G	A	A	A	A	G	A	A	A	A	A	A	A	A	A	A	G	G	A	G	G	A	A	A	A	A	A	R	A	R	A	R	A	R	A	A	A	R	R	A	R	A	R
363	PZE-101018111	Panzea set	ss196422420	failed	A	failed	failed	failed	failed	A	C	A	C	C	C	A	failed	C	C	C	C	A	A	A	C	A	failed	C	A	A	A	A	A	A	M	A	M	M	M	A	A	A	M	A	A	failed	M	A	A
364	PZE-101018160	Panzea set	ss196422422	T	C	T	C	failed	T	C	C	C	C	C	C	C	T	C	C	C	C	C	C	C	C	C	C	C	C	C	C	C	C	C	C	Y	Y	C	Y	Y	C	C	C	C	C	C	Y	C	C
365	PZE-101018199	Panzea set	ss196422424	A	C	A	A	failed	A	A	A	C	A	A	A	C	A	A	A	A	A	A	A	C	A	C	C	A	A	A	A	A	A	M	A	A	M	A	M	M	M	A	M	M	M	failed	A	A	M
366	PZE-101018206	Panzea set	ss196422426	T	T	T	C	failed	T	C	C	T	C	C	C	C	T	C	C	C	C	C	failed	failed	C	C	C	C	C	C	C	C	C	C	C	C	C	C	C	C	Y	C	C	C	Y	C	Y	Y	C
367	PZE-101018214	Panzea set	ss196422428	C	C	C	Y	T	C	C	T	C	T	T	T	T	C	T	T	T	T	C	T	T	C	T	T	T	C	C	C	C	C	Y	C	C	Y	C	Y	Y	Y	C	C	Y	C	C	C	C	C
368	PZE-101018261	Panzea set	ss196422430	C	C	C	C	C	C	T	C	C	C	C	C	C	C	C	C	C	C	C	C	C	C	C	C	C	T	T	T	T	T	Y	Y	Y	Y	Y	Y	Y	Y	Y	T	Y	Y	T	Y	Y	Y
369	PZE-101018356	Panzea set	ss196422432	C	C	C	A	failed	C	A	C	C	C	C	C	A	C	C	C	C	C	C	A	A	A	A	C	C	A	A	A	A	A	A	A	M	A	A	M	A	M	A	A	A	A	failed	A	A	M
370	PZE-101018400	Panzea set	ss196422434	C	C	C	A	C	C	C	C	C	C	C	C	C	C	C	C	C	C	C	C	C	A	C	C	C	C	C	C	C	C	C	M	C	C	M	C	M	C	M	C	C	M	failed	M	M	M
371	PZE-101018404	Panzea set	ss196422436	A	A	A	G	failed	A	G	G	A	G	G	G	G	A	G	G	G	G	A	G	G	A	G	G	G	G	G	G	G	G	G	R	R	G	R	R	R	R	R	R	G	R	failed	R	G	R
372	PZE-101018411	Panzea set	ss196422438	C	C	C	C	failed	C	T	T	C	T	T	T	C	C	T	T	T	T	C	T	T	T	T	Y	T	T	T	T	T	T	T	Y	Y	T	T	Y	T	Y	T	Y	T	T	failed	Y	Y	Y
373	PZE-101018453	Panzea set	ss196422440	failed	G	T	G	failed	T	G	G	G	G	G	G	G	T	G	G	G	G	G	G	G	G	G	G	G	G	G	G	G	G	G	G	K	G	G	G	G	G	K	G	G	K	G	G	G	K
374	PZE-101018516	Panzea set	ss196422442	G	G	G	G	T	G	T	G	G	G	G	G	G	G	G	G	G	G	G	T	G	G	T	G	G	T	T	T	T	T	K	K	K	K	K	K	K	K	K	T	T	K	failed	K	K	K
375	PZE-101018567	Panzea set	ss196422446	G	A	G	G	failed	G	G	G	A	G	G	G	G	G	G	G	G	G	G	G	A	G	G	G	G	G	G	G	G	G	R	G	R	G	G	G	G	G	G	G	G	G	G	G	G	G
376	PZE-101018616	Panzea set	ss196422448	G	G	G	G	failed	G	T	G	G	G	G	G	T	G	G	G	G	G	G	G	T	G	G	G	G	T	T	T	T	T	K	K	K	K	K	T	K	K	K	T	K	K	failed	K	K	T
377	PZE-101018668	Panzea set	ss196422450	G	G	G	G	failed	G	G	G	G	G	G	G	G	G	G	G	G	G	G	G	A	A	A	G	G	G	G	G	G	G	R	G	G	R	G	R	G	G	G	G	G	R	failed	G	G	G
378	PZE-101018702	Panzea set	ss196422452	C	C	C	failed	failed	C	C	C	C	C	C	C	C	C	C	C	C	C	failed	C	C	C	C	C	C	C	C	C	C	C	C	C	C	C	C	Y	C	C	Y	C	C	C	failed	C	C	C
379	PZE-101018729	Panzea set	ss196422454	T	G	T	G	G	T	G	G	G	G	G	G	G	T	G	G	G	G	G	G	G	G	G	G	G	G	G	G	G	G	G	G	K	G	G	K	G	K	G	G	G	G	failed	G	G	G
380	PZE-101018769	Panzea set	ss196422456	C	C	C	T	T	C	T	T	T	T	T	T	T	C	T	T	T	T	T	C	T	C	C	C	T	T	T	T	T	T	T	Y	Y	Y	Y	Y	T	T	Y	T	Y	Y	failed	T	Y	T
381	PZE-101018818	Panzea set	ss196422458	G	G	G	G	failed	G	T	T	T	T	T	T	T	G	T	T	T	T	G	G	G	T	G	G	T	T	T	T	T	T	K	K	K	K	K	K	K	T	T	T	K	K	T	T	K	K
382	PZE-101018826	Panzea set	ss196422460	A	A	A	A	A	A	A	A	A	A	A	A	A	A	A	A	A	A	A	A	A	A	A	G	A	A	A	A	A	A	A	A	A	R	A	R	A	A	A	A	A	A	A	A	A	A
383	PZE-101018868	Panzea set	ss196422462	A	A	A	A	failed	A	G	A	A	A	A	A	G	A	A	A	A	A	A	A	A	A	G	A	A	G	G	G	G	G	G	G	R	R	G	G	R	G	R	R	G	R	G	R	G	G
384	PZE-101019294	Panzea set	ss196422464	A	A	A	A	A	A	A	A	A	A	A	A	A	A	A	A	A	A	A	A	A	A	C	A	A	A	A	A	A	A	M	A	A	A	A	A	A	A	A	A	A	A	failed	A	A	A
385	PZE-101019334	Panzea set	ss196422466	G	A	G	A	A	G	A	G	A	G	G	G	A	G	G	G	G	G	G	A	A	A	A	A	G	A	A	A	A	A	A	R	A	A	A	A	A	A	A	A	A	A	failed	A	A	R
386	PZE-101019350	Panzea set	ss196422468	A	A	A	A	A	A	A	failed	A	A	A	A	A	A	A	A	A	A	failed	A	A	A	A	A	failed	A	A	A	A	A	A	A	R	R	R	R	A	R	R	A	A	R	A	A	A	A
387	PZE-101019536	Panzea set	ss196422470	A	G	A	A	A	A	A	G	A	A	A	A	G	A	A	A	A	A	G	A	G	A	G	A	G	A	A	A	A	A	A	A	A	R	A	A	R	A	R	A	A	A	A	R	A	R
388	PZE-101019537	Panzea set	ss196422472	A	G	A	A	A	A	A	G	A	A	A	A	G	A	A	A	A	A	G	A	G	A	G	A	G	A	A	A	A	A	A	A	A	R	A	A	R	A	R	A	A	A	A	R	A	R
389	PZE-101019538	Panzea set	ss196422474	failed	A	failed	failed	G	failed	G	A	G	G	G	G	A	failed	G	G	G	G	A	G	A	G	A	G	A	G	G	G	G	G	G	G	G	R	G	G	R	G	R	G	G	G	G	R	G	R
390	PZE-101019557	Panzea set	ss196422476	C	T	C	C	T	C	C	C	C	C	C	C	T	C	C	C	C	C	C	C	T	C	T	C	C	C	C	C	C	C	C	C	C	C	C	C	C	C	C	Y	C	C	C	C	C	Y
391	PZE-101019597	Panzea set	ss196422478	C	T	C	T	T	C	C	failed	C	T	T	T	T	C	T	T	T	T	T	T	T	C	C	T	T	C	C	C	C	C	Y	Y	Y	Y	Y	Y	C	Y	Y	C	C	Y	failed	C	C	Y
392	SYN5764	Syngenta	ss196525775	G	G	G	G	T	G	T	G	T	G	G	G	G	G	G	G	G	G	G	G	G	G	G	G	G	T	T	T	T	T	K	K	K	K	K	T	K	K	K	K	K	K	failed	K	T	K
393	PZE-101019726	Panzea set	ss196422482	C	C	T	T	C	C	C	C	T	C	C	C	C	C	C	C	C	C	T	C	T	T	T	C	C	C	C	C	C	C	C	C	C	Y	C	C	Y	Y	C	C	C	Y	C	C	C	Y
394	PZE-101019727	Panzea set	ss196422484	G	G	A	G	A	G	A	G	A	G	G	G	G	G	G	G	G	G	A	G	A	A	A	G	G	A	A	A	A	A	R	R	R	R	R	A	A	R	R	R	R	R	failed	A	A	A
395	PZE-101019728	Panzea set	ss196422486	C	C	C	C	C	C	C	C	C	C	C	C	C	C	C	C	C	C	C	C	C	C	C	C	C	C	C	C	C	C	C	C	C	M	C	C	C	M	C	C	C	M	C	C	C	C
396	PZE-101019767	Panzea set	ss196422488	G	A	G	A	A	G	A	A	G	A	A	A	A	G	A	A	A	A	G	A	G	G	A	G	A	A	A	A	A	A	A	A	A	A	A	A	R	A	A	A	A	A	A	A	A	R
397	PZE-101019781	Panzea set	ss196422490	C	T	T	T	T	C	T	T	T	T	T	T	T	C	T	T	T	T	C	T	C	C	T	T	T	T	T	T	T	T	T	T	T	T	T	T	Y	T	T	T	T	T	T	T	T	Y
398	PZE-101019823	Panzea set	ss196422492	T	C	C	C	C	T	C	C	C	C	C	C	C	T	C	C	C	C	T	C	T	T	C	C	C	C	C	C	C	C	C	C	C	C	C	C	Y	C	C	C	C	C	C	C	C	Y
399	PZE-101019853	Panzea set	ss196422494	G	A	A	A	A	G	A	A	A	A	A	A	A	G	A	A	A	A	G	A	G	G	A	A	A	A	A	A	A	A	A	A	A	A	A	R	R	A	A	R	A	A	failed	A	R	R
400	SYN20883	Syngenta	ss196509479	G	G	G	G	G	G	A	G	G	A	A	A	G	G	A	A	A	A	G	G	G	G	G	G	G	A	A	A	A	A	R	R	A	R	A	R	R	R	R	R	R	R	A	R	A	R
401	SYN20882	Syngenta	ss196509477	A	A	A	A	G	A	G	A	A	G	G	G	A	A	G	G	G	G	A	A	A	A	A	A	A	G	G	G	G	G	R	G	G	G	G	G	R	R	G	R	R	R	G	R	R	R
402	PZE-101020116	Panzea set	ss196422496	C	C	C	C	C	C	C	C	C	A	A	A	C	C	A	A	A	A	M	M	C	M	C	A	C	C	C	C	C	C	C	C	C	C	C	M	M	M	C	M	C	C	M	C	M	C
403	SYN20881	Syngenta	ss196509475	G	A	A	G	G	G	G	A	G	A	A	A	A	G	A	A	A	A	A	A	A	A	A	G	A	G	G	G	G	G	G	G	G	R	R	G	R	R	G	R	G	G	G	G	R	G
404	PUT-163a-4647212-2116	INRA	ss196419542	C	A	A	C	A	C	C	C	C	C	C	C	A	C	C	C	C	C	C	C	C	C	C	A	C	C	C	C	C	C	M	M	M	M	C	C	C	M	M	M	C	M	failed	C	C	C
405	SYN34343	Syngenta	ss196520258	G	G	failed	G	G	G	T	T	G	G	G	G	G	G	G	G	G	G	T	T	G	T	T	G	T	T	T	T	T	T	K	K	T	K	K	T	T	K	K	K	K	K	failed	K	K	K
406	SYN34345	Syngenta	ss196520260	C	C	C	C	C	C	T	C	C	C	C	C	C	C	C	C	C	C	C	C	C	C	C	C	C	T	T	T	T	T	Y	Y	T	Y	Y	T	Y	Y	Y	Y	Y	Y	failed	Y	Y	Y
407	SYN34331	Syngenta	ss196520248	C	C	T	C	C	C	T	T	C	C	C	C	C	C	C	C	C	C	T	T	C	T	T	C	T	T	T	T	T	T	Y	Y	T	Y	Y	T	T	Y	Y	Y	Y	Y	failed	Y	Y	Y
408	SYN34328	Syngenta	ss196520240	T	C	T	T	T	T	T	T	T	T	T	T	C	T	T	T	T	T	T	T	T	T	T	T	T	T	T	T	T	T	T	Y	T	T	T	T	T	T	T	T	T	T	T	T	T	T
409	SYN34334	Syngenta	ss196520252	A	A	G	A	A	A	G	A	A	A	A	A	A	A	A	A	A	A	A	A	A	A	A	A	A	G	G	G	G	G	R	R	G	R	R	G	R	R	R	R	R	R	failed	R	R	R
410	SYN34332	Syngenta	ss196520250	C	C	C	C	C	C	T	C	C	C	C	C	C	C	C	C	C	C	C	C	C	C	C	T	C	T	T	T	T	T	Y	Y	T	Y	Y	T	Y	Y	Y	Y	Y	Y	Y	Y	Y	Y
411	SYN34342	Syngenta	ss196520256	C	C	T	T	failed	C	T	T	T	C	C	C	C	C	C	C	C	C	T	T	C	T	T	T	T	T	T	T	T	T	Y	Y	T	Y	Y	T	T	Y	Y	Y	Y	T	failed	Y	Y	Y
412	SYN34325	Syngenta	ss196520238	G	A	G	G	G	G	G	G	G	G	G	G	A	G	G	G	G	G	G	G	A	G	G	G	G	G	G	G	G	G	G	G	G	G	G	R	G	G	G	G	G	G	G	G	G	G
413	SYN34329	Syngenta	ss196520242	T	G	T	T	G	T	T	T	G	T	T	T	G	T	T	T	T	T	T	T	G	T	T	G	T	T	T	T	T	T	T	T	T	T	T	K	T	T	T	K	T	T	T	T	T	T
414	PZE-101020456	Panzea set	ss196422498	C	T	C	T	failed	C	T	C	T	C	C	C	C	C	C	C	C	C	C	C	T	C	C	C	C	T	T	T	T	T	T	Y	Y	T	T	T	Y	T	Y	T	T	T	T	Y	Y	T
415	PUT-163a-4609499-2076	INRA	ss196419510	C	C	T	T	failed	C	C	C	C	C	C	C	C	C	C	C	C	C	C	C	C	C	T	C	C	C	C	C	C	C	C	C	C	Y	Y	C	C	C	C	C	C	C	C	C	Y	C
416	SYN33820	Syngenta	ss196519864	failed	G	G	G	failed	A	G	A	G	A	A	A	failed	A	A	A	A	A	A	G	G	G	G	A	A	G	G	G	G	G	G	G	G	G	G	G	G	R	G	G	G	G	G	R	G	G
417	SYN33818	Syngenta	ss196519862	G	A	A	A	failed	G	A	A	A	G	G	G	G	G	G	G	G	G	G	A	A	A	A	A	A	A	A	A	A	A	A	A	A	R	A	A	A	A	A	A	A	A	A	A	A	A
418	SYN33828	Syngenta	ss196519872	G	T	G	G	failed	G	T	G	G	G	G	G	G	G	G	G	G	G	G	G	G	G	G	G	G	T	T	T	T	T	K	K	failed	T	T	K	K	K	T	K	K	T	T	K	K	T
419	SYN33835	Syngenta	ss196519874	A	C	C	A	failed	A	C	C	A	A	A	A	A	A	A	A	A	A	A	C	A	C	A	C	C	C	C	C	C	C	M	C	C	C	C	C	M	C	C	M	M	C	C	M	M	C
420	SYN33817	Syngenta	ss196519860	failed	A	A	G	G	failed	A	failed	G	G	G	G	G	failed	G	G	G	G	G	A	G	A	G	A	A	A	A	A	A	A	R	A	A	A	A	A	R	A	A	R	R	A	A	R	R	A
421	SYN33821	Syngenta	ss196519866	A	A	G	A	failed	A	A	failed	G	G	failed	G	G	A	G	G	G	G	G	G	A	G	G	G	G	A	A	A	A	A	R	R	R	A	A	R	A	R	R	R	A	R	A	R	R	A
422	SYN33825	Syngenta	ss196519870	A	A	G	A	G	A	A	G	G	G	G	G	G	A	G	G	G	G	G	G	A	G	G	G	G	A	A	A	A	A	R	R	R	A	A	R	A	R	R	R	A	R	A	R	R	A
423	PZE-101020844	Panzea set	ss196422500	T	T	T	failed	failed	T	T	T	failed	T	T	T	T	T	T	T	T	T	T	T	failed	T	C	T	T	T	T	T	T	T	Y	Y	T	Y	Y	Y	Y	Y	T	T	Y	Y	Y	T	T	T
424	PZE-101020931	Panzea set	ss196422502	A	A	G	G	G	A	G	G	G	G	G	G	G	A	G	G	G	G	A	G	G	G	G	G	G	G	G	G	G	G	G	R	G	G	G	R	R	G	G	G	R	G	G	G	G	R
425	PZE-101020971	Panzea set	ss196422504	T	T	T	T	C	T	T	T	T	T	T	T	T	T	T	T	T	T	C	C	T	T	T	T	T	T	T	T	T	T	T	Y	Y	T	T	Y	Y	Y	T	T	Y	T	T	T	Y	T
426	PZE-101020979	Panzea set	ss196422506	failed	failed	G	failed	T	failed	G	G	failed	G	G	G	G	failed	G	G	G	G	T	failed	failed	G	failed	G	G	G	G	G	G	G	G	K	G	G	G	G	K	K	G	G	K	G	G	G	K	K
427	PZE-101021308	Panzea set	ss196422508	G	G	C	C	C	G	C	C	C	C	C	C	C	G	C	C	C	C	C	C	C	G	C	C	C	C	C	C	C	C	C	C	C	S	C	C	C	S	C	C	C	C	failed	S	C	C
428	SYN372	Syngenta	ss196522562	failed	T	failed	failed	failed	failed	C	C	failed	T	T	T	T	failed	T	T	T	C	failed	T	failed	failed	T	C	C	C	C	C	C	C	C	Y	C	Y	Y	Y	Y	C	Y	C	Y	C	failed	C	Y	Y
429	PZE-101021455	Panzea set	ss196422510	C	C	T	T	T	C	C	C	C	T	T	T	T	C	T	T	T	C	T	T	C	T	C	C	C	C	C	C	C	C	C	C	C	Y	C	C	C	Y	C	C	Y	C	C	Y	C	C
430	PZE-101021479	Panzea set	ss196422512	G	G	G	G	A	G	G	G	G	G	G	G	G	G	G	G	G	G	A	G	G	G	G	G	G	G	G	G	G	G	G	G	G	G	G	G	G	G	R	G	G	G	G	G	G	G
431	PZE-101021574	Panzea set	ss196422514	T	T	T	T	T	T	T	T	T	T	T	T	failed	T	T	T	T	T	T	G	G	failed	G	failed	T	T	T	T	T	T	T	T	T	T	T	T	T	T	T	T	T	T	T	T	T	T
432	PZE-101021585	Panzea set	ss196422516	C	C	A	A	A	C	A	A	A	A	A	A	A	C	A	A	A	A	A	failed	failed	A	failed	A	A	A	A	A	A	A	A	A	M	M	A	M	A	M	M	A	A	failed	failed	M	A	A
433	SYN20609	Syngenta	ss196509236	C	C	T	T	T	C	C	C	T	T	T	T	T	C	T	T	T	C	T	failed	failed	T	failed	C	C	C	C	C	C	C	C	C	C	C	C	C	Y	C	C	C	C	C	C	C	C	C
434	PZE-101021690	Panzea set	ss196422518	G	G	G	G	G	G	G	G	G	G	G	G	G	G	G	G	G	G	G	G	A	G	G	G	G	G	G	G	G	G	G	G	G	G	G	R	G	G	G	G	G	G	G	R	G	G
435	PZE-101021745	Panzea set	ss196422520	C	C	A	C	C	C	C	A	A	C	C	C	C	C	C	C	C	C	C	A	C	C	C	A	A	C	C	C	C	C	C	C	C	C	C	C	C	C	C	C	M	C	C	C	C	C
436	PUT-163a-89250869-4646	INRA	ss196421592	C	C	C	T	T	C	C	C	T	T	T	T	C	T	T	T	T	C	T	C	T	T	T	C	C	C	C	C	C	C	C	Y	C	Y	Y	C	C	C	Y	Y	Y	C	C	Y	C	Y
437	PUT-163a-31558578-1965	INRA	ss196419408	G	G	A	G	G	G	A	G	G	G	G	G	G	G	G	G	G	A	G	G	G	G	G	G	G	A	A	A	A	A	R	R	R	R	R	R	R	R	R	R	R	R	failed	R	R	R
438	PZE-101021926	Panzea set	ss196422522	C	C	C	A	C	C	C	C	C	A	A	A	C	C	A	A	A	C	C	C	A	A	C	C	C	C	C	C	C	C	C	M	C	M	M	C	C	C	M	C	C	C	C	M	C	M
439	PZE-101021930	Panzea set	ss196422524	A	A	A	G	G	A	G	A	G	G	G	G	A	G	G	G	G	G	G	A	G	A	G	A	A	G	G	G	G	G	G	G	R	G	G	G	R	G	G	G	G	G	G	G	G	G
440	SYN20615	Syngenta	ss196509242	G	G	G	G	A	failed	A	G	A	G	G	G	G	A	G	G	G	A	A	G	G	G	A	G	G	A	A	A	A	A	R	R	R	R	R	R	R	R	R	A	A	R	failed	R	A	A
441	SYN20612	Syngenta	ss196509240	C	C	C	C	T	T	T	C	T	C	C	C	C	T	C	C	C	T	T	C	C	C	T	C	C	T	T	T	T	T	Y	Y	Y	Y	Y	Y	Y	Y	Y	T	T	T	failed	Y	T	Y
442	SYN20618	Syngenta	ss196509246	T	T	failed	T	failed	C	C	T	T	T	T	T	T	T	T	T	T	C	T	T	T	failed	C	T	T	C	C	C	C	C	C	Y	Y	C	Y	Y	Y	Y	Y	C	C	Y	failed	Y	C	Y
443	PZE-101021985	Panzea set	ss196422526	G	G	G	G	failed	G	A	G	G	failed	G	G	G	failed	failed	G	failed	A	G	G	G	G	A	G	G	A	A	A	A	A	R	R	R	R	R	R	R	R	R	A	A	R	A	R	R	R
444	SYN20617	Syngenta	ss196509244	C	C	C	C	failed	C	T	C	C	C	C	C	C	C	C	C	C	T	failed	C	C	C	T	C	C	T	T	T	T	T	Y	Y	Y	Y	Y	Y	Y	Y	Y	T	T	Y	failed	Y	Y	Y
445	PZE-101021986	Panzea set	ss196422528	C	C	failed	C	failed	T	T	C	C	C	C	C	C	C	C	C	C	T	C	C	C	C	T	C	C	T	T	T	T	T	Y	Y	Y	Y	Y	Y	Y	Y	Y	T	T	Y	failed	Y	T	Y
446	PZE-101021997	Panzea set	ss196422530	C	C	C	C	C	C	C	C	C	C	C	C	C	C	C	C	C	C	C	C	C	C	T	C	C	C	C	C	C	C	C	C	C	C	C	C	C	C	C	Y	Y	Y	C	C	C	C
447	PZE-101022341	Panzea set	ss196422532	C	C	T	T	C	C	C	T	C	T	T	T	C	C	T	T	T	C	T	T	C	C	T	T	T	C	C	C	C	C	Y	C	C	C	C	C	Y	C	C	C	Y	Y	C	C	C	C
448	PZE-101022526	Panzea set	ss196422534	C	C	C	failed	C	C	C	C	C	failed	failed	failed	C	C	failed	failed	failed	C	C	C	C	C	C	C	C	C	C	C	C	C	C	C	C	C	C	C	C	C	C	C	C	C	C	C	C	C
449	PZE-101022796	Panzea set	ss196422536	C	C	T	T	T	T	T	T	C	T	T	T	T	T	T	T	T	T	C	C	C	C	T	T	T	T	T	T	T	T	T	T	Y	T	T	T	Y	Y	Y	T	T	T	Y	T	T	T
450	SYN12538	Syngenta	ss196502621	T	T	C	T	T	T	T	T	T	T	T	T	C	T	T	T	T	T	T	T	T	T	T	T	T	T	T	T	T	T	T	T	Y	T	Y	T	T	T	T	T	T	T	failed	T	T	Y
451	SYN12549	Syngenta	ss196502629	C	C	C	C	C	A	A	C	C	C	C	C	C	C	C	C	C	A	C	C	C	C	C	C	C	A	A	A	A	A	M	M	M	M	M	A	M	M	A	M	M	A	failed	A	M	M
452	SYN12547	Syngenta	ss196502627	A	A	A	A	A	G	G	A	A	A	A	A	A	A	A	A	A	G	A	A	A	A	A	A	A	G	G	G	G	G	R	R	R	R	R	R	R	R	R	R	R	R	G	R	R	R
453	SYN12545	Syngenta	ss196502625	G	G	G	G	G	A	A	G	A	G	G	G	G	R	G	G	G	A	G	G	G	G	A	G	G	A	A	A	A	A	R	R	A	R	A	R	R	R	R	A	A	R	failed	R	R	R
454	PZA03557.1	Panzea set	ss196414389	G	G	G	G	G	G	G	G	G	G	G	G	G	G	G	G	G	G	G	G	G	G	G	G	G	G	G	G	G	G	R	R	G	R	G	G	G	G	G	G	G	G	G	G	G	G
455	SYN12536	Syngenta	ss196502619	G	G	T	G	G	G	G	G	G	G	G	G	T	G	G	G	G	G	G	G	G	G	G	G	G	G	G	G	G	G	G	G	K	G	K	G	G	G	G	G	G	G	failed	G	G	K
456	SYN12535	Syngenta	ss196502617	G	G	R	G	G	G	G	G	G	G	G	G	A	G	G	G	G	G	G	G	G	G	R	G	G	G	G	G	G	G	failed	G	R	G	R	G	G	G	G	G	G	G	failed	G	G	R
457	PZE-101023214	Panzea set	ss196422538	failed	failed	C	failed	M	A	A	M	failed	failed	failed	failed	C	A	C	C	C	A	M	M	failed	C	failed	M	M	A	A	A	A	A	M	M	A	A	A	M	M	A	A	A	A	A	A	M	A	A
458	SYN20037	Syngenta	ss196508707	C	C	C	C	Y	T	T	C	C	C	C	C	C	T	C	C	C	T	C	C	C	C	T	C	C	T	T	T	T	T	Y	Y	Y	Y	Y	Y	Y	Y	Y	Y	Y	Y	T	Y	Y	T
459	SYN20040	Syngenta	ss196508711	A	A	A	A	R	G	G	A	A	A	A	A	A	G	A	A	A	G	A	A	A	A	G	A	A	G	G	G	G	G	R	R	R	R	R	R	R	R	R	R	R	R	G	R	R	G
460	SYN20039	Syngenta	ss196508709	T	T	T	T	Y	C	C	T	C	T	T	T	T	C	T	T	T	C	T	T	C	T	C	T	T	C	C	C	C	C	Y	Y	Y	Y	Y	Y	Y	C	Y	C	Y	Y	C	Y	Y	C
461	PZE-101023271	Panzea set	ss196422540	G	G	T	G	K	G	G	G	T	G	G	G	G	K	G	G	G	G	G	G	T	G	G	G	G	G	G	G	G	G	G	G	G	G	G	G	G	K	G	K	G	G	G	G	G	G
462	SYN20032	Syngenta	ss196508703	A	A	A	A	R	A	A	A	A	A	A	A	G	A	A	A	A	A	A	A	G	A	A	A	A	A	A	A	A	A	A	A	A	A	A	A	R	A	A	A	A	A	A	A	A	A
463	SYN20031	Syngenta	ss196508701	A	A	A	A	R	A	A	A	A	A	A	A	G	A	A	A	A	A	A	A	G	A	A	A	A	A	A	A	A	A	A	A	A	A	A	A	R	A	A	A	A	A	A	A	A	A
464	SYN20034	Syngenta	ss196508705	T	T	T	T	Y	C	C	T	C	T	T	T	T	Y	C	C	C	C	T	T	T	T	C	T	T	C	C	C	C	C	Y	C	C	Y	C	C	Y	Y	Y	Y	C	C	C	C	C	Y
465	SYN14649	Syngenta	ss196504318	G	G	G	A	G	A	A	A	A	A	A	A	G	R	G	G	G	A	G	A	A	A	A	A	A	A	A	A	A	A	A	A	R	A	A	A	R	R	R	A	R	R	A	R	A	A
466	SYN14642	Syngenta	ss196504307	A	A	G	G	G	A	A	A	G	G	G	G	G	G	G	G	G	A	G	A	G	G	G	A	A	A	A	A	A	A	R	R	A	A	A	A	R	A	A	A	R	R	A	R	A	R
467	SYN14641	Syngenta	ss196504305	G	G	G	G	K	G	G	T	G	G	G	G	T	T	G	G	G	G	T	T	G	G	G	T	T	G	G	G	G	G	G	G	G	G	G	G	G	G	G	G	G	K	G	K	G	G
468	SYN14644	Syngenta	ss196504309	A	A	G	G	R	A	A	G	A	G	G	G	G	G	A	A	A	A	G	G	A	G	G	G	G	A	A	A	A	A	A	A	A	A	A	R	A	A	A	A	A	R	failed	R	A	R
469	SYN14645	Syngenta	ss196504312	A	A	C	C	M	A	A	C	A	C	C	C	C	failed	A	A	A	A	C	C	A	C	C	C	C	A	A	A	A	A	A	A	A	A	A	M	A	A	A	A	A	M	A	M	A	M
470	SYN14648	Syngenta	ss196504316	A	A	A	A	A	G	G	A	A	A	A	A	A	A	A	A	A	G	A	A	A	A	A	A	A	G	G	G	G	G	R	R	R	G	R	R	R	R	R	R	R	R	G	R	R	R
471	PZE-101023625	Panzea set	ss196422544	A	A	G	A	failed	A	A	A	A	A	A	failed	A	failed	A	A	A	A	A	A	A	A	A	A	A	A	A	A	A	A	A	A	A	R	A	R	R	A	A	A	A	R	failed	R	R	R
472	SYN14647	Syngenta	ss196504314	C	C	C	C	Y	T	T	C	C	C	C	C	C	C	C	C	C	T	C	C	C	C	C	C	C	T	T	T	T	T	Y	Y	Y	Y	Y	T	T	Y	Y	Y	Y	T	T	T	Y	Y
473	PZE-101023852	Panzea set	ss196422546	G	G	G	A	R	A	A	G	G	A	A	A	G	R	A	A	A	A	G	G	A	A	A	G	G	A	A	A	A	A	R	A	R	R	A	R	R	A	R	R	A	A	A	A	R	R
474	SYN112	Syngenta	ss196501492	A	A	G	G	G	G	G	G	G	G	G	G	A	G	A	A	A	G	G	G	G	G	G	G	G	G	G	G	G	G	G	R	G	G	R	G	G	R	G	G	G	G	G	G	G	G
475	SYN113	Syngenta	ss196501578	C	C	C	C	C	C	C	C	C	C	C	C	T	C	T	T	T	C	C	C	C	C	C	C	C	C	C	C	C	C	C	C	C	C	C	C	C	C	C	C	C	C	C	C	C	C
476	SYN114	Syngenta	ss196501661	C	C	C	C	C	C	C	C	C	C	C	C	T	C	T	T	T	C	C	C	C	C	C	C	C	C	C	C	C	C	C	C	C	C	C	C	C	C	C	C	C	C	C	C	C	C
477	SYN111	Syngenta	ss196501408	G	G	G	G	G	G	G	G	G	G	G	G	A	G	A	A	A	G	G	G	G	G	G	G	G	G	G	G	G	G	G	G	G	G	G	G	G	G	G	G	G	G	G	G	G	G
478	SYN5662	Syngenta	ss196525672	T	T	T	T	T	T	T	T	T	T	T	T	C	T	C	C	C	T	T	T	T	T	T	T	T	T	T	T	T	T	T	T	T	T	T	T	T	T	T	T	T	T	T	T	T	T
479	SYN5664	Syngenta	ss196525676	failed	failed	G	A	A	failed	A	A	G	A	A	A	G	A	G	G	G	A	failed	A	G	A	A	A	A	A	A	A	A	A	A	R	R	A	A	A	A	R	A	A	A	R	R	A	A	A
480	SYN5667	Syngenta	ss196525680	T	T	T	C	Y	T	C	T	T	C	C	C	T	Y	T	T	T	C	T	T	T	C	T	T	T	C	C	C	C	C	Y	C	Y	C	C	Y	Y	C	Y	C	Y	Y	C	Y	Y	C
481	SYN5663	Syngenta	ss196525674	T	T	T	C	Y	C	C	C	T	C	C	C	T	Y	T	T	T	C	failed	C	T	C	C	C	C	C	C	C	C	C	C	C	Y	C	C	C	C	C	C	C	Y	Y	failed	C	Y	C
482	PZE-101024131	Panzea set	ss196422548	T	T	T	C	T	T	C	T	T	C	C	C	T	Y	T	T	T	C	T	T	T	C	T	T	T	C	C	C	C	C	Y	Y	Y	Y	Y	Y	Y	Y	Y	Y	Y	C	failed	Y	Y	C
483	PZE-101024353	Panzea set	ss196422550	failed	failed	C	T	failed	T	T	failed	failed	T	T	T	failed	T	failed	failed	failed	T	T	failed	failed	T	C	failed	failed	T	T	T	T	T	Y	T	T	T	T	T	Y	T	T	T	T	failed	T	T	T	failed
484	PZE-101024424	Panzea set	ss196422552	T	T	T	C	T	T	C	T	T	C	C	C	T	Y	T	T	T	C	T	T	T	C	T	T	T	C	C	C	C	C	Y	Y	Y	Y	Y	C	Y	Y	Y	Y	Y	Y	failed	Y	Y	Y
485	PZA03663.2	Panzea set	ss196414391	A	A	A	A	R	A	A	A	A	A	A	A	A	R	A	A	A	A	A	A	A	A	G	A	A	A	A	A	A	A	A	A	A	A	A	A	R	A	A	A	R	R	A	A	A	A
486	PZE-101024452	Panzea set	ss196422554	A	A	G	G	G	G	G	A	G	G	G	G	G	G	G	G	G	G	G	A	G	G	G	A	A	G	G	G	G	G	G	R	G	G	R	R	G	R	G	G	G	G	G	G	G	R
487	SYN25067	Syngenta	ss196512799	C	C	C	C	C	C	C	C	T	C	C	C	T	C	T	T	T	C	C	C	T	C	C	C	C	C	C	C	C	C	C	Y	C	C	C	C	C	C	C	C	C	C	C	C	C	C
488	SYN25072	Syngenta	ss196512809	C	C	T	T	Y	T	T	C	C	T	T	T	C	Y	C	C	C	T	T	C	C	T	C	C	C	T	T	T	T	T	T	Y	T	Y	T	Y	Y	Y	T	T	Y	Y	T	T	T	Y
489	SYN25071	Syngenta	ss196512807	C	C	T	T	Y	T	T	C	C	T	T	T	C	Y	C	C	C	T	T	C	C	T	C	C	C	T	T	T	T	T	T	Y	T	Y	T	Y	Y	Y	T	T	Y	Y	T	T	T	Y
490	SYN25070	Syngenta	ss196512805	A	A	G	G	R	G	G	A	A	G	G	G	A	R	A	A	A	G	G	A	A	G	A	A	A	G	G	G	G	G	G	R	G	R	G	R	R	R	G	G	R	R	G	G	G	R
491	SYN25069	Syngenta	ss196512803	A	A	G	G	R	G	G	A	A	G	G	G	A	R	A	A	A	G	G	A	A	G	A	A	A	G	G	G	G	G	G	R	G	R	G	R	R	R	G	G	R	R	G	G	G	R
492	SYN25068	Syngenta	ss196512801	G	G	G	G	K	G	G	G	T	G	G	G	T	failed	T	T	T	G	G	G	T	G	T	G	G	G	G	G	G	G	G	K	G	G	G	G	K	G	G	G	K	K	G	G	G	G
493	csu1171.2	Other	ss196414393	G	G	A	A	R	A	A	G	G	A	A	A	G	R	G	G	G	A	A	G	G	A	G	G	G	A	A	A	A	A	A	R	A	R	A	R	R	R	A	A	R	R	A	A	A	R
494	PUT-163a-60345927-2539	INRA	ss196419874	T	T	C	C	C	C	C	T	C	C	C	C	C	C	C	C	C	C	C	T	C	C	C	T	T	C	C	C	C	C	C	C	C	C	C	C	C	C	C	C	C	C	C	C	C	Y
495	PZE-101024519	Panzea set	ss196422556	C	C	T	T	Y	T	T	C	C	T	T	T	C	Y	C	C	C	T	T	C	C	T	C	C	C	T	T	T	T	T	T	Y	T	Y	T	T	Y	T	T	T	Y	Y	T	T	T	Y
496	PZA01497.1	Panzea set	ss196414396	T	T	C	C	Y	T	C	T	T	C	C	C	T	Y	T	T	T	C	T	T	T	C	T	T	T	C	C	C	C	C	C	Y	C	Y	C	Y	Y	Y	C	C	Y	Y	C	C	C	Y
497	PZE-101024556	Panzea set	ss196422558	A	A	G	A	R	G	A	A	G	A	A	A	G	R	G	G	G	A	G	A	G	A	A	A	A	A	A	A	A	A	R	R	R	R	R	R	R	R	R	R	R	R	failed	R	R	A
498	PZE-101024667	Panzea set	ss196422560	C	C	C	C	C	C	C	C	C	C	C	C	C	C	C	C	C	C	C	C	C	C	C	C	C	C	C	C	C	C	Y	C	C	Y	Y	C	C	C	C	Y	C	C	failed	C	C	C
499	PZE-101024700	Panzea set	ss196422562	A	A	A	A	R	A	A	A	A	A	A	A	A	G	A	A	A	A	A	A	A	A	A	A	A	A	A	A	A	A	R	A	A	A	A	A	R	R	A	A	R	A	A	A	A	A
500	PZE-101024733	Panzea set	ss196422564	T	T	T	T	C	T	T	T	T	T	T	T	T	C	T	T	T	T	T	T	T	T	C	T	T	T	T	T	T	T	Y	T	T	T	T	T	Y	Y	Y	T	Y	T	T	T	T	T
501	SYN25022	Syngenta	ss196512773	C	C	C	T	Y	T	T	C	C	T	T	T	C	C	C	C	C	T	T	C	C	T	T	C	C	T	T	T	T	T	Y	Y	Y	Y	Y	T	Y	Y	T	Y	Y	Y	failed	Y	Y	T
502	PZE-101024779	Panzea set	ss196422566	A	A	A	G	G	G	G	A	G	G	G	G	G	G	G	G	G	G	G	A	G	G	G	A	A	G	G	G	G	G	G	R	R	G	G	G	G	G	G	G	G	G	G	G	R	G
503	SYN25015	Syngenta	ss196512771	T	T	T	T	T	T	T	T	C	T	T	T	C	T	C	C	C	T	T	T	C	T	T	T	T	T	T	T	T	T	T	T	T	T	T	T	T	T	Y	T	T	Y	T	T	T	T
504	PZE-101024808	Panzea set	ss196422568	A	A	A	C	M	A	C	A	A	C	C	C	A	A	A	A	A	C	A	A	A	C	A	A	A	C	C	C	C	C	M	M	M	C	M	M	M	M	C	M	C	M	failed	C	M	C
505	PZE-101024809	Panzea set	ss196422570	C	C	C	A	M	C	A	C	C	A	A	A	C	C	C	C	C	A	C	C	C	A	C	C	C	A	A	A	A	A	M	M	M	A	M	M	M	M	A	M	A	M	M	M	M	A
506	SYN25029	Syngenta	ss196512775	C	C	C	A	M	C	A	C	C	A	A	A	C	C	C	C	C	A	C	C	C	A	C	C	C	A	A	A	A	A	M	M	M	A	M	M	M	M	A	M	A	M	failed	M	M	A
507	SYN33163	Syngenta	ss196519369	C	C	C	T	Y	C	T	C	C	T	T	T	C	C	C	C	C	T	C	C	C	T	C	C	C	T	T	T	T	T	Y	Y	Y	T	Y	Y	Y	Y	T	Y	Y	Y	failed	Y	Y	T
508	SYN33160	Syngenta	ss196519365	T	T	T	T	G	T	T	T	G	T	T	T	G	G	G	G	G	T	T	T	G	T	G	T	T	T	T	T	T	T	K	T	T	K	T	T	K	T	T	T	K	K	T	T	T	K
509	PZA01652.1	Panzea set	ss196414398	A	A	G	G	G	G	G	G	A	G	G	G	A	G	A	A	A	G	G	G	A	G	G	G	G	G	G	G	G	G	R	G	R	G	G	G	R	R	R	G	G	R	G	G	R	G
510	SYN33162	Syngenta	ss196519367	C	C	A	C	C	A	A	A	C	C	C	C	C	C	A	A	A	A	A	A	C	C	C	A	A	A	A	A	A	A	M	M	M	A	A	M	M	M	M	A	M	M	failed	M	M	M
511	PZE-101025101	Panzea set	ss196422572	A	A	A	A	M	A	A	A	C	A	A	A	C	A	A	A	A	A	C	A	C	A	A	A	A	A	A	A	A	A	A	M	A	M	A	M	A	A	M	A	M	M	failed	A	M	A
512	SYN31161	Syngenta	ss196517836	T	T	T	T	K	T	T	T	G	T	T	T	G	T	G	G	G	T	G	T	G	T	T	T	T	T	T	T	T	T	T	K	K	T	K	T	T	K	K	T	T	K	K	T	K	T
513	PUT-163a-149070810-821	INRA	ss196418510	T	T	G	T	G	G	G	G	G	T	T	T	G	G	T	T	T	G	G	G	G	T	G	G	G	G	G	G	G	G	K	K	K	K	K	K	K	K	G	K	K	G	failed	K	G	G
514	SYN31156	Syngenta	ss196517834	T	T	T	T	T	T	T	T	G	T	T	T	G	failed	T	T	T	T	T	T	G	T	failed	T	T	T	T	T	T	T	T	T	T	T	T	T	T	T	T	T	T	K	T	T	K	T
515	PUT-163a-149070811-822	INRA	ss196418512	A	A	A	A	A	A	A	A	G	A	A	A	G	A	A	A	A	A	A	A	G	A	A	A	A	A	A	A	A	A	A	R	R	A	A	A	A	R	R	A	A	R	failed	A	R	A
516	SYN31166	Syngenta	ss196517840	T	T	C	C	T	C	C	T	T	C	C	C	T	T	C	C	C	C	T	T	T	C	T	T	T	C	C	C	C	C	Y	C	Y	Y	Y	Y	C	Y	Y	Y	Y	Y	failed	C	Y	Y
517	SYN31163	Syngenta	ss196517838	T	T	C	C	Y	C	C	T	C	C	C	C	T	T	C	C	C	C	T	T	C	C	C	T	T	C	C	C	C	C	C	C	Y	C	C	Y	C	Y	Y	Y	C	Y	failed	C	Y	Y
518	SYNGENTA10955	Syngenta	ss196529415	A	A	A	G	R	A	A	A	G	G	G	G	A	A	G	G	G	A	A	A	A	G	G	A	A	A	A	A	A	A	R	A	A	A	A	A	A	A	A	A	R	A	A	A	A	A
519	SYNGENTA12708	Syngenta	ss196529541	T	T	T	T	T	T	T	T	T	T	T	T	T	T	T	T	T	T	T	T	T	T	failed	T	T	T	T	T	T	T	T	T	T	T	T	Y	T	T	Y	T	T	T	T	T	T	T
520	SYN22236	Syngenta	ss196510554	A	A	A	G	failed	G	A	A	A	G	G	G	G	G	A	A	A	A	G	A	A	G	A	A	A	A	A	A	A	A	A	R	R	R	A	R	A	R	R	R	R	A	A	R	A	R
521	PZE-101025939	Panzea set	ss196422576	G	G	G	G	G	G	G	G	failed	G	G	G	G	G	G	G	G	G	G	G	G	G	G	G	G	G	G	G	G	G	G	R	G	G	G	R	G	G	G	G	G	G	G	G	G	G
522	SYN22238	Syngenta	ss196510556	T	T	T	C	C	C	T	C	T	C	C	C	C	C	T	T	T	T	C	C	T	C	C	C	C	T	T	T	T	T	Y	Y	Y	Y	Y	Y	T	Y	Y	Y	Y	T	T	Y	T	Y
523	SYN20196	Syngenta	ss196508859	A	A	G	G	R	G	A	G	G	G	G	G	G	A	A	A	A	A	G	G	G	G	A	G	G	A	A	A	A	A	R	A	R	A	A	R	A	R	A	R	R	A	A	A	R	R
524	PZE-101026095	Panzea set	ss196422578	C	C	T	T	T	T	T	T	T	T	T	T	T	T	C	C	C	T	T	T	T	T	C	T	T	T	T	T	T	T	T	T	T	T	Y	T	T	T	T	T	T	Y	T	T	T	T
525	PZE-101026096	Panzea set	ss196422580	C	C	T	T	T	T	T	T	T	T	T	T	T	T	C	C	C	T	T	T	T	T	C	T	T	T	T	T	T	T	T	T	T	T	Y	T	T	T	T	T	T	Y	T	T	T	T
526	ZM015125-0227	TraitGenetics	ss196531299	G	G	G	G	R	G	G	G	G	G	G	G	A	G	G	G	G	G	A	G	G	G	G	G	G	G	G	G	G	G	R	G	G	G	G	G	G	G	G	R	G	G	G	G	G	G
527	PZE-101026148	Panzea set	ss196422582	C	C	C	T	T	T	T	T	T	T	T	T	T	T	C	C	C	T	T	T	C	T	T	T	T	T	T	T	T	T	T	Y	Y	Y	T	T	Y	T	Y	T	T	T	T	Y	T	Y
528	SYN5068	Syngenta	ss196525241	G	G	A	A	R	A	A	A	A	A	A	A	G	A	A	A	A	A	G	A	A	A	A	A	A	A	A	A	A	A	R	A	A	A	A	A	A	A	A	R	A	A	A	A	A	A
529	SYN5061	Syngenta	ss196525233	C	C	T	T	Y	C	T	C	C	T	T	T	C	T	T	T	T	T	C	C	T	T	T	C	C	T	T	T	T	T	Y	Y	Y	T	T	T	T	Y	Y	Y	Y	T	T	Y	Y	T
530	SYNGENTA10737	Syngenta	ss196529393	T	T	T	C	T	T	T	T	T	C	C	C	T	T	T	T	T	T	T	T	T	C	T	T	T	T	T	T	T	T	T	T	T	T	T	T	T	T	T	T	T	T	T	T	T	T
531	SYN5056	Syngenta	ss196525231	C	C	T	T	Y	C	T	T	T	T	T	T	C	T	T	T	T	T	C	T	T	T	T	T	T	T	T	T	T	T	Y	Y	Y	T	T	T	T	Y	Y	Y	Y	T	T	Y	T	T
532	SYN5051	Syngenta	ss196525229	G	G	G	G	G	G	G	G	G	G	G	G	A	G	G	G	G	G	A	G	G	G	G	G	G	G	G	G	G	G	G	G	G	G	G	G	G	G	G	R	G	G	G	G	G	G
533	SYN5065	Syngenta	ss196525237	T	T	C	C	Y	C	C	C	C	C	C	C	T	C	C	C	C	C	T	C	C	C	C	C	C	C	C	C	C	C	Y	C	C	C	C	C	C	Y	C	Y	C	C	C	C	C	C
534	PZE-101026206	Panzea set	ss196422584	A	A	G	G	R	G	G	G	G	G	G	G	A	G	G	G	G	G	A	G	G	G	G	G	G	G	G	G	G	G	R	G	G	G	G	G	G	R	G	R	G	G	G	G	G	G
535	PZE-101026218	Panzea set	ss196422586	G	G	A	A	R	A	A	A	A	A	A	A	G	A	A	A	A	A	G	A	A	A	A	A	A	A	A	A	A	A	R	A	A	A	A	A	A	R	A	R	A	A	A	A	A	A
536	SYN5063	Syngenta	ss196525235	C	C	A	A	M	A	A	A	A	A	A	A	C	A	A	A	A	A	C	A	A	A	A	A	A	A	A	A	A	A	M	M	M	A	A	A	A	M	M	M	A	A	A	M	A	A
537	SYN5066	Syngenta	ss196525239	T	T	T	T	T	T	G	T	T	T	T	T	T	T	T	T	T	G	T	T	T	T	G	T	T	G	G	G	G	G	K	K	K	K	K	K	K	K	K	K	K	K	failed	K	K	K
538	PZE-101026314	Panzea set	ss196422588	A	A	A	A	A	G	G	G	A	A	A	A	A	A	A	A	A	G	A	G	A	A	G	G	G	G	G	G	G	G	R	R	R	R	R	R	R	G	R	R	G	R	failed	R	G	G
539	PZE-101026386	Panzea set	ss196422590	C	C	C	C	C	T	T	T	T	C	C	C	C	C	failed	failed	failed	T	C	T	C	C	T	T	T	T	T	T	T	T	Y	Y	Y	Y	Y	Y	Y	Y	Y	Y	T	Y	failed	Y	T	T
540	PZE-101026429	Panzea set	ss196422592	T	T	T	T	Y	C	T	T	C	T	T	T	T	T	T	T	T	T	T	T	T	T	C	T	T	T	T	T	T	T	Y	T	T	T	T	T	T	T	T	T	Y	T	T	T	Y	T
541	PZE-101026621	Panzea set	ss196422598	A	A	C	C	A	A	A	A	A	C	C	C	C	A	M	M	M	A	C	A	A	C	A	A	A	A	A	A	A	A	A	A	M	A	M	A	M	M	M	M	A	A	failed	A	A	M
542	PUT-163a-76282462-3845	INRA	ss196420972	G	G	G	G	G	G	T	T	G	G	G	G	G	G	G	G	G	T	G	T	G	G	G	T	T	T	T	T	T	T	K	K	K	K	K	K	K	K	K	K	K	K	failed	K	K	K
543	PZE-101026882	Panzea set	ss196422602	G	G	G	G	G	failed	G	G	failed	G	G	G	A	failed	G	G	G	G	G	G	G	G	G	G	G	G	G	G	G	G	G	G	R	G	G	G	G	G	G	G	G	G	G	R	G	G
544	PZE-101027125	Panzea set	ss196422604	G	G	G	G	G	C	G	C	C	G	G	G	G	G	C	C	C	G	C	C	G	G	C	C	C	G	G	G	G	G	S	G	G	G	G	G	G	G	S	G	S	G	failed	G	S	G
545	PZE-101027158	Panzea set	ss196422606	G	G	G	G	G	A	G	A	A	G	G	G	G	G	G	G	G	G	A	A	G	G	A	A	A	G	G	G	G	G	R	G	G	G	G	G	G	G	G	G	R	G	failed	G	R	G
546	ZM008441-0588	TraitGenetics	ss196530589	C	C	C	T	Y	C	C	C	T	T	T	T	T	T	C	C	C	C	C	C	C	C	T	C	C	C	C	C	C	C	C	C	C	Y	C	C	Y	C	Y	Y	C	Y	Y	C	C	C
547	PZE-101027351	Panzea set	ss196422612	G	G	G	A	R	G	G	G	A	A	A	A	A	A	G	G	G	G	G	G	G	G	A	G	G	G	G	G	G	G	G	G	G	R	G	G	R	G	R	R	G	R	failed	G	G	G
548	PZE-101027362	Panzea set	ss196422614	A	A	A	G	R	A	A	A	G	G	G	G	G	G	G	G	G	A	A	A	A	A	G	A	A	A	A	A	A	A	A	A	A	R	A	A	R	A	A	R	A	R	failed	A	A	A
549	PZE-101027182	Panzea set	ss196422608	T	T	G	G	K	T	T	G	G	G	G	G	T	T	G	G	G	T	T	G	G	T	T	G	G	T	T	T	T	T	K	K	K	K	T	K	T	T	T	T	K	K	failed	K	T	T
550	PZE-101027475	Panzea set	ss196422618	C	C	T	C	T	T	C	C	C	C	C	C	T	T	T	T	T	C	T	C	T	C	T	C	C	C	C	C	C	C	Y	C	Y	Y	C	C	Y	Y	Y	C	C	C	failed	Y	Y	C
551	PZE-101027550	Panzea set	ss196422620	failed	G	failed	G	G	G	G	failed	failed	G	G	G	failed	failed	failed	failed	failed	G	failed	failed	failed	G	failed	failed	failed	G	G	G	G	G	K	failed	failed	G	failed	G	failed	K	failed	G	G	failed	G	failed	G	G
552	PZE-101027616	Panzea set	ss196422622	C	C	C	C	C	C	C	C	C	C	C	C	C	C	C	C	C	C	C	C	C	C	C	C	C	C	C	C	C	C	C	Y	C	Y	Y	C	C	C	C	Y	C	C	C	C	C	Y
553	PZE-101027667	Panzea set	ss196422624	A	A	A	failed	A	A	A	failed	failed	failed	failed	failed	A	A	failed	failed	failed	A	A	failed	A	A	failed	failed	failed	A	A	A	A	A	A	A	A	A	A	A	A	A	A	A	A	A	A	A	A	A
554	SYN14297	Syngenta	ss196504089	A	A	G	G	G	G	A	G	G	G	G	G	G	G	G	G	G	A	G	G	G	A	G	G	G	A	A	A	A	A	R	R	R	R	R	R	A	R	R	R	R	R	failed	R	R	R
555	PZE-101027798	Panzea set	ss196422626	G	G	G	G	G	G	G	G	G	G	G	G	G	G	G	G	G	G	A	G	G	G	G	G	G	G	G	G	G	G	G	G	R	G	G	G	R	G	G	G	G	G	G	G	G	G
556	PZE-101027807	Panzea set	ss196422628	T	T	G	T	K	G	T	G	G	T	T	T	T	T	T	T	T	T	G	G	G	T	G	G	G	T	T	T	T	T	K	T	K	T	K	K	K	T	K	K	T	K	failed	K	K	K
557	PUT-163a-50327548-2188	INRA	ss196419618	T	T	A	A	W	A	T	A	A	A	A	A	T	T	T	T	T	T	A	A	A	T	A	A	A	T	T	T	T	T	W	T	W	T	W	W	W	T	W	W	T	W	failed	W	W	W
558	PUT-163a-76287542-3906	INRA	ss196421012	A	A	G	A	R	G	A	G	G	A	A	A	A	A	A	A	A	A	G	G	A	A	G	G	G	A	A	A	A	A	R	A	R	A	R	R	R	A	R	R	A	R	failed	R	R	R
559	PUT-163a-149084683-873	INRA	ss196418560	G	G	G	A	R	A	G	A	A	A	A	A	G	G	G	G	G	G	A	A	A	G	A	A	A	G	G	G	G	G	R	G	R	G	R	R	R	R	R	R	G	G	failed	G	R	R
560	PZE-101027831	Panzea set	ss196422630	G	G	G	A	R	G	G	G	G	A	A	A	G	G	G	G	G	G	A	G	A	G	G	G	G	G	G	G	G	G	G	G	G	G	R	R	R	R	R	G	G	G	G	G	G	R
561	PZE-101028031	Panzea set	ss196422632	A	A	A	A	A	A	A	A	A	A	A	A	A	A	failed	failed	failed	A	A	A	A	A	A	A	A	A	A	A	A	A	A	A	A	A	A	A	A	A	A	A	A	A	A	A	A	A
562	PUT-163a-71311320-3113	INRA	ss196420360	T	T	T	A	failed	T	T	T	T	A	A	A	A	T	T	T	T	T	T	T	A	T	T	T	T	T	T	T	T	T	W	T	W	T	W	T	W	T	T	T	T	T	W	T	W	W
563	PUT-163a-71311320-3111	INRA	ss196420358	T	T	T	C	C	C	T	C	failed	C	C	C	C	failed	C	C	C	T	failed	C	C	T	C	C	C	T	T	T	T	T	Y	Y	Y	Y	Y	Y	Y	T	T	T	Y	T	failed	T	Y	failed
564	PUT-163a-71311320-3110	INRA	ss196420356	C	C	C	T	T	C	C	C	T	T	T	T	T	T	C	C	C	C	T	C	T	C	C	C	C	C	C	C	C	C	C	C	Y	C	Y	C	Y	Y	C	Y	C	Y	failed	Y	Y	Y
565	PZE-101028104	Panzea set	ss196422634	A	A	A	failed	G	G	G	A	G	failed	failed	failed	G	G	G	G	G	G	G	A	G	G	G	A	A	G	G	G	G	G	G	G	R	R	R	R	G	G	G	R	G	G	G	G	G	G
566	PZE-101028121	Panzea set	ss196422636	A	A	A	failed	A	A	A	G	G	failed	failed	failed	G	A	G	G	G	A	G	G	A	A	G	G	G	A	A	A	A	A	R	R	A	R	R	R	A	A	A	R	R	A	failed	A	A	A
567	SYN362	Syngenta	ss196521731	T	T	T	failed	C	C	C	C	C	failed	failed	failed	T	C	T	T	T	C	C	C	C	C	C	C	C	C	C	C	C	C	C	C	C	C	C	Y	Y	C	Y	C	C	C	C	C	C	C
568	SYN364	Syngenta	ss196521901	T	T	T	T	T	T	T	G	T	T	T	T	G	T	T	T	T	T	G	G	T	T	T	G	G	T	T	T	T	T	T	K	T	K	K	T	T	T	T	T	T	T	T	T	T	K
569	PZE-101028242	Panzea set	ss196422642	A	A	A	A	G	A	G	A	A	G	G	G	A	G	G	G	G	G	A	A	A	G	G	A	A	G	G	G	G	G	G	R	R	R	R	R	R	R	G	G	G	G	failed	G	R	R
570	SYN367	Syngenta	ss196522129	A	A	A	C	M	C	C	A	C	C	C	C	A	A	A	A	A	C	A	A	A	C	A	A	A	C	C	C	C	C	C	M	C	C	M	M	C	M	C	M	M	C	failed	M	M	C
571	PZE-101028351	Panzea set	ss196422644	G	G	G	G	S	C	C	G	C	C	C	C	G	G	G	G	G	C	G	G	G	C	G	G	G	C	C	C	C	C	C	S	C	C	S	S	C	S	C	S	S	C	failed	S	S	C
572	SYN31941	Syngenta	ss196518438	C	C	C	T	T	T	C	T	T	C	C	C	T	T	T	T	T	C	T	T	T	C	T	T	T	C	C	C	C	C	Y	Y	C	Y	C	Y	C	Y	C	Y	Y	C	failed	C	Y	Y
573	PZE-101028839	Panzea set	ss196422646	C	C	C	C	C	C	C	C	C	C	C	C	C	C	C	C	C	C	C	C	A	C	C	C	C	C	C	C	C	C	C	C	C	M	M	M	C	C	C	C	C	C	C	C	M	C
574	PZE-101028883	Panzea set	ss196422648	failed	failed	failed	failed	failed	C	C	C	C	C	C	C	failed	failed	C	C	C	C	C	C	A	C	failed	C	C	C	C	C	failed	C	failed	failed	C	M	M	M	C	C	M	C	failed	C	failed	M	M	C
575	PZE-101028930	Panzea set	ss196422650	G	G	G	G	G	A	A	A	A	A	A	A	A	G	G	G	G	A	A	A	G	A	G	A	A	A	A	A	A	A	R	A	A	R	R	R	R	A	R	A	A	R	failed	R	R	A
576	PZE-101029123	Panzea set	ss196422652	T	T	G	G	G	T	G	T	T	G	G	G	G	G	G	G	G	G	T	T	G	G	G	T	T	G	G	G	G	G	G	G	K	G	K	K	G	G	G	K	G	G	G	K	G	G
577	SYN33277	Syngenta	ss196519470	C	C	C	C	failed	C	C	C	C	C	C	C	T	T	C	C	C	C	C	C	C	C	C	C	C	C	C	C	C	C	Y	Y	C	C	C	C	C	C	C	Y	Y	C	C	C	C	C
578	SYN33270	Syngenta	ss196519466	G	G	T	G	T	G	G	T	T	G	G	G	T	T	G	G	G	G	G	T	G	G	T	T	T	G	G	G	G	G	G	K	K	G	G	G	G	G	K	G	G	G	G	G	G	G
579	PUT-163a-101390185-21	INRA	ss196417782	C	C	T	T	T	T	C	C	C	T	T	T	C	T	T	T	T	C	C	C	C	T	T	C	C	C	C	C	C	C	Y	C	C	C	Y	C	C	Y	C	Y	Y	C	C	Y	C	C
580	SYN33269	Syngenta	ss196519464	C	C	C	C	C	C	C	Y	T	C	C	C	T	C	C	C	C	C	C	Y	C	C	C	Y	T	C	C	C	C	C	C	Y	C	C	C	C	C	C	C	C	C	C	C	C	C	C
581	PZB00718.5	Panzea set	ss196414402	G	G	G	G	G	G	A	G	G	G	G	G	G	G	G	G	G	A	G	G	G	G	G	G	G	A	A	A	A	A	R	R	R	R	R	R	R	R	R	R	R	R	failed	R	R	R
582	PZB00718.3	Panzea set	ss196414400	G	G	A	G	A	G	G	G	G	G	G	G	G	A	G	G	G	G	G	G	G	G	G	G	G	G	G	G	G	G	G	G	R	G	G	G	G	G	G	R	G	G	G	G	G	G
583	PZE-101029587	Panzea set	ss196422656	G	G	A	G	G	G	A	A	G	G	G	G	A	A	G	G	G	A	A	A	G	G	G	A	A	A	A	A	A	A	R	R	R	R	R	R	R	R	R	A	R	R	R	R	R	R
584	SYN30822	Syngenta	ss196517538	A	A	A	A	A	A	A	G	A	A	A	A	G	A	G	G	G	A	A	G	G	A	G	G	G	A	A	A	A	A	R	A	A	A	A	A	A	A	A	A	R	A	A	A	A	A
585	PZE-101029648	Panzea set	ss196422658	A	A	A	A	A	A	A	A	A	A	A	A	A	A	A	A	A	A	A	A	A	A	A	A	A	A	A	A	A	A	A	R	A	A	A	A	R	A	A	A	A	A	failed	A	A	A
586	SYN30825	Syngenta	ss196517542	T	T	T	T	T	T	T	C	T	T	T	T	C	T	C	C	C	T	T	C	C	T	C	C	C	T	T	T	T	T	Y	T	T	T	Y	T	T	T	T	T	Y	Y	T	Y	T	Y
587	SYN30824	Syngenta	ss196517540	C	C	C	C	C	C	C	T	C	C	C	C	T	C	T	T	T	C	C	T	T	C	T	T	T	C	C	C	C	C	Y	Y	C	C	Y	C	Y	C	C	C	Y	Y	failed	Y	C	Y
588	PZE-101029689	Panzea set	ss196422660	A	A	A	A	A	A	G	A	A	A	A	A	A	A	A	A	A	G	A	A	A	A	A	A	A	G	G	G	G	G	R	G	R	R	G	R	R	R	R	R	R	G	failed	G	R	G
589	SYN30830	Syngenta	ss196517548	C	C	C	C	C	C	C	A	C	C	C	C	A	A	A	A	A	C	C	A	A	C	A	A	A	C	C	C	C	C	M	C	C	C	C	C	M	M	C	C	M	C	failed	C	C	C
590	SYN30828	Syngenta	ss196517546	G	G	G	G	G	G	A	G	G	G	G	G	G	G	G	G	G	A	G	G	G	G	G	G	G	A	A	A	A	A	R	R	R	R	R	R	R	R	R	R	R	R	failed	R	R	R
591	PZE-101029707	Panzea set	ss196422662	A	A	G	A	A	failed	G	A	A	A	A	A	A	failed	A	A	A	G	A	A	A	A	A	A	A	G	G	G	G	G	R	R	R	R	G	R	R	R	R	R	R	G	failed	G	R	G
592	PZE-101029737	Panzea set	ss196422664	C	C	T	T	T	T	C	T	C	T	T	T	T	C	T	T	T	C	C	T	T	T	T	T	T	C	C	C	C	C	Y	Y	Y	Y	C	Y	failed	Y	Y	Y	Y	C	failed	Y	Y	C
593	PZE-101029748	Panzea set	ss196422666	T	T	T	T	T	T	G	G	G	T	T	T	G	G	G	G	G	G	G	G	G	T	G	G	G	G	G	G	G	G	G	K	K	G	G	K	G	K	K	G	G	G	G	K	K	G
594	PZE-101029759	Panzea set	ss196422668	T	T	T	T	T	T	C	T	T	T	T	T	T	T	T	T	T	C	T	T	T	T	T	T	T	C	C	C	C	C	Y	Y	Y	Y	Y	Y	C	C	Y	C	Y	Y	failed	Y	Y	Y
595	PZE-101029820	Panzea set	ss196422670	C	C	C	C	C	C	T	T	C	C	C	C	C	T	T	T	T	T	C	T	T	C	C	T	T	T	T	T	T	T	Y	T	Y	T	Y	T	T	T	Y	Y	Y	T	T	Y	Y	Y
596	SYN10534	Syngenta	ss196500914	G	G	G	A	G	failed	A	G	G	A	A	A	G	G	A	A	A	A	G	G	G	A	A	G	G	A	A	A	A	A	R	R	A	R	R	R	A	A	A	A	R	R	R	A	R	R
597	SYN10533	Syngenta	ss196500912	G	G	T	G	G	failed	T	G	G	G	G	G	G	G	T	T	T	T	G	G	G	G	G	G	G	T	T	T	T	T	K	K	K	K	K	K	K	K	K	T	T	K	failed	K	K	K
598	PZE-101029990	Panzea set	ss196422674	G	G	G	G	G	G	G	A	G	G	G	G	G	A	G	G	G	G	A	A	A	G	G	A	A	G	G	G	G	G	G	G	G	R	G	R	G	G	G	G	G	G	G	G	G	G
599	PZE-101029991	Panzea set	ss196422676	C	C	C	C	T	C	C	T	C	C	C	C	C	T	C	C	C	C	T	T	T	C	C	T	T	C	C	C	C	C	C	Y	C	C	C	C	Y	C	C	Y	C	Y	C	C	Y	C
600	SYN10530	Syngenta	ss196500908	T	T	T	T	C	T	T	T	C	T	T	T	C	T	T	T	T	T	T	T	T	T	C	T	T	T	T	T	T	T	T	Y	T	Y	Y	Y	T	Y	Y	T	Y	T	Y	Y	Y	Y
601	SYN10529	Syngenta	ss196500906	T	T	T	T	C	T	T	T	C	T	T	T	C	T	T	T	T	T	T	T	T	T	C	T	T	T	T	T	T	T	T	T	T	T	Y	T	T	Y	Y	T	Y	T	failed	T	Y	Y
602	SYN10525	Syngenta	ss196500899	G	G	G	A	A	A	A	A	G	A	A	A	G	A	A	A	A	A	A	A	A	A	G	A	A	A	A	A	A	A	A	A	A	A	R	A	A	R	R	A	R	A	failed	A	A	R
603	SYN10536	Syngenta	ss196500918	C	C	C	T	T	T	T	T	C	T	T	T	C	T	T	T	T	T	T	T	T	T	C	T	T	T	T	T	T	T	T	T	T	T	T	T	T	failed	T	T	Y	T	T	T	T	T
604	SYN10535	Syngenta	ss196500916	A	A	A	G	G	failed	G	G	A	G	G	G	A	G	G	G	G	G	G	G	G	G	A	G	G	G	G	G	G	G	G	G	G	G	G	G	G	G	G	G	R	G	G	G	G	G
605	SYN10527	Syngenta	ss196500902	T	T	T	C	C	failed	C	C	T	C	C	C	Y	C	C	C	C	C	C	C	C	C	Y	C	C	C	C	C	C	C	C	C	C	C	C	C	C	C	C	C	Y	C	C	C	C	C
606	SYN10537	Syngenta	ss196500920	C	C	C	T	T	T	T	T	C	T	T	T	C	T	T	T	T	T	T	T	T	T	C	T	T	T	T	T	T	T	T	T	T	T	T	T	T	T	T	T	Y	T	T	T	T	T
607	SYN10531	Syngenta	ss196500910	A	A	A	G	G	failed	G	G	A	G	G	G	A	G	G	G	G	G	G	G	G	G	G	G	G	G	G	G	G	G	G	G	G	G	G	G	G	G	G	G	R	G	G	G	G	G
608	SYN10528	Syngenta	ss196500904	T	T	T	C	C	failed	C	C	T	C	C	C	T	C	C	C	C	C	C	C	C	C	T	C	C	C	C	C	C	C	C	C	C	C	C	C	C	C	C	C	Y	C	C	C	C	C
609	PZE-101030022	Panzea set	ss196422678	A	A	A	C	C	failed	C	C	A	C	C	C	A	C	C	C	C	C	C	C	C	C	A	C	C	C	C	C	C	C	C	C	C	C	C	C	C	C	C	C	M	C	C	C	C	C
610	SYN100	Syngenta	ss196500521	C	C	C	C	C	C	C	C	C	C	C	C	T	C	C	C	C	C	C	C	C	C	T	C	C	C	C	C	C	C	C	C	C	C	C	C	C	Y	C	C	Y	C	C	C	C	C
611	PZE-101030089	Panzea set	ss196422680	C	C	C	C	C	C	C	C	C	C	C	C	A	C	C	C	C	C	C	C	C	C	A	C	C	C	C	C	C	C	C	C	C	C	C	C	C	M	C	C	M	C	C	C	C	C
612	SYN97	Syngenta	ss196529043	C	C	C	C	C	C	C	C	C	C	C	C	A	C	C	C	C	C	C	C	C	C	A	C	C	C	C	C	C	C	C	C	C	C	C	C	C	C	C	C	M	C	C	C	C	C
613	SYN96	Syngenta	ss196528973	G	G	G	G	G	G	G	G	G	G	G	G	T	G	G	G	G	G	G	G	G	G	T	G	G	G	G	G	G	G	G	G	G	G	G	G	G	K	G	G	K	G	G	G	G	G
614	SYN101	Syngenta	ss196500588	T	T	T	T	T	T	T	T	C	T	T	T	C	T	T	T	T	T	T	T	T	T	C	T	T	T	T	T	T	T	T	T	T	T	T	T	T	Y	T	T	Y	T	T	T	T	T
615	PZE-101030211	Panzea set	ss196422682	T	T	T	C	C	C	C	T	C	C	C	C	C	T	C	C	C	C	T	T	T	C	C	T	T	C	C	C	C	C	C	C	C	C	C	C	C	Y	C	C	C	C	C	Y	Y	C
616	PZE-101030220	Panzea set	ss196422684	T	T	T	C	C	failed	C	T	C	C	C	C	C	T	C	C	C	C	T	T	T	C	C	T	T	C	C	C	C	C	C	C	C	C	C	C	C	Y	C	C	C	C	C	Y	Y	C
617	PZE-101030221	Panzea set	ss196422686	G	G	G	G	A	G	G	G	G	G	G	G	A	G	G	G	G	G	G	G	G	G	G	G	G	G	G	G	G	G	G	R	G	R	G	G	G	G	G	G	R	G	failed	G	G	R
618	PZE-101030251	Panzea set	ss196422688	C	C	C	A	C	A	A	C	C	A	A	A	C	C	A	A	A	A	C	C	C	A	C	C	C	A	A	A	A	A	A	M	A	M	A	A	A	M	A	A	M	A	failed	M	M	M
619	PZE-101030258	Panzea set	ss196422690	G	G	G	G	G	G	G	G	T	G	G	G	T	G	G	G	G	G	G	G	G	G	T	G	G	G	G	G	G	G	G	G	G	G	G	G	G	G	G	G	K	G	G	G	G	G
620	PZE-101030261	Panzea set	ss196422692	T	T	T	T	T	T	T	T	T	T	T	T	G	T	T	T	T	T	T	T	T	T	T	T	T	T	T	T	T	T	T	T	T	T	T	T	T	T	T	T	K	T	T	T	T	T
621	PZE-101030263	Panzea set	ss196422694	C	C	C	C	C	C	C	C	C	C	C	C	T	C	C	C	C	C	C	C	C	C	C	C	C	C	C	C	C	C	C	C	C	C	C	C	C	C	C	C	Y	C	C	C	C	C
622	PZE-101030280	Panzea set	ss196422696	C	C	C	C	C	C	C	C	C	C	C	C	T	C	C	C	C	C	C	C	C	C	C	C	C	C	C	C	C	C	C	C	C	C	C	C	C	C	C	C	Y	C	C	C	C	C
623	SYN8027	Syngenta	ss196527737	C	C	C	C	C	C	C	C	C	C	C	C	A	C	C	C	C	C	C	C	C	C	C	C	C	C	C	C	C	C	C	C	C	C	C	C	C	C	C	C	M	C	C	C	C	C
624	PZE-101030300	Panzea set	ss196422698	A	A	A	A	A	A	A	A	A	A	A	A	G	A	A	A	A	A	A	A	A	A	A	A	A	A	A	A	A	A	A	A	A	A	A	A	A	A	A	A	R	A	failed	A	A	A
625	ZM013214-0531	TraitGenetics	ss196530910	G	G	G	G	G	G	G	G	G	G	G	G	G	G	G	G	G	G	G	G	G	G	G	G	G	G	G	G	G	G	G	G	G	G	G	G	G	G	G	G	G	G	failed	G	G	G
626	PZE-101030302	Panzea set	ss196422699	T	T	T	T	T	T	T	T	T	T	T	T	C	T	T	T	T	T	T	T	T	T	T	T	T	T	T	T	T	T	T	T	T	T	T	T	T	Y	T	T	Y	T	T	T	T	T
627	SYN30133	Syngenta	ss196516974	C	C	C	C	C	C	T	C	C	C	C	C	C	C	C	C	C	T	C	C	C	C	C	C	C	T	T	T	T	T	T	Y	Y	Y	Y	Y	Y	Y	Y	Y	Y	Y	failed	Y	Y	Y
628	PZE-101030429	Panzea set	ss196422701	failed	failed	failed	A	C	A	C	failed	C	A	A	A	C	C	A	A	A	C	failed	failed	failed	A	C	failed	failed	C	C	C	C	C	C	C	C	M	M	M	C	C	C	C	C	C	failed	C	M	C
629	PZE-101030508	Panzea set	ss196422703	G	G	G	failed	failed	failed	G	failed	G	failed	failed	failed	G	G	failed	failed	failed	G	failed	failed	failed	failed	G	failed	failed	G	G	G	G	G	G	R	R	R	R	R	G	R	R	G	G	G	failed	R	G	R
630	PZE-101030561	Panzea set	ss196422705	G	G	G	T	G	failed	G	T	G	T	T	T	G	G	T	T	T	G	T	T	T	T	G	T	T	G	G	G	G	G	G	G	G	G	K	K	K	K	G	K	K	G	G	G	K	G
631	SYN29713	Syngenta	ss196516640	T	T	T	T	T	failed	T	T	T	T	T	T	C	C	T	T	T	T	T	T	T	T	T	T	T	T	T	T	T	T	T	T	Y	T	T	T	T	T	T	T	Y	T	T	T	T	T
632	PZE-101030616	Panzea set	ss196422707	A	A	A	G	A	G	A	failed	A	G	G	G	G	G	G	G	G	A	G	G	G	G	G	G	G	A	A	A	A	A	A	A	A	A	R	R	R	R	A	R	R	R	A	A	failed	A
633	PZE-101030623	Panzea set	ss196422709	C	C	C	failed	C	failed	C	failed	C	failed	failed	failed	C	C	C	C	C	C	failed	failed	failed	failed	C	failed	failed	C	C	C	C	C	C	C	C	C	C	C	C	C	C	C	C	C	C	C	C	C
634	PZE-101030692	Panzea set	ss196422711	C	C	T	C	failed	Y	T	C	T	C	C	C	T	T	T	T	T	T	C	C	C	C	C	C	C	T	T	T	T	T	T	T	Y	T	Y	Y	Y	T	T	Y	T	Y	failed	Y	Y	Y
635	PZA00358.12	Panzea set	ss196414407	T	T	C	C	C	C	C	C	C	C	C	C	C	C	T	T	T	C	C	C	C	C	T	C	C	C	C	C	C	C	C	C	C	Y	C	C	C	C	C	Y	Y	C	C	C	C	C
636	PZE-101030875	Panzea set	ss196422715	T	T	T	T	T	T	G	T	T	T	T	T	G	G	failed	failed	failed	G	T	T	T	T	failed	T	T	G	G	G	G	G	G	G	K	G	K	G	K	K	G	K	G	K	G	K	K	K
637	PZE-101030925	Panzea set	ss196422717	G	G	A	G	A	failed	G	G	G	G	G	G	G	G	A	A	A	G	G	G	G	G	A	G	G	G	G	G	G	G	G	R	G	G	R	G	G	G	G	G	G	G	G	G	G	G
638	PZE-101030943	Panzea set	ss196422719	failed	failed	failed	C	failed	C	C	C	C	C	C	C	C	C	failed	failed	failed	C	C	C	C	C	failed	C	C	C	C	C	C	C	C	C	C	C	C	C	C	C	C	C	Y	C	failed	C	C	failed
639	PZE-101031043	Panzea set	ss196422721	A	A	G	A	G	failed	A	A	A	A	A	A	A	A	A	A	A	A	A	A	A	A	A	A	A	A	A	A	A	A	A	A	A	A	A	R	A	A	A	A	R	A	R	A	A	A
640	PZE-101031053	Panzea set	ss196422723	C	C	C	C	C	C	C	C	C	C	C	C	C	C	C	C	C	C	C	C	C	C	C	C	C	C	C	C	C	C	C	C	C	C	C	C	C	C	C	C	M	C	C	C	C	C
641	PZE-101031077	Panzea set	ss196422725	T	T	T	C	T	failed	T	C	C	C	C	C	T	T	T	T	T	T	C	C	C	C	T	C	C	T	T	T	T	T	Y	Y	T	Y	Y	Y	Y	Y	Y	Y	Y	Y	T	Y	Y	T
642	PZE-101031146	Panzea set	ss196422727	C	C	C	C	C	C	G	C	C	C	C	C	G	G	C	C	C	G	C	C	C	C	C	C	C	G	G	G	G	G	S	S	G	S	S	S	S	S	S	S	S	G	G	S	S	S
643	PZE-101031250	Panzea set	ss196422729	failed	failed	failed	failed	A	failed	G	failed	failed	failed	failed	failed	G	G	A	A	A	G	A	A	A	failed	failed	A	A	G	G	G	G	G	G	G	G	R	G	G	G	G	G	G	G	G	G	G	R	G
644	PZE-101031377	Panzea set	ss196422731	T	T	T	T	C	T	C	failed	T	T	T	T	C	C	C	C	C	C	failed	failed	failed	T	T	failed	failed	C	C	C	C	C	C	C	C	C	C	C	C	C	C	C	Y	C	C	C	C	C
645	SYNGENTA18049	Syngenta	ss196530172	T	T	T	A	A	A	T	A	A	A	A	A	T	T	A	A	A	T	A	A	A	A	T	A	A	T	T	T	T	T	W	T	W	W	W	W	W	W	T	T	T	T	T	T	W	W
646	PZE-101031542	Panzea set	ss196422733	T	T	A	T	A	T	T	T	T	T	T	T	A	A	A	A	A	T	T	T	T	T	T	T	T	T	T	T	T	T	T	W	W	T	T	T	T	T	T	T	T	W	failed	T	W	T
647	SYN16133	Syngenta	ss196505420	G	G	G	G	T	G	G	G	G	G	G	G	G	T	G	G	G	G	G	G	G	G	G	G	G	G	G	G	G	G	G	G	G	G	K	G	G	K	G	G	G	G	G	K	G	G
648	PUT-163a-148944618-481	INRA	ss196418193	A	A	A	A	A	A	A	A	A	A	A	A	A	A	A	A	A	A	A	A	G	A	A	A	A	A	A	A	A	A	A	A	A	A	A	A	A	A	A	A	A	R	A	A	A	A
649	PZE-101031655	Panzea set	ss196422737	G	G	C	C	C	C	C	G	G	C	C	C	C	C	G	G	G	C	G	G	G	C	G	G	G	C	C	C	C	C	C	C	C	S	S	C	S	C	C	S	S	S	C	C	S	S
650	PZE-101031636	Panzea set	ss196422735	G	G	T	T	T	T	G	G	G	T	T	T	T	T	G	G	G	G	G	G	G	T	G	G	G	G	G	G	G	G	G	K	K	G	G	K	G	K	G	G	G	G	G	K	G	G
651	SYN7651	Syngenta	ss196527411	T	T	C	T	C	T	T	T	T	T	T	T	T	C	T	T	T	T	T	T	T	T	C	T	T	T	T	T	T	T	Y	Y	Y	T	Y	T	Y	Y	T	T	T	T	T	Y	T	Y
652	PZE-101032015	Panzea set	ss196422743	G	G	G	G	A	G	A	A	A	G	G	G	G	A	A	A	A	A	A	A	A	G	A	A	A	A	A	A	A	A	R	A	A	A	A	A	A	A	A	A	R	A	A	R	A	A
653	SYN38630	Syngenta	ss196523722	T	T	failed	failed	C	failed	C	failed	failed	failed	failed	failed	C	T	C	C	C	C	failed	failed	failed	failed	failed	failed	failed	C	C	C	C	C	Y	Y	C	C	Y	Y	Y	Y	C	C	C	C	C	Y	C	Y
654	SYN38627	Syngenta	ss196523716	C	C	C	C	C	C	C	C	T	C	C	C	C	C	T	T	T	C	C	C	T	C	C	C	C	C	C	C	C	C	Y	C	C	C	C	C	C	C	C	C	C	C	C	C	Y	C
655	SYN38628	Syngenta	ss196523718	G	G	G	G	G	G	G	G	A	G	G	G	G	G	A	A	A	G	G	G	A	G	G	G	G	G	G	G	G	G	R	G	G	G	G	R	G	G	G	G	G	G	G	G	R	G
656	SYN38626	Syngenta	ss196523714	G	G	G	G	G	G	G	G	T	G	G	G	G	G	T	T	T	G	G	G	T	G	G	G	G	G	G	G	G	G	K	G	G	G	G	G	G	G	G	G	G	G	G	G	K	G
657	PZE-101032230	Panzea set	ss196422745	T	T	T	C	C	C	T	C	C	C	C	C	C	C	C	C	C	T	C	C	C	C	T	C	C	T	T	T	T	T	Y	T	Y	Y	Y	T	Y	Y	T	T	Y	Y	Y	Y	Y	T
658	PZE-101032231	Panzea set	ss196422747	C	C	C	T	C	T	C	T	T	T	T	T	C	C	T	T	T	C	T	T	T	T	C	T	T	C	C	C	C	C	Y	C	C	C	C	C	C	C	C	C	Y	Y	C	C	Y	C
659	PZE-101032246	Panzea set	ss196422749	A	A	C	C	C	C	A	C	A	C	C	C	C	A	A	A	A	A	C	C	A	C	C	C	C	A	A	A	A	A	A	A	M	M	A	M	A	M	A	A	A	A	A	A	A	A
660	PZE-101032249	Panzea set	ss196422751	A	A	G	G	G	G	A	G	G	G	G	G	G	A	A	A	A	A	G	G	G	G	G	G	G	A	A	A	A	A	R	A	R	R	R	R	A	R	A	A	R	R	A	A	A	A
661	PZE-101032313	Panzea set	ss196422753	G	G	G	G	A	G	G	G	G	G	G	G	G	G	G	G	G	G	G	G	G	G	G	G	G	G	G	G	G	G	G	G	G	G	R	R	G	G	R	G	G	G	G	G	G	G
662	PZE-101032318	Panzea set	ss196422755	G	G	G	G	A	G	G	G	A	G	G	G	G	G	G	G	G	G	G	G	A	G	A	G	G	G	G	G	G	G	G	G	R	G	R	R	G	G	R	G	G	G	G	G	G	G
663	ZM004048-0695	TraitGenetics	ss196530501	T	T	T	C	T	C	C	C	T	C	C	C	T	T	C	C	C	C	C	C	T	C	T	C	C	C	C	C	C	C	C	Y	C	Y	C	Y	Y	Y	Y	Y	Y	Y	failed	C	C	Y
664	PZE-101032517	Panzea set	ss196422759	T	T	T	T	T	T	T	T	C	T	T	T	C	T	T	T	T	T	T	T	T	T	C	T	T	T	T	T	T	T	T	T	Y	Y	T	T	T	T	T	T	Y	T	failed	T	T	T
665	PZE-101032702	Panzea set	ss196422761	T	T	C	T	T	T	T	T	T	T	T	T	C	T	T	T	T	T	T	T	T	T	T	T	T	T	T	T	T	T	Y	Y	T	T	T	Y	T	Y	Y	T	T	T	T	T	T	T
666	PZE-101032703	Panzea set	ss196422763	A	A	A	A	A	A	A	A	A	A	A	A	G	A	A	A	A	A	A	A	A	A	A	A	A	A	A	A	A	A	A	R	A	A	A	A	R	A	A	A	A	A	A	A	A	A
667	PZE-101032704	Panzea set	ss196422765	G	G	G	G	A	G	G	G	G	G	G	G	A	G	G	G	G	G	G	G	G	G	A	G	G	G	G	G	G	G	G	R	R	G	G	G	R	G	G	G	G	G	failed	G	R	R
668	SYN35792	Syngenta	ss196521442	G	G	G	G	G	G	T	G	G	G	G	G	G	G	G	G	G	T	G	G	T	G	T	G	G	T	T	T	T	T	T	K	T	K	T	T	T	T	T	K	K	K	T	K	T	T
669	SYN35793	Syngenta	ss196521444	T	T	T	T	T	T	C	T	T	T	T	T	T	T	T	T	T	C	T	T	C	T	T	T	T	C	C	C	C	C	C	Y	C	Y	C	C	C	C	C	Y	Y	Y	failed	Y	C	C
670	SYN28649	Syngenta	ss196515711	C	C	C	C	C	C	T	C	C	C	C	C	T	C	C	C	C	T	C	C	T	C	C	C	C	T	T	T	T	T	Y	T	Y	T	Y	Y	Y	Y	Y	Y	Y	Y	failed	T	Y	Y
671	SYN28651	Syngenta	ss196515713	G	G	G	G	G	G	A	G	G	G	G	G	A	G	G	G	G	A	G	G	A	G	G	G	G	A	A	A	A	A	R	A	R	A	R	R	R	R	R	R	R	R	failed	A	R	R
672	SYN28647	Syngenta	ss196515707	C	C	C	C	C	C	C	C	C	C	C	C	C	C	T	T	T	C	C	C	C	C	C	C	C	C	C	C	C	C	C	C	C	C	C	C	C	C	C	C	C	C	C	C	C	C
673	PZE-101032822	Panzea set	ss196422769	A	A	A	A	A	A	C	A	A	A	A	A	C	A	A	A	A	C	A	A	C	A	A	A	A	C	C	C	C	C	M	C	M	C	M	M	M	M	M	M	M	M	failed	C	M	M
674	SYN28648	Syngenta	ss196515709	T	T	T	T	T	T	C	T	T	T	T	T	C	T	T	T	T	C	T	T	C	T	T	T	T	C	C	C	C	C	Y	C	Y	C	Y	Y	Y	Y	Y	Y	Y	Y	failed	C	Y	Y
675	PZE-101032815	Panzea set	ss196422767	A	A	A	A	A	A	G	A	A	A	A	A	G	A	A	A	A	G	A	A	G	A	A	A	A	G	G	G	G	G	R	G	R	G	R	R	R	R	R	R	R	R	failed	G	R	R
676	SYN24828	Syngenta	ss196512602	T	T	T	T	T	T	C	T	T	T	T	T	C	T	T	T	T	C	T	T	C	T	T	T	T	C	C	C	C	C	Y	C	Y	C	Y	Y	Y	Y	Y	Y	Y	Y	failed	Y	Y	Y
677	SYN24827	Syngenta	ss196512600	T	T	C	C	C	C	C	C	C	C	C	C	C	C	T	T	T	C	C	C	C	C	C	C	C	C	C	C	C	C	C	C	C	C	Y	C	C	C	C	Y	C	C	C	C	C	C
678	PZE-101032846	Panzea set	ss196422771	A	A	A	A	A	A	G	A	A	A	A	A	G	A	A	A	A	G	A	A	G	A	A	A	A	G	G	G	G	G	R	G	R	R	R	R	R	R	R	R	R	R	G	R	R	failed
679	SYN27885	Syngenta	ss196515052	G	G	failed	failed	failed	failed	A	failed	failed	failed	failed	failed	A	failed	G	G	G	A	failed	failed	A	failed	failed	failed	failed	A	A	A	A	A	A	A	A	A	R	A	A	A	A	R	A	R	A	A	A	A
680	SYN27888	Syngenta	ss196515056	T	T	C	T	T	T	T	T	T	C	C	C	T	T	C	T	T	T	T	T	C	T	C	T	T	C	C	C	C	C	Y	failed	C	Y	Y	C	Y	Y	C	Y	C	Y	failed	Y	C	Y
681	SYN27887	Syngenta	ss196515054	T	T	T	T	T	T	C	T	T	T	T	T	C	T	T	T	T	C	T	T	C	T	T	T	T	C	C	C	C	C	Y	C	Y	Y	Y	Y	Y	Y	Y	Y	Y	Y	failed	Y	Y	Y
682	PZE-101032884	Panzea set	ss196422773	G	G	G	G	G	G	G	G	G	G	G	G	G	G	G	G	G	G	G	G	G	G	G	G	G	G	G	G	G	G	G	G	R	R	G	R	R	G	G	G	G	G	G	G	G	G
683	SYN27599	Syngenta	ss196514834	C	C	C	C	C	C	C	C	C	C	C	C	T	C	T	T	T	C	C	C	C	C	C	C	C	C	C	C	C	C	C	Y	C	C	Y	C	C	Y	C	C	C	C	C	C	C	C
684	PZE-101032933	Panzea set	ss196422775	A	A	A	A	A	A	A	A	A	A	A	A	A	A	A	A	A	A	A	A	A	A	A	A	A	A	A	A	A	A	A	A	R	A	A	R	A	A	A	A	A	R	A	A	A	A
685	PZE-101032948	Panzea set	ss196422777	G	G	G	G	G	G	A	G	G	G	G	G	G	G	G	G	G	A	G	G	A	G	G	G	G	A	A	A	A	A	A	R	R	R	R	R	R	R	A	R	R	R	failed	A	A	A
686	PZE-101032956	Panzea set	ss196422779	C	C	T	T	T	T	C	T	T	T	T	T	C	T	C	C	C	C	T	T	C	T	C	T	T	C	C	C	C	C	C	C	C	C	C	C	C	C	C	C	Y	C	C	C	C	C
687	PZE-101032957	Panzea set	ss196422781	G	G	G	G	G	G	G	G	G	G	G	G	G	G	G	G	G	G	G	G	G	G	G	G	G	G	G	G	G	G	R	G	G	G	G	G	G	G	R	G	G	G	G	G	G	G
688	SYN406	Syngenta	ss196524446	A	A	G	G	G	G	R	G	G	G	G	G	G	G	G	G	G	R	G	G	A	G	A	G	G	R	R	R	R	R	R	R	R	R	R	R	R	R	R	R	R	R	R	R	R	R
689	PZE-101032973	Panzea set	ss196422783	T	T	C	C	failed	C	T	C	C	C	C	C	T	C	T	T	T	T	C	C	T	C	T	C	C	T	T	T	T	T	Y	T	T	T	T	T	T	T	Y	T	Y	T	T	T	T	T
690	SYN404	Syngenta	ss196524436	G	G	G	G	failed	G	G	G	G	G	G	G	G	G	G	G	G	G	G	G	G	G	G	G	G	G	G	G	G	G	G	G	G	G	G	G	G	G	G	G	G	G	G	G	G	G
691	PZE-101032974	Panzea set	ss196422785	G	G	A	A	A	A	G	A	A	A	A	A	G	A	G	G	G	G	A	A	G	A	G	A	A	G	G	G	G	G	R	G	G	G	G	G	G	G	R	G	R	G	G	G	G	G
692	PZE-101032978	Panzea set	ss196422787	G	G	G	G	G	G	G	G	G	G	G	G	T	G	T	T	T	G	G	G	G	G	G	G	G	G	G	G	G	G	G	K	G	G	K	G	G	K	G	G	G	G	G	G	G	G
693	PZE-101032991	Panzea set	ss196422789	C	C	C	C	C	C	C	C	C	C	C	C	T	C	T	T	T	C	C	C	C	C	C	C	C	C	C	C	C	C	C	Y	C	C	Y	C	Y	Y	C	C	C	C	C	C	C	C
694	PZE-101033005	Panzea set	ss196422791	C	C	A	A	A	A	C	A	A	A	A	A	C	A	C	C	C	C	A	A	C	A	C	A	A	C	C	C	C	C	M	C	C	C	C	C	C	C	M	C	M	C	C	C	C	C
695	PZE-101033065	Panzea set	ss196422793	G	G	G	G	G	G	G	G	G	G	G	G	G	G	G	G	G	G	G	G	G	G	G	G	G	G	G	G	G	G	R	G	G	G	G	G	G	G	R	G	G	G	G	G	G	G
696	PZE-101033119	Panzea set	ss196422795	C	C	T	T	T	T	C	T	T	T	T	T	C	T	C	C	C	C	T	T	C	T	C	T	T	C	C	C	C	C	C	C	C	C	C	C	C	C	C	C	Y	C	C	C	C	C
697	PZE-101033184	Panzea set	ss196422797	T	T	T	G	G	G	T	G	G	G	G	G	T	T	G	G	G	T	G	G	T	G	T	G	G	T	T	T	T	T	K	T	T	T	K	K	T	T	T	T	K	T	T	K	K	K
698	SYN18699	Syngenta	ss196507572	A	A	A	G	G	G	A	G	G	G	G	G	A	A	G	G	G	A	G	G	A	G	A	G	G	A	A	A	A	A	R	A	A	A	R	R	A	A	A	A	R	A	failed	R	R	R
699	SYN18708	Syngenta	ss196507579	A	A	A	G	G	G	G	G	G	G	G	G	A	A	A	A	A	G	G	G	G	G	G	G	G	G	G	G	G	G	G	R	G	G	G	G	R	R	R	R	G	R	G	G	R	R
700	SYN18706	Syngenta	ss196507577	C	C	T	C	C	C	C	C	C	C	C	C	C	C	T	T	T	C	C	C	C	C	C	C	C	C	C	C	C	C	C	C	C	C	C	C	C	C	C	Y	C	C	C	C	Y	Y
701	SYN18710	Syngenta	ss196507583	T	T	C	T	T	T	T	T	T	T	T	T	T	T	C	C	C	T	T	T	T	T	T	T	T	T	T	T	T	T	T	T	T	T	T	T	T	T	T	Y	T	T	T	T	Y	Y
702	SYN18709	Syngenta	ss196507581	G	G	G	A	A	A	A	A	A	A	A	A	G	G	G	G	G	A	A	A	A	A	A	A	A	A	A	A	A	A	A	R	R	A	A	A	R	R	R	R	A	R	A	A	R	R
703	PZA00425.11	Panzea set	ss196414409	T	T	T	G	G	G	G	G	G	G	G	G	T	T	T	T	T	G	G	G	G	G	G	G	G	G	G	G	G	G	G	K	G	G	G	G	K	K	K	K	G	G	G	G	K	K
704	SYN18697	Syngenta	ss196507568	A	A	A	A	A	A	A	A	A	A	A	A	A	A	G	G	G	A	A	A	A	A	A	A	A	A	A	A	A	A	A	A	A	A	A	A	A	A	A	A	A	A	A	A	A	A
705	SYN18695	Syngenta	ss196507564	G	G	G	G	G	G	G	G	G	G	G	G	G	G	R	R	A	G	G	G	G	G	G	G	G	G	G	G	G	G	G	G	G	G	G	G	G	G	G	G	G	G	G	G	G	G
706	SYN18696	Syngenta	ss196507566	G	G	G	G	G	G	G	G	G	G	G	G	G	G	T	T	T	G	G	G	G	G	G	G	G	G	G	G	G	G	G	G	G	G	G	G	K	G	G	G	G	G	G	G	G	G
707	SYN18703	Syngenta	ss196507575	C	C	C	C	C	C	T	C	C	C	C	C	C	C	C	C	C	T	C	C	T	C	C	C	C	T	T	T	T	T	Y	Y	Y	T	Y	T	T	T	Y	Y	Y	Y	T	T	Y	Y
708	SYN18698	Syngenta	ss196507570	G	G	G	A	A	A	G	A	A	A	A	A	G	G	A	A	A	G	A	A	G	A	A	A	A	G	G	G	G	G	G	G	R	G	G	G	G	G	G	G	G	G	G	G	G	G
709	PZE-101033489	Panzea set	ss196422799	A	A	A	G	G	G	G	G	G	G	G	G	A	G	G	G	G	G	G	G	G	G	G	G	G	G	G	G	G	G	G	R	R	G	R	G	G	G	G	G	G	R	G	G	G	R
710	PZE-101033613	Panzea set	ss196422801	C	C	C	C	C	C	C	C	C	C	C	C	C	T	T	T	T	C	C	C	C	C	C	C	C	C	C	C	C	C	C	Y	Y	Y	C	Y	Y	C	C	C	C	Y	failed	C	C	Y
711	PZE-101033622	Panzea set	ss196422803	C	C	C	T	T	T	C	T	T	T	T	T	C	T	T	T	T	C	T	T	C	T	T	T	T	C	C	C	C	C	Y	Y	Y	Y	C	Y	C	C	C	C	Y	Y	failed	C	Y	Y
712	PZE-101033801	Panzea set	ss196422807	A	A	A	A	C	A	A	A	A	A	A	A	C	C	A	A	A	A	A	A	C	A	A	A	A	A	A	A	A	A	A	M	M	A	M	M	M	A	M	M	M	M	A	M	M	A
713	PZE-101033968	Panzea set	ss196422809	A	A	G	G	A	G	G	G	G	G	G	G	G	G	G	G	G	G	G	G	A	G	G	G	G	G	G	G	G	G	G	R	G	failed	R	R	G	G	R	failed	G	G	G	R	R	failed
714	PZE-101034048	Panzea set	ss196422811	G	G	G	G	G	G	G	G	G	G	G	G	G	G	G	G	G	G	G	G	G	G	G	G	G	G	G	G	G	G	G	G	G	G	G	G	R	G	G	G	G	G	G	G	G	G
715	PZE-101034052	Panzea set	ss196422813	C	C	C	C	C	C	C	C	C	C	C	C	C	C	C	C	C	C	C	C	T	C	C	C	C	C	C	C	C	C	Y	C	C	C	Y	C	C	Y	C	C	C	C	C	C	Y	C
716	SYN428	Syngenta	ss196524619	failed	failed	G	G	G	G	G	G	G	G	G	G	G	G	G	G	G	G	G	G	G	G	G	G	G	G	G	G	G	G	G	failed	R	G	R	G	G	failed	G	G	G	G	failed	G	G	G
717	SYN430	Syngenta	ss196524637	C	C	C	C	C	C	T	C	C	C	C	C	C	C	C	C	C	T	C	C	C	C	C	C	C	T	T	T	T	T	Y	Y	Y	Y	Y	Y	T	Y	Y	T	Y	Y	Y	Y	Y	Y
718	PZE-101034085	Panzea set	ss196422815	G	G	G	G	G	G	A	G	G	G	G	G	G	G	G	G	G	A	G	G	G	G	G	G	G	A	A	A	A	A	R	R	R	R	R	R	A	R	R	A	R	R	failed	R	R	R
719	PZE-101034091	Panzea set	ss196422817	G	G	G	G	A	G	A	G	G	G	G	G	A	A	G	G	G	A	G	G	G	G	G	G	G	A	A	A	A	A	R	A	A	A	A	R	A	A	R	A	R	A	R	R	R	R
720	SYN431	Syngenta	ss196524647	G	G	G	G	A	G	A	G	G	G	G	G	A	A	G	G	G	A	G	G	G	G	G	G	G	A	A	A	A	A	R	A	A	A	A	R	A	A	R	A	R	A	failed	R	R	R
721	PZE-101034101	Panzea set	ss196422820	T	T	T	T	C	T	C	T	T	T	T	T	C	C	T	T	T	C	T	T	T	T	T	T	T	C	C	C	C	C	Y	C	C	C	C	Y	C	C	Y	C	Y	C	C	Y	Y	Y
722	PHM13619.5	Other	ss196414411	T	T	G	T	T	T	G	G	G	T	T	T	G	G	G	G	G	G	G	T	G	T	T	G	G	G	G	G	G	G	K	G	G	G	G	K	G	G	G	G	K	G	failed	K	K	K
723	PZE-101034395	Panzea set	ss196422824	C	C	C	C	C	C	C	A	C	C	C	C	C	C	A	A	A	C	A	C	C	C	A	A	A	C	C	C	C	C	C	C	M	C	C	M	C	M	C	C	C	M	C	C	C	C
724	SYN18923	Syngenta	ss196507789	T	T	C	T	T	T	T	T	T	T	T	T	T	T	T	T	T	T	T	T	T	T	T	T	T	T	T	T	T	T	T	T	T	T	T	T	T	T	T	T	Y	T	T	T	T	T
725	SYN18926	Syngenta	ss196507791	C	C	C	C	C	C	A	C	C	C	C	C	C	C	C	C	C	A	C	C	A	C	C	C	C	A	A	A	A	A	M	M	M	M	A	M	M	M	A	A	M	M	failed	M	M	A
726	SYN18917	Syngenta	ss196507779	G	G	G	G	A	G	A	G	G	G	G	G	A	A	G	G	G	A	G	G	A	G	A	G	G	A	A	A	A	A	R	A	R	A	A	A	A	A	A	A	R	R	A	A	R	A
727	SYN18916	Syngenta	ss196507777	G	G	G	G	A	G	A	A	G	G	G	G	A	A	A	A	A	A	A	G	A	G	A	A	A	A	A	A	A	A	R	A	R	A	A	A	A	A	A	A	R	R	A	A	R	A
728	PZE-101034427	Panzea set	ss196422826	G	G	A	G	A	G	A	A	G	G	G	G	A	A	A	A	A	A	A	G	G	G	A	A	A	A	A	A	A	A	R	A	R	A	A	A	A	A	A	A	A	R	A	A	R	R
729	PZE-101034431	Panzea set	ss196422828	A	A	A	A	A	A	A	G	A	A	A	A	G	G	G	G	G	A	G	A	A	A	A	G	G	A	A	A	A	A	A	R	A	A	A	A	A	A	A	A	A	A	A	A	A	A
730	SYN18922	Syngenta	ss196507787	C	C	C	C	failed	C	T	T	C	C	C	C	C	C	T	T	T	T	T	C	T	C	T	T	T	T	T	T	T	T	Y	Y	Y	T	Y	Y	Y	Y	Y	T	Y	Y	T	T	Y	T
731	SYN18921	Syngenta	ss196507785	T	T	T	T	failed	T	G	G	T	T	T	T	T	T	G	G	G	G	G	T	G	T	T	G	G	G	G	G	G	G	K	K	K	G	K	K	K	K	K	K	K	K	failed	K	K	K
732	PZE-101034578	Panzea set	ss196422832	T	T	T	T	T	T	C	T	T	T	T	T	T	T	T	T	T	C	T	T	T	T	T	T	T	C	C	C	C	C	Y	failed	failed	Y	C	Y	Y	Y	Y	C	Y	failed	failed	Y	Y	Y
733	PZA02487.1	Panzea set	ss196414416	A	A	G	A	G	A	A	G	G	A	A	A	A	A	G	G	G	A	G	A	A	A	G	G	G	A	A	A	A	A	R	R	R	R	A	A	R	R	R	R	R	R	R	R	R	R
734	PHM3226.15	Other	ss196414413	C	C	T	C	T	C	C	T	T	C	C	C	C	C	T	T	T	C	T	C	C	C	T	T	T	C	C	C	C	C	Y	Y	Y	Y	C	C	Y	Y	Y	Y	Y	Y	failed	Y	Y	Y
735	PUT-163a-60353197-2708	INRA	ss196420022	C	C	C	C	G	C	C	C	C	C	C	C	C	C	C	C	C	C	C	C	C	C	C	C	C	C	C	C	C	C	C	C	C	S	C	C	S	S	C	C	C	C	C	C	C	C
736	PUT-163a-60353197-2707	INRA	ss196420020	A	A	A	A	G	A	A	A	A	A	A	A	A	A	A	A	A	A	A	A	A	A	A	A	A	A	A	A	A	A	A	A	A	failed	A	A	failed	failed	A	A	A	failed	A	A	A	A
737	PZE-101035008	Panzea set	ss196422834	T	T	G	T	T	T	G	G	T	T	T	T	T	T	G	G	G	G	G	T	G	T	G	G	G	G	G	G	G	G	K	G	G	K	K	G	K	K	G	G	G	G	G	G	K	K
738	PZE-101035105	Panzea set	ss196422836	T	T	G	T	T	T	T	T	T	T	T	T	T	T	T	T	T	T	T	T	T	T	G	T	T	T	T	T	T	T	T	T	T	T	T	T	T	T	T	T	K	T	T	T	T	T
739	PZE-101035119	Panzea set	ss196422838	A	A	C	A	A	A	A	A	A	A	A	A	A	A	A	A	A	A	A	A	A	A	C	A	A	A	A	A	A	A	A	A	A	A	A	A	A	A	A	A	M	A	A	A	A	A
740	ZM013364-0434	TraitGenetics	ss196530976	G	G	T	G	G	G	G	G	G	G	G	G	G	G	G	G	G	G	G	G	T	G	T	G	G	G	G	G	G	G	G	G	G	G	G	G	G	G	G	K	K	G	G	G	G	G
741	PZE-101035341	Panzea set	ss196422840	T	T	A	T	failed	T	T	A	A	T	T	T	A	A	A	A	A	T	A	T	T	T	A	A	A	T	T	T	T	T	W	T	T	T	T	T	W	W	T	T	T	T	T	T	T	T
742	PZE-101035605	Panzea set	ss196422842	C	C	T	C	C	C	C	T	T	C	C	C	T	T	T	T	T	T	T	Y	C	C	failed	T	T	C	C	C	C	C	C	Y	Y	C	C	C	C	C	C	Y	Y	C	C	C	Y	C
743	PZE-101035640	Panzea set	ss196422844	failed	G	A	G	G	G	G	A	G	G	G	G	A	A	A	A	A	A	A	G	G	G	A	A	A	G	G	G	G	G	G	G	G	G	G	G	R	R	G	R	R	G	G	G	R	G
744	SYN13194	Syngenta	ss196503219	A	A	G	A	A	A	A	G	A	A	A	A	G	G	A	A	A	A	G	A	A	A	G	G	G	A	A	A	A	A	A	A	A	A	A	A	R	R	A	R	R	A	A	A	R	A
745	SYN13192	Syngenta	ss196503215	G	G	A	G	G	G	G	A	G	G	G	G	A	A	G	G	G	G	A	G	G	G	A	A	A	G	G	G	G	G	G	G	G	G	G	G	R	R	G	R	R	G	G	G	R	G
746	SYN13193	Syngenta	ss196503217	C	C	T	C	C	C	C	T	T	C	C	C	T	T	failed	failed	failed	failed	T	C	C	C	T	T	T	C	C	C	C	C	C	Y	Y	C	Y	C	C	C	Y	Y	Y	C	C	C	Y	C
747	PZE-101035691	Panzea set	ss196422846	A	A	failed	A	A	A	A	G	G	failed	A	A	G	G	G	G	G	G	G	failed	A	A	G	G	G	A	A	A	A	A	A	A	A	A	R	A	A	A	R	R	A	A	A	A	failed	R
748	PZE-101035737	Panzea set	ss196422848	C	C	C	C	C	C	C	T	T	C	C	C	T	T	C	C	C	C	T	C	C	C	T	T	T	C	C	C	C	C	C	C	C	C	C	C	Y	Y	C	Y	Y	C	C	C	C	C
749	PZD00096.1	Panzea set	ss196414419	G	G	G	G	G	G	A	A	A	G	G	G	G	G	G	G	G	G	A	G	G	G	A	A	A	A	A	A	A	A	R	R	R	R	R	R	R	R	R	A	A	R	failed	R	A	R
750	PZD00098.3	Panzea set	ss196414421	C	C	C	C	C	C	T	C	C	C	C	C	C	C	C	C	C	C	C	C	C	C	C	C	C	T	T	T	T	T	Y	Y	Y	Y	Y	Y	Y	Y	Y	Y	Y	Y	failed	Y	Y	Y
751	PZD00098.2	Panzea set	ss196414423	G	G	T	G	G	G	G	G	G	G	G	G	G	G	G	G	G	G	G	G	G	G	G	G	G	G	G	G	G	G	K	G	G	G	G	G	G	G	G	G	G	K	G	K	G	G
752	SYNGENTA17578	Syngenta	ss196530167	G	G	G	G	G	G	G	G	G	G	G	G	G	G	G	G	G	G	G	G	G	G	T	G	G	G	G	G	G	G	G	G	G	G	G	G	G	G	G	G	G	G	G	G	K	G
753	SYN13196	Syngenta	ss196503223	T	T	C	T	T	T	T	T	T	T	T	T	T	T	T	T	T	T	T	T	T	T	C	T	T	T	T	T	T	T	Y	T	T	T	T	T	T	T	T	T	T	Y	failed	Y	Y	T
754	SYN13195	Syngenta	ss196503221	T	T	G	T	T	T	T	T	T	T	T	T	T	T	T	T	T	T	T	T	T	T	G	T	T	T	T	T	T	T	K	T	T	T	T	T	T	T	T	T	T	K	K	K	K	T
755	SYN13191	Syngenta	ss196503213	A	A	G	A	A	A	A	A	A	A	A	A	A	A	A	A	A	A	A	A	A	A	G	A	A	A	A	A	A	A	R	A	A	A	A	A	A	A	A	A	A	R	failed	R	R	A
756	PZE-101036205	Panzea set	ss196422852	G	G	G	G	G	G	G	G	G	G	G	G	G	G	G	G	G	G	G	G	G	G	A	G	G	G	G	G	G	G	G	G	R	G	G	R	R	R	G	G	G	G	G	G	G	G
757	PZE-101036181	Panzea set	ss196422850	A	A	A	A	T	A	T	T	T	A	A	A	T	T	T	T	T	T	T	A	A	A	T	T	T	T	T	T	T	T	T	W	W	W	W	T	W	W	T	T	T	T	T	T	T	T
758	PZE-101036305	Panzea set	ss196422854	A	A	A	A	A	A	G	A	A	A	A	A	A	A	A	A	A	A	A	A	A	A	A	A	A	G	G	G	G	G	G	R	G	G	R	R	R	R	G	R	G	G	G	G	G	G
759	SYN25850	Syngenta	ss196513448	G	G	G	G	G	G	A	G	G	G	G	G	G	G	G	G	G	G	G	G	G	G	G	G	G	A	A	A	A	A	A	R	A	A	R	R	R	R	A	R	A	A	A	A	A	A
760	PZE-101036310	Panzea set	ss196422856	T	T	T	T	T	T	C	T	T	T	T	T	T	T	T	T	T	T	T	T	T	T	T	T	T	C	C	C	C	C	C	Y	Y	C	Y	Y	Y	Y	C	Y	C	Y	Y	Y	Y	C
761	PZE-101036318	Panzea set	ss196422858	A	A	A	A	A	A	G	G	A	A	A	A	A	A	A	A	A	A	G	A	G	A	G	G	G	G	G	G	G	G	G	R	G	G	R	R	R	R	G	failed	G	R	failed	R	G	G
762	PZE-101036338	Panzea set	ss196422860	A	A	A	A	G	A	G	G	G	A	A	A	G	G	A	A	A	A	G	A	G	A	G	G	G	G	G	G	G	G	G	R	G	G	G	G	R	R	G	G	G	G	G	G	G	G
763	PZE-101036345	Panzea set	ss196422862	A	A	A	A	G	A	G	failed	G	A	A	A	G	G	failed	failed	failed	failed	failed	A	failed	A	G	failed	failed	G	G	G	G	G	G	G	G	G	G	G	R	R	R	G	G	G	G	G	G	G
764	PZE-101036444	Panzea set	ss196422866	A	A	failed	A	G	A	G	G	G	A	A	A	G	G	G	G	G	G	G	A	G	A	G	G	G	G	G	G	G	G	R	R	G	R	R	G	R	R	G	failed	G	G	G	G	G	G
765	PZE-101036423	Panzea set	ss196422864	C	C	C	C	C	C	C	C	C	C	C	C	C	C	C	C	C	C	C	C	C	C	C	C	C	C	C	C	C	C	C	C	C	C	C	C	C	C	C	C	C	C	C	C	Y	Y
766	PZE-101036609	Panzea set	ss196422868	G	G	G	G	A	G	A	A	A	G	G	G	A	A	A	A	A	A	A	G	A	G	A	A	A	A	A	A	A	A	R	A	A	A	R	R	A	A	A	R	A	A	A	A	A	A
767	PZE-101036683	Panzea set	ss196422870	G	G	G	G	A	G	G	A	G	G	G	G	A	A	A	A	A	A	A	G	G	G	G	A	A	G	G	G	G	G	G	R	R	R	R	G	G	G	R	G	G	G	G	G	G	G
768	PZE-101036799	Panzea set	ss196422872	T	T	T	G	G	G	G	T	G	G	G	G	G	G	G	G	G	G	T	T	G	G	G	T	T	G	G	G	G	G	K	G	K	G	K	K	K	K	G	K	G	K	G	K	G	G
769	PZE-101036862	Panzea set	ss196422874	G	G	G	G	G	G	G	G	T	G	G	G	T	T	G	G	G	G	G	G	T	G	G	G	G	G	G	G	G	G	G	G	G	K	G	G	G	G	G	G	G	G	G	G	G	G
770	PZE-101036864	Panzea set	ss196422876	A	A	A	A	G	A	A	A	A	A	A	A	A	A	A	A	A	A	A	A	A	A	A	A	A	A	A	A	A	A	A	A	A	A	A	A	R	R	A	A	A	A	A	A	A	A
771	SYN39147	Syngenta	ss196524143	A	A	A	C	C	C	C	A	C	C	C	C	C	C	C	C	C	C	A	A	C	C	C	A	A	C	C	C	C	C	M	C	M	C	C	C	M	M	C	M	C	M	failed	M	C	C
772	SYN7041	Syngenta	ss196526861	T	T	T	T	T	T	G	T	T	T	T	T	T	T	failed	failed	failed	failed	T	T	T	T	G	T	T	G	G	G	G	G	K	K	K	K	K	G	G	G	G	K	K	K	failed	K	K	failed
773	SYN7040	Syngenta	ss196526859	G	G	G	G	G	G	A	G	G	G	G	G	G	G	failed	failed	failed	failed	G	G	G	G	A	G	G	A	A	A	A	A	R	R	R	R	R	A	A	A	A	R	R	R	failed	R	R	R
774	PZE-101036991	Panzea set	ss196422878	C	C	C	T	T	T	T	C	T	T	T	T	T	T	failed	failed	failed	failed	C	C	T	T	T	C	C	T	T	T	T	T	Y	Y	Y	T	Y	T	T	T	Y	Y	T	Y	failed	Y	T	T
775	PZE-101036998	Panzea set	ss196422880	A	A	A	A	A	A	A	A	A	A	A	A	A	A	failed	failed	failed	failed	A	A	A	A	A	A	A	A	A	A	A	A	A	A	A	A	A	A	A	A	A	A	A	A	A	A	A	A
776	SYN7039	Syngenta	ss196526855	T	T	C	T	T	T	T	C	T	T	T	T	T	T	T	T	T	T	C	T	T	T	T	C	C	T	T	T	T	T	Y	Y	T	T	Y	T	T	T	Y	Y	T	Y	failed	Y	T	T
777	PZE-101037142	Panzea set	ss196422882	G	G	G	T	G	T	G	G	G	T	T	T	T	T	G	G	G	G	G	G	G	T	G	G	G	G	G	G	G	G	G	G	G	G	G	G	G	G	G	G	G	G	G	G	G	G
778	PZE-101037191	Panzea set	ss196422884	G	G	A	G	G	G	G	A	G	G	G	G	G	G	G	G	G	G	A	G	G	G	G	A	A	G	G	G	G	G	R	G	G	G	G	R	G	G	G	R	G	G	G	G	G	G
779	PZE-101037211	Panzea set	ss196422886	A	A	A	G	G	G	G	A	A	G	G	G	G	G	A	A	A	A	A	A	A	G	A	A	A	G	G	G	G	G	R	R	R	G	G	G	G	G	G	R	R	R	failed	R	G	R
780	PZE-101037244	Panzea set	ss196422888	G	G	G	A	A	A	A	G	A	A	A	A	A	A	G	G	G	G	G	G	G	A	A	G	G	A	A	A	A	A	R	R	A	A	R	R	R	R	R	R	A	A	A	A	R	A
781	SYN5537	Syngenta	ss196525554	A	A	A	G	G	G	G	A	G	G	G	G	G	G	A	A	A	A	A	A	A	G	G	A	A	G	G	G	G	G	R	R	G	R	R	R	R	R	G	R	R	G	G	G	R	G
782	SYN5538	Syngenta	ss196525556	T	T	G	G	T	G	T	G	G	G	G	G	G	G	T	T	T	T	G	T	T	G	T	G	G	T	T	T	T	T	T	T	T	T	T	K	K	K	K	T	T	T	T	T	T	K
783	PZE-101037265	Panzea set	ss196422890	C	C	T	T	failed	T	C	T	T	T	T	T	T	T	C	C	C	C	T	C	C	T	failed	T	T	C	C	C	C	C	C	C	C	C	C	Y	C	C	Y	C	C	C	C	C	C	Y
784	PZE-101037493	Panzea set	ss196422892	A	A	failed	failed	C	failed	C	failed	C	failed	failed	failed	failed	failed	C	C	C	C	failed	A	C	failed	failed	failed	failed	C	C	C	C	C	C	C	C	C	C	C	C	C	M	C	C	C	M	C	C	C
785	PZE-101037602	Panzea set	ss196422894	A	A	A	A	A	A	A	A	A	A	A	A	A	A	A	A	A	A	A	A	A	A	G	A	A	A	A	A	A	A	A	A	A	R	A	R	A	A	A	A	R	A	A	A	A	A
786	PZE-101037751	Panzea set	ss196422898	G	G	G	C	C	C	C	G	C	C	C	C	G	G	C	C	C	C	G	G	G	C	G	G	G	C	C	C	C	C	C	C	C	S	C	C	S	S	C	S	S	C	C	C	S	S
787	PZA02921.9	Panzea set	ss196414426	C	C	C	C	C	C	C	C	C	C	C	C	C	C	C	C	C	C	C	C	C	C	C	C	C	C	C	C	C	C	C	C	C	Y	C	C	C	C	C	C	C	C	C	C	Y	Y
788	SYNGENTA10987	Syngenta	ss196529420	G	G	G	G	G	G	G	G	G	G	G	G	G	G	G	G	G	G	G	G	G	G	G	G	G	G	G	G	G	G	S	G	G	G	S	G	G	G	G	G	G	G	G	G	G	G
789	SYNGENTA10989	Syngenta	ss196529422	C	C	C	T	T	T	C	C	T	T	T	T	C	C	T	T	T	T	C	C	C	T	C	C	C	C	C	C	C	C	Y	Y	Y	C	Y	Y	C	C	Y	C	C	Y	failed	Y	C	Y
790	PZE-101037854	Panzea set	ss196422900	G	G	G	T	T	T	G	G	T	T	T	T	G	G	T	T	T	T	G	G	G	T	G	G	G	G	G	G	G	G	K	G	K	G	G	K	G	G	K	G	G	K	failed	K	G	K
791	SYN87	Syngenta	ss196528245	A	A	A	G	G	G	G	A	G	G	G	G	A	A	G	G	G	G	A	A	A	G	G	A	A	G	G	G	G	G	G	G	G	G	G	G	G	G	G	G	R	G	G	G	G	G
792	PUT-163a-76288969-3915	INRA	ss196421022	C	C	C	T	T	T	T	C	T	T	T	T	C	C	T	T	T	T	C	C	C	T	T	C	C	T	T	T	T	T	T	T	T	failed	T	T	T	T	T	T	Y	T	failed	T	T	T
793	PZE-101038026	Panzea set	ss196422906	A	A	A	A	A	A	A	A	A	A	A	A	A	A	C	C	C	C	A	A	A	A	A	A	A	A	A	A	A	A	A	A	A	A	M	M	M	M	A	A	M	M	failed	M	M	A
794	PUT-163a-4314770-2050	INRA	ss196419498	C	C	C	C	C	C	C	C	C	C	C	C	C	C	C	C	C	C	C	C	C	C	C	C	C	C	C	C	C	C	C	C	Y	Y	C	Y	Y	Y	Y	C	C	C	failed	C	Y	Y
795	PUT-163a-4314770-2048	INRA	ss196419496	A	A	A	A	A	A	A	G	A	A	A	A	A	A	G	G	G	G	G	A	A	A	G	G	G	A	A	A	A	A	R	R	R	R	R	R	R	R	R	A	R	R	R	R	R	R
796	PZE-101038058	Panzea set	ss196422908	A	A	A	A	A	A	A	A	A	A	A	A	A	A	G	G	G	G	A	A	A	A	A	A	A	A	A	A	A	A	A	A	R	R	A	R	A	A	R	A	A	A	failed	A	R	A
797	PZE-101038176	Panzea set	ss196422910	G	G	G	T	G	T	T	G	T	T	T	T	G	G	G	G	G	G	G	G	T	T	T	G	G	T	T	T	T	T	T	K	T	T	T	K	T	T	T	T	T	T	T	T	T	K
798	PZE-101038222	Panzea set	ss196422912	C	C	C	C	C	C	C	C	C	C	C	C	C	C	C	C	C	C	C	C	C	C	C	C	C	C	C	C	C	C	C	C	C	Y	C	C	C	C	Y	C	C	C	failed	C	C	C
799	PZE-101038228	Panzea set	ss196422914	C	C	C	C	C	C	C	C	C	C	C	C	C	C	C	C	C	C	C	C	C	C	C	C	C	C	C	C	C	C	C	C	C	C	C	C	C	C	C	C	C	C	C	C	C	C
800	PZE-101038250	Panzea set	ss196422916	T	T	T	T	T	T	T	T	G	T	T	T	T	T	T	T	T	T	T	T	T	T	T	T	T	T	T	T	T	T	T	K	T	T	T	K	K	K	T	T	T	T	K	T	T	T
801	PZE-101038253	Panzea set	ss196422918	C	C	C	C	C	C	C	C	C	C	C	C	C	C	C	C	C	C	C	C	C	C	C	C	C	C	C	C	C	C	C	C	C	Y	C	C	C	C	Y	C	C	C	C	C	C	C
802	PZE-101038258	Panzea set	ss196422920	A	A	A	A	A	A	A	A	G	A	A	A	A	A	A	A	A	A	A	A	A	A	A	A	A	A	A	A	A	A	A	A	A	R	A	R	R	R	R	A	A	A	A	A	A	A
803	PZE-101038268	Panzea set	ss196422922	C	C	C	C	C	C	C	C	T	C	C	C	C	C	C	C	C	C	C	C	C	C	C	C	C	C	C	C	C	C	C	C	C	Y	C	Y	Y	Y	Y	C	C	C	C	C	C	C
804	PZE-101038315	Panzea set	ss196422924	G	G	G	G	A	G	G	G	G	G	G	G	G	G	A	A	A	A	G	G	A	G	G	G	G	G	G	G	G	G	G	R	R	G	G	R	R	R	R	G	G	R	failed	R	G	G
805	SYN16271	Syngenta	ss196505529	G	G	A	A	G	A	G	G	G	A	A	A	A	A	A	A	A	A	G	G	A	A	G	G	G	G	G	G	G	G	R	R	R	G	R	G	G	G	G	R	R	R	failed	R	R	G
806	SYN16264	Syngenta	ss196505525	T	T	T	T	T	T	C	C	C	T	T	T	T	T	T	T	T	T	C	T	T	T	C	C	C	C	C	C	C	C	Y	Y	Y	Y	Y	Y	Y	Y	C	Y	Y	Y	failed	Y	Y	Y
807	SYN16262	Syngenta	ss196505523	C	C	C	C	C	C	A	A	C	C	C	C	C	C	C	C	C	C	A	C	C	C	A	A	A	A	A	A	A	A	M	M	A	M	A	A	M	M	M	A	M	A	M	A	M	M
808	SYN16261	Syngenta	ss196505521	C	C	C	C	T	C	T	T	C	C	C	C	C	C	C	C	C	C	T	C	C	C	T	T	T	T	T	T	T	T	Y	T	T	Y	T	T	Y	Y	Y	T	Y	T	failed	T	Y	Y
809	SYN16275	Syngenta	ss196505535	T	T	C	C	T	C	T	T	C	C	C	C	C	C	C	C	C	C	T	T	C	C	T	T	T	T	T	T	T	T	Y	T	T	Y	T	T	Y	Y	Y	T	Y	T	failed	T	Y	T
810	SYN16276	Syngenta	ss196505537	C	C	A	A	C	A	C	C	failed	A	A	A	A	A	A	A	A	A	C	C	A	A	C	C	C	C	C	C	C	C	M	C	C	M	C	C	M	M	M	C	M	C	M	C	M	C
811	SYN16259	Syngenta	ss196505519	T	T	C	C	T	C	T	T	C	C	C	C	C	C	C	C	C	C	T	T	C	C	T	T	T	T	T	T	T	T	Y	Y	T	Y	T	T	Y	Y	T	T	Y	T	failed	T	Y	T
812	SYN16258	Syngenta	ss196505517	T	T	C	T	T	T	T	T	C	T	T	T	C	C	T	T	T	T	T	T	T	T	T	T	T	T	T	T	T	T	T	T	T	T	T	T	T	T	T	Y	Y	T	T	T	T	T
813	SYN16272	Syngenta	ss196505531	T	T	T	T	T	T	T	T	C	T	T	T	T	T	T	T	T	T	T	T	T	T	T	T	T	T	T	T	T	T	T	T	T	T	T	T	T	T	T	T	Y	T	T	T	T	T
814	SYN16274	Syngenta	ss196505533	A	A	G	A	G	A	G	G	A	A	A	A	G	G	G	G	G	G	G	A	A	A	G	G	G	G	G	G	G	G	G	G	G	G	G	G	R	R	G	G	R	G	G	G	G	G
815	PUT-163a-76289376-3924	INRA	ss196421026	T	T	T	T	T	T	T	T	T	T	T	T	T	T	T	T	T	T	T	T	T	T	A	T	T	T	T	T	T	T	T	T	T	T	T	T	T	T	T	T	T	T	T	T	T	T
816	SYN16268	Syngenta	ss196505527	C	C	T	T	T	T	T	T	C	T	T	T	T	T	T	T	T	T	T	C	C	T	T	T	T	T	T	T	T	T	T	T	T	Y	T	T	T	T	T	T	Y	T	T	T	T	T
817	PZE-101038501	Panzea set	ss196422928	T	T	T	T	T	T	T	T	T	T	T	T	T	T	T	T	T	T	T	T	T	T	T	T	T	T	T	T	T	T	T	T	K	T	K	T	T	T	T	T	T	K	T	K	T	T
818	PZE-101038503	Panzea set	ss196422930	T	T	T	T	C	T	C	T	T	T	T	T	T	T	C	C	C	C	T	T	T	T	T	T	T	C	C	C	C	C	Y	Y	C	Y	C	Y	C	C	Y	C	Y	C	failed	C	C	C
819	PZE-101038522	Panzea set	ss196422932	T	T	T	T	failed	T	G	T	failed	T	T	T	T	T	failed	failed	failed	failed	T	T	T	T	T	T	T	G	G	G	G	G	K	K	G	K	G	K	G	G	K	G	K	G	K	G	G	G
820	PZE-101038492	Panzea set	ss196422926	G	G	G	G	G	G	C	C	G	G	G	G	G	G	G	G	G	G	C	G	G	G	C	C	C	C	C	C	C	C	S	S	C	S	C	C	C	C	C	C	S	C	failed	C	C	failed
821	SYN33013	Syngenta	ss196519276	G	G	G	G	G	G	A	G	G	G	G	G	G	G	G	G	G	G	G	G	G	G	G	G	G	A	A	A	A	A	R	R	A	R	R	A	A	A	R	A	R	A	R	A	A	A
822	SYN33012	Syngenta	ss196519274	G	G	A	G	G	G	G	G	A	G	G	G	A	A	G	G	G	G	G	G	G	G	A	G	G	G	G	G	G	G	G	G	G	G	G	G	G	G	G	G	R	G	G	G	G	G
823	PZE-101038611	Panzea set	ss196422934	G	G	G	G	G	G	G	T	G	G	G	G	G	G	G	G	G	G	T	G	G	G	G	T	T	G	G	G	G	G	G	G	G	G	G	G	G	G	G	G	G	G	G	G	G	G
824	PZE-101038678	Panzea set	ss196422936	A	A	G	failed	A	failed	G	G	G	failed	failed	failed	G	G	A	A	A	A	G	A	G	failed	A	G	G	G	G	G	G	G	R	G	R	G	G	G	R	R	G	G	G	R	G	R	G	G
825	PZE-101038943	Panzea set	ss196422940	T	T	C	T	C	T	T	C	T	T	T	T	C	C	C	C	C	C	C	T	T	T	T	C	C	T	T	T	T	T	T	T	T	T	Y	T	Y	Y	T	T	T	T	T	T	T	Y
826	SYN30328	Syngenta	ss196517125	C	C	A	A	A	A	A	A	C	A	A	A	A	A	A	A	A	A	A	C	C	A	C	A	A	A	A	A	A	A	A	M	M	M	A	M	A	A	M	A	A	M	failed	M	A	A
827	SYN30334	Syngenta	ss196517135	C	C	C	A	C	A	A	C	C	A	A	A	C	C	C	C	C	C	C	C	C	A	C	C	C	A	A	A	A	A	A	M	M	M	M	M	M	M	M	A	A	M	failed	M	A	M
828	SYN30333	Syngenta	ss196517133	C	C	T	T	T	T	T	T	C	T	T	T	T	T	T	T	T	T	T	C	C	T	C	T	T	T	T	T	T	T	T	Y	Y	Y	T	Y	T	T	Y	T	T	Y	failed	Y	T	T
829	SYN30332	Syngenta	ss196517131	G	G	G	T	G	T	T	G	G	T	T	T	G	G	G	G	G	G	G	G	G	T	G	G	G	T	T	T	T	T	T	K	K	K	K	K	K	K	K	T	T	K	failed	K	T	K
830	SYN30331	Syngenta	ss196517129	A	A	A	C	A	C	C	A	A	C	C	C	A	A	A	A	A	A	A	A	A	C	A	A	A	C	C	C	C	C	C	M	M	M	M	M	M	M	M	C	C	M	failed	M	C	M
831	PZE-101038989	Panzea set	ss196422942	C	C	T	C	T	C	C	T	C	C	C	C	T	T	T	T	T	T	T	C	C	C	C	T	T	C	C	C	C	C	C	C	C	C	C	C	Y	Y	C	C	C	C	C	C	C	Y
832	PZE-101039024	Panzea set	ss196422944	G	G	G	G	G	G	A	A	G	G	G	G	G	G	G	G	G	G	A	G	G	G	G	A	A	A	A	A	A	A	A	A	R	R	A	R	R	R	R	A	A	R	A	R	A	R
833	SYN24	Syngenta	ss196511945	C	C	C	C	C	C	T	C	C	C	C	C	C	C	C	C	C	C	C	C	C	C	C	C	C	T	T	T	T	T	Y	Y	Y	Y	Y	Y	Y	Y	Y	T	T	Y	Y	Y	T	Y
834	PUT-163a-93016767-4837	INRA	ss196421742	C	C	C	C	C	C	C	C	T	C	C	C	C	C	C	C	C	C	C	C	T	C	C	C	C	C	C	C	C	C	C	C	C	C	C	C	C	C	C	C	C	C	C	C	C	C
835	SYN10797	Syngenta	ss196501159	G	G	G	G	G	G	A	failed	G	G	G	G	G	G	G	G	G	G	failed	G	G	G	G	failed	failed	A	A	A	A	A	R	R	R	R	R	R	R	R	R	R	A	R	failed	R	R	R
836	SYN10794	Syngenta	ss196501155	G	G	G	G	G	G	G	G	failed	G	G	G	G	G	G	G	G	G	G	G	failed	G	G	G	G	G	G	G	G	G	G	R	G	G	R	R	G	R	R	failed	G	G	failed	G	failed	G
837	PZB01957.1	Panzea set	ss196414428	C	C	C	C	C	C	A	C	C	C	C	C	C	C	C	C	C	C	C	C	C	C	C	C	C	A	A	A	A	A	M	M	M	M	M	M	M	M	M	M	A	M	M	M	M	M
838	SYN10796	Syngenta	ss196501157	G	G	G	G	G	G	G	failed	A	G	G	G	G	G	G	G	G	G	failed	G	A	G	G	failed	failed	G	G	G	G	G	G	G	G	G	G	G	G	G	G	G	G	G	G	G	G	G
839	SYN10799	Syngenta	ss196501161	C	C	C	C	C	C	C	T	T	C	C	C	C	C	C	C	C	C	T	C	T	C	C	T	T	C	C	C	C	C	C	C	C	C	C	C	C	C	C	C	C	C	C	C	C	C
840	SYN10801	Syngenta	ss196501165	T	T	T	T	T	T	C	T	T	T	T	T	T	T	T	T	T	T	T	T	T	T	T	T	T	C	C	C	C	C	Y	Y	Y	Y	Y	Y	Y	Y	Y	C	C	Y	failed	Y	C	Y
841	PZE-101039198	Panzea set	ss196422948	A	A	A	A	A	A	A	A	C	A	A	A	A	A	A	A	A	A	A	A	C	A	A	A	A	A	A	A	A	A	A	A	A	A	A	A	A	A	A	A	A	A	A	A	A	A
842	PZE-101039199	Panzea set	ss196422950	C	C	C	A	C	A	A	C	C	A	A	A	C	C	C	C	C	C	C	C	C	A	A	C	C	A	A	A	A	A	M	M	M	A	M	M	M	M	M	A	A	A	A	A	A	A
843	PZE-101039207	Panzea set	ss196422952	G	G	A	G	A	G	G	A	G	G	G	G	A	A	A	A	A	A	A	G	G	G	G	A	A	G	G	G	G	G	R	G	R	G	R	R	R	R	R	G	G	G	G	G	G	G
844	SYN27581	Syngenta	ss196514816	G	G	A	A	A	A	G	A	failed	A	A	A	A	A	A	A	A	A	A	G	A	A	A	A	A	G	G	G	G	G	R	G	R	R	R	R	R	R	R	R	G	R	failed	R	R	G
845	PZE-101039301	Panzea set	ss196422954	G	G	G	G	A	G	G	G	G	G	G	G	G	G	A	A	A	A	G	G	G	G	G	G	G	G	G	G	G	G	G	R	R	G	G	R	R	G	R	G	G	G	failed	G	G	R
846	PZE-101039351	Panzea set	ss196422956	A	A	G	G	G	G	G	G	G	G	G	G	G	G	A	A	A	A	G	A	A	G	G	G	G	G	G	G	G	G	R	R	G	G	G	R	R	R	R	G	G	G	G	G	G	R
847	PZE-101039352	Panzea set	ss196422958	C	C	C	C	C	C	C	C	C	C	C	C	C	C	failed	C	C	C	C	C	C	C	C	C	C	C	C	C	C	C	C	C	C	C	C	C	C	C	C	C	C	C	C	C	C	C
848	PZE-101039371	Panzea set	ss196422960	C	C	C	C	C	C	C	C	T	C	C	C	C	C	C	C	C	C	C	C	T	C	C	C	C	C	C	C	C	C	C	C	C	C	C	C	C	C	C	C	Y	C	C	C	C	C
849	PZE-101039400	Panzea set	ss196422962	T	T	T	T	T	T	T	T	T	T	T	T	T	T	T	T	T	T	T	T	T	T	T	T	T	T	T	T	T	T	T	T	T	T	T	K	K	T	K	T	T	T	failed	T	T	K
850	PZE-101039409	Panzea set	ss196422964	A	A	A	A	A	A	G	A	G	A	A	A	A	A	A	A	A	A	A	A	R	A	G	A	A	G	G	G	G	G	R	failed	R	R	R	failed	R	G	R	G	G	G	G	R	R	R
851	PZE-101039440	Panzea set	ss196422966	G	G	G	G	G	G	A	G	A	G	G	G	G	G	G	G	G	G	G	G	A	G	A	G	G	A	A	A	A	A	R	A	R	R	R	failed	R	A	R	A	A	A	A	R	R	R
852	PZE-101039466	Panzea set	ss196422968	T	T	T	C	T	C	C	C	C	C	C	C	T	T	T	T	T	T	C	T	C	C	C	C	C	C	C	C	C	C	Y	C	Y	Y	Y	C	C	C	C	C	C	C	C	Y	Y	C
853	PZE-101039469	Panzea set	ss196422970	A	A	A	G	A	G	G	G	G	G	G	G	A	A	A	A	A	A	G	A	G	G	G	G	G	G	G	G	G	G	R	G	R	R	R	G	G	G	G	G	G	G	G	R	R	G
854	SYN246	Syngenta	ss196512436	C	C	C	C	C	C	C	C	failed	C	C	C	C	C	C	C	C	C	C	C	C	C	T	C	C	C	C	C	C	C	C	C	C	C	C	C	C	C	C	C	Y	C	C	C	C	C
855	SYN250	Syngenta	ss196512753	C	C	C	C	C	C	T	C	C	C	C	C	C	C	C	C	C	C	C	C	C	C	C	C	C	T	T	T	T	T	Y	Y	Y	Y	Y	T	Y	Y	T	Y	Y	Y	T	Y	Y	Y
856	SYN248	Syngenta	ss196512581	G	G	G	G	G	G	G	G	T	G	G	G	G	G	G	G	G	G	G	G	G	G	T	G	G	G	G	G	G	G	G	G	G	G	G	G	G	G	G	G	K	G	G	G	G	G
857	SYN252	Syngenta	ss196512900	A	A	A	A	A	A	A	A	G	A	A	A	A	A	A	A	A	A	A	A	A	A	G	A	A	A	A	A	A	A	A	A	A	A	A	A	A	A	A	A	R	A	A	A	A	A
858	SYN6258	Syngenta	ss196526176	C	C	C	C	C	C	T	C	failed	C	C	C	C	C	C	C	C	C	C	C	T	C	C	C	C	T	T	T	T	T	Y	Y	Y	Y	Y	Y	Y	T	Y	T	T	Y	failed	Y	T	Y
859	PZE-101039624	Panzea set	ss196422972	A	A	G	G	G	G	G	G	G	G	G	G	G	G	A	A	A	A	G	A	G	G	G	G	G	G	G	G	G	G	R	R	R	R	failed	failed	R	failed	R	G	G	R	G	R	G	G
860	PZE-101039642	Panzea set	ss196422974	G	G	failed	A	A	A	A	A	A	A	A	A	failed	failed	G	G	G	G	A	G	G	A	A	A	A	A	A	A	A	A	R	R	R	R	A	R	R	R	R	R	A	failed	failed	R	R	R
861	PZE-101039648	Panzea set	ss196422976	T	T	C	C	C	C	C	C	C	C	C	C	C	C	T	T	T	T	C	T	T	C	C	C	C	C	C	C	C	C	Y	Y	Y	Y	C	Y	Y	Y	Y	Y	C	Y	failed	Y	Y	Y
862	PZE-101039655	Panzea set	ss196422978	C	C	T	T	T	T	T	T	T	T	T	T	T	T	C	C	C	C	T	C	T	T	T	T	T	T	T	T	T	T	Y	Y	Y	Y	T	Y	Y	T	Y	T	T	Y	T	Y	T	T
863	PZE-101039769	Panzea set	ss196422982	T	T	T	T	T	T	T	T	T	T	T	T	T	T	T	T	T	T	T	T	T	T	T	T	T	T	T	T	T	T	T	T	T	T	T	T	T	Y	T	T	T	T	T	Y	T	T
864	PZE-101039839	Panzea set	ss196422984	T	T	T	T	failed	T	T	T	T	T	T	T	T	T	A	A	A	A	T	T	T	T	T	T	T	T	T	T	T	T	T	T	T	T	T	W	T	T	W	T	T	T	T	T	T	T
865	SYN29903	Syngenta	ss196516780	G	G	G	A	R	A	G	A	G	A	A	A	G	G	G	G	G	G	A	G	G	A	G	A	A	G	G	G	G	G	G	R	G	G	G	G	G	G	G	G	G	G	G	G	G	G
866	PZE-101040499	Panzea set	ss196422988	failed	failed	failed	G	G	G	T	G	T	G	G	G	G	G	G	G	G	G	G	failed	G	G	T	G	G	T	T	T	T	T	T	T	T	T	T	K	K	K	T	T	K	K	T	T	K	K
867	PZE-101040594	Panzea set	ss196422990	G	G	G	G	G	G	G	G	G	G	G	G	G	G	G	G	G	G	G	G	A	G	G	G	G	G	G	G	G	G	G	G	G	G	R	G	G	R	R	G	G	G	G	R	G	failed
868	SYN21665	Syngenta	ss196510060	A	A	G	A	G	A	A	G	A	A	A	A	A	A	G	G	G	G	G	A	G	A	G	G	G	A	A	A	A	A	A	R	A	failed	R	A	R	R	R	A	R	A	R	R	failed	R
869	SYN21657	Syngenta	ss196510050	G	G	A	G	R	G	G	A	G	G	G	G	G	G	G	G	G	G	A	G	G	G	A	A	A	G	G	G	G	G	G	R	G	G	R	G	R	G	G	G	R	G	R	G	G	G
870	SYN21659	Syngenta	ss196510052	T	T	G	T	G	T	T	G	T	T	T	T	T	T	failed	failed	failed	failed	G	T	G	T	G	G	G	T	T	T	T	T	T	K	T	K	K	T	K	T	T	T	K	T	K	T	K	K
871	SYN21670	Syngenta	ss196510066	G	G	A	G	A	G	G	A	G	G	G	G	G	G	A	A	A	A	A	G	A	G	A	A	A	G	G	G	G	G	G	R	G	R	R	G	R	R	R	G	R	G	R	R	R	R
872	SYN21669	Syngenta	ss196510064	G	G	A	G	A	G	G	A	G	G	G	G	G	G	A	A	A	A	A	G	A	G	A	A	A	G	G	G	G	G	G	R	G	R	R	G	R	R	R	G	R	G	R	R	R	R
873	PZE-101040601	Panzea set	ss196422992	G	G	G	G	R	G	G	G	G	G	G	G	G	G	G	G	G	G	G	G	G	G	G	G	G	G	G	G	G	G	G	G	G	R	G	G	G	G	G	G	G	G	G	G	R	G
874	PZE-101040607	Panzea set	ss196422994	C	C	A	C	M	C	C	A	C	C	C	C	C	C	C	C	C	C	A	C	C	C	A	A	A	C	C	C	C	C	C	M	C	C	M	C	M	C	C	C	M	C	failed	C	C	C
875	PZE-101040619	Panzea set	ss196422996	G	G	A	G	R	G	G	A	G	G	G	G	G	G	G	G	G	G	A	G	G	G	A	A	A	G	G	G	G	G	G	R	G	G	R	G	R	G	G	G	R	G	failed	G	G	G
876	PZE-101040641	Panzea set	ss196422998	G	G	G	G	K	G	G	G	G	G	G	G	G	G	G	G	G	G	G	G	G	G	G	G	G	G	G	G	G	G	G	G	G	K	G	G	G	G	G	G	G	G	G	G	K	G
877	SYN15800	Syngenta	ss196505168	T	T	C	T	C	T	T	C	T	T	T	T	T	T	C	C	C	C	C	T	C	T	C	C	C	T	T	T	T	T	T	Y	T	Y	Y	T	Y	Y	Y	T	Y	T	failed	Y	Y	Y
878	SYN15798	Syngenta	ss196505162	A	A	G	A	R	A	A	G	A	A	A	A	A	A	A	A	A	A	G	A	A	A	G	G	G	A	A	A	A	A	A	R	A	A	R	A	R	A	A	A	R	A	failed	A	A	A
879	SYN15799	Syngenta	ss196505164	A	A	G	A	G	A	A	G	A	A	A	A	A	A	G	G	G	G	G	A	G	A	G	G	G	A	A	A	A	A	A	R	A	R	R	A	R	R	R	A	R	A	failed	R	R	R
880	SYN15796	Syngenta	ss196505160	C	C	T	C	T	C	C	T	C	C	C	C	C	C	T	T	T	T	T	C	T	C	T	T	T	C	C	C	C	C	C	Y	C	Y	Y	C	Y	Y	Y	C	Y	C	failed	Y	Y	Y
881	PZE-101040677	Panzea set	ss196423000	A	A	G	A	R	A	A	G	A	A	A	A	A	A	G	G	G	G	G	A	G	A	G	G	G	A	A	A	A	A	A	R	A	A	R	A	R	R	R	A	R	A	failed	R	A	R
882	PZE-101040678	Panzea set	ss196423002	T	T	C	T	C	T	T	C	T	T	T	T	T	T	C	C	C	C	C	T	failed	T	C	C	C	T	T	T	T	T	T	Y	T	T	Y	T	Y	Y	Y	T	Y	T	T	Y	T	T
883	PZE-101040783	Panzea set	ss196423004	G	G	A	A	A	A	G	A	A	A	A	A	A	A	A	A	A	A	A	G	A	A	G	A	A	G	G	G	G	G	R	R	R	R	R	R	R	R	R	G	G	R	failed	G	R	R
884	PZE-101040838	Panzea set	ss196423008	G	G	G	G	R	G	G	A	A	G	G	G	A	A	A	A	A	A	A	G	G	G	G	A	A	G	G	G	G	G	R	G	R	R	R	G	R	G	R	G	G	R	G	G	R	G
885	PZE-101040895	Panzea set	ss196423010	T	T	T	T	Y	T	T	T	T	T	T	T	T	T	T	T	T	T	T	T	T	T	C	T	T	T	T	T	T	T	Y	T	T	Y	T	T	T	T	Y	T	T	T	failed	T	T	T
886	SYN68	Syngenta	ss196526677	A	A	G	G	G	G	A	failed	failed	G	G	G	G	G	A	G	G	G	G	A	G	G	A	G	G	A	A	A	A	A	A	failed	A	A	R	A	failed	failed	R	A	A	R	A	A	A	R
887	SYN71	Syngenta	ss196526895	C	C	C	A	A	A	C	failed	C	A	A	A	A	A	C	A	A	A	A	C	A	A	C	A	A	C	C	C	C	C	M	C	M	M	M	C	M	C	M	C	C	M	failed	C	C	M
888	SYN75	Syngenta	ss196527269	T	T	C	C	C	C	T	C	C	C	C	C	C	C	T	C	C	C	C	T	C	C	C	C	C	T	T	T	T	T	Y	T	Y	Y	Y	Y	Y	T	Y	T	Y	Y	failed	Y	Y	Y
889	SYN60	Syngenta	ss196525960	G	G	failed	G	K	G	G	G	failed	G	G	G	G	G	G	G	G	G	G	G	G	G	T	G	G	G	G	G	G	G	G	G	G	G	G	G	G	G	G	G	K	G	G	G	G	G
890	SYN61	Syngenta	ss196526054	G	G	failed	G	G	G	A	failed	failed	G	G	G	failed	failed	A	G	G	G	failed	G	failed	G	failed	failed	failed	A	A	A	A	A	R	R	failed	R	A	failed	R	A	failed	failed	failed	A	failed	failed	failed	failed
891	SYN74	Syngenta	ss196527174	G	G	G	T	K	T	T	G	T	T	T	T	G	G	T	G	G	G	G	G	G	T	G	G	G	T	T	T	T	T	T	T	T	T	T	K	T	K	T	T	K	K	T	T	T	K
892	SYN73	Syngenta	ss196527084	T	T	T	C	Y	C	C	T	C	C	C	C	T	T	C	T	T	T	T	T	T	C	T	T	T	C	C	C	C	C	C	C	C	C	C	C	C	Y	Y	C	C	C	C	Y	C	Y
893	SYN69	Syngenta	ss196526761	A	A	A	A	A	A	G	failed	A	A	A	A	A	A	G	A	A	A	A	A	A	A	A	A	A	G	G	G	G	G	R	R	R	R	G	G	R	R	R	R	G	R	R	R	R	R
894	SYN63	Syngenta	ss196526206	C	C	C	A	M	A	A	C	A	A	A	A	C	C	A	C	C	C	C	C	C	A	C	C	C	A	A	A	A	A	A	M	A	M	A	A	A	M	M	A	A	A	A	M	A	M
895	PZE-101041070	Panzea set	ss196423012	T	T	T	T	T	T	T	T	C	T	T	T	T	T	T	T	T	T	T	T	T	T	T	T	T	T	T	T	T	T	T	T	Y	T	T	T	T	T	T	Y	T	Y	failed	T	Y	T
896	PZE-101041088	Panzea set	ss196423014	G	G	G	G	failed	G	G	G	T	G	G	G	T	T	G	T	T	T	G	G	T	G	T	G	G	G	G	G	G	G	G	G	G	G	G	G	G	G	G	G	G	G	G	G	G	K
897	PZE-101041178	Panzea set	ss196423016	C	C	C	T	T	T	C	C	T	T	T	T	T	T	C	T	T	T	C	C	C	T	T	C	C	C	C	C	C	C	C	Y	C	Y	Y	C	Y	Y	Y	Y	Y	Y	C	C	C	C
898	SYN24631	Syngenta	ss196512454	T	T	T	T	Y	T	T	T	C	T	T	T	Y	C	T	C	C	C	T	T	T	T	C	T	T	T	T	T	T	T	T	T	T	T	T	T	T	T	T	Y	Y	T	T	T	T	T
899	SYN24633	Syngenta	ss196512458	G	G	G	G	A	G	G	G	A	G	G	G	A	A	G	A	A	A	G	G	G	G	A	G	G	G	G	G	G	G	G	G	G	G	R	G	G	G	R	R	R	G	G	R	G	G
900	SYN24635	Syngenta	ss196512460	G	G	G	G	A	G	G	G	A	G	G	G	A	A	G	A	A	A	G	G	G	G	A	G	G	G	G	G	G	G	G	G	G	G	R	G	G	G	R	R	R	G	G	R	G	G
901	SYN24632	Syngenta	ss196512456	G	G	G	G	G	G	A	G	G	G	G	G	G	G	A	G	G	G	G	G	G	G	G	G	G	A	A	A	A	A	R	R	A	R	R	R	R	R	R	R	R	R	A	R	R	R
902	ZM010667-0876	TraitGenetics	ss196530655	C	C	C	C	M	C	C	C	A	C	C	C	A	A	C	A	A	A	C	C	A	C	A	C	C	C	C	C	C	C	C	C	C	M	C	C	C	C	C	M	M	C	C	C	M	M
903	PZE-101041380	Panzea set	ss196423018	T	T	T	T	Y	T	C	T	T	T	T	T	T	T	C	T	T	T	T	T	T	T	T	T	T	C	C	C	C	C	Y	Y	C	C	Y	Y	C	Y	Y	Y	Y	Y	C	Y	Y	Y
904	SYN24373	Syngenta	ss196512266	A	A	A	A	R	A	A	A	A	A	A	A	A	A	A	A	A	A	A	A	A	A	G	A	A	A	A	A	A	A	A	A	A	A	A	A	A	A	A	A	A	A	A	A	A	A
905	SYN24370	Syngenta	ss196512264	G	G	G	G	K	G	G	G	G	G	G	G	G	G	G	G	G	G	G	G	G	G	G	G	G	G	G	G	G	G	G	G	G	G	G	G	G	G	G	G	G	G	G	G	G	G
906	SYN23119	Syngenta	ss196511215	C	C	C	T	Y	T	T	C	T	T	T	T	T	T	T	T	T	T	C	C	T	T	C	C	C	T	T	T	T	T	Y	T	Y	T	T	T	Y	Y	T	T	T	Y	Y	Y	T	T
907	PZE-101041588	Panzea set	ss196423020	C	C	C	T	Y	T	T	C	T	T	T	T	T	T	T	T	T	T	C	C	C	T	C	C	C	T	T	T	T	T	Y	T	T	T	T	T	Y	Y	T	Y	T	T	failed	T	Y	Y
908	PZB02058.2	Panzea set	ss196414431	G	G	G	G	A	G	G	G	A	G	G	G	A	A	G	A	A	A	G	G	G	G	A	G	G	G	G	G	G	G	G	G	G	R	G	G	R	G	G	R	R	G	G	G	G	G
909	PZB02058.1	Panzea set	ss196414433	T	T	T	T	C	T	T	T	C	T	T	T	C	C	T	C	C	C	T	T	C	T	C	T	T	T	T	T	T	T	T	T	Y	Y	T	T	Y	T	T	Y	Y	Y	T	T	T	Y
910	PZE-101041602	Panzea set	ss196423022	G	G	G	G	G	G	G	G	G	G	G	G	G	G	G	G	G	G	G	G	T	G	G	G	G	G	G	G	G	G	G	G	G	G	G	G	G	G	G	G	G	G	G	G	G	K
911	PZB02058.3	Panzea set	ss196414435	T	T	T	T	C	T	T	T	C	T	T	T	C	C	T	C	C	C	T	T	C	T	C	T	T	T	T	T	T	T	T	T	Y	Y	T	T	Y	T	T	Y	Y	Y	T	T	T	Y
912	PUT-163a-149085801-877	INRA	ss196418564	G	G	G	A	A	A	G	G	A	A	A	A	A	A	G	A	A	A	G	G	A	A	A	G	G	G	G	G	G	G	G	R	R	R	R	R	R	R	R	R	R	G	failed	R	R	R
913	PUT-163a-149085801-876	INRA	ss196418562	T	T	T	T	Y	T	C	T	T	T	T	T	T	T	C	T	T	T	T	T	C	T	C	T	T	C	C	C	C	C	C	Y	C	C	C	C	Y	Y	Y	C	Y	C	failed	C	Y	C
914	PZE-101041837	Panzea set	ss196423024	A	A	G	A	A	A	G	G	G	A	A	A	A	A	G	A	A	A	G	A	A	A	G	G	G	G	G	G	G	G	G	R	G	R	R	R	R	G	G	G	G	G	failed	R	R	R
915	PZE-101041854	Panzea set	ss196423026	T	T	C	T	T	T	C	C	C	T	T	T	T	T	C	T	T	T	C	T	T	T	C	C	C	C	C	C	C	C	C	Y	C	Y	Y	Y	Y	Y	Y	C	C	Y	C	Y	Y	Y
916	SYN6614	Syngenta	ss196526510	G	G	G	G	R	G	G	G	G	G	G	G	A	A	G	G	G	G	G	G	G	G	G	G	G	G	G	G	G	G	G	G	G	G	G	G	G	G	G	G	G	G	failed	G	G	G
917	PZE-101041986	Panzea set	ss196423028	A	A	G	failed	failed	failed	A	failed	A	failed	failed	failed	failed	failed	A	failed	failed	failed	failed	A	A	failed	A	failed	failed	A	A	A	A	A	R	failed	A	failed	A	A	A	A	A	R	A	A	A	A	A	R
918	PZE-101041995	Panzea set	ss196423030	T	T	T	T	Y	T	C	C	T	T	T	T	C	C	C	T	T	T	C	T	T	T	T	C	C	C	C	C	C	C	failed	C	Y	Y	Y	Y	Y	Y	Y	failed	Y	Y	failed	Y	Y	failed
919	PZE-101042009	Panzea set	ss196423032	A	A	A	G	A	G	A	A	A	G	G	G	A	A	A	G	G	G	A	A	A	G	A	A	A	A	A	A	A	A	A	A	R	R	A	R	R	R	A	A	A	R	A	R	A	A
920	PZE-101042039	Panzea set	ss196423036	G	G	G	T	K	T	G	G	G	T	T	T	G	G	G	T	T	T	G	G	T	T	G	G	G	G	G	G	G	G	G	G	K	K	G	G	G	G	K	G	G	G	G	G	G	G
921	PZE-101042040	Panzea set	ss196423038	A	A	A	G	R	G	A	A	G	G	G	G	A	A	A	G	G	G	A	A	G	G	A	A	A	A	A	A	A	A	A	A	R	R	A	A	A	A	R	A	A	R	A	A	A	A
922	PZE-101042041	Panzea set	ss196423040	T	T	C	T	T	T	T	T	C	T	T	T	T	T	T	T	T	T	T	T	T	T	T	T	T	T	T	T	T	T	T	T	T	T	T	Y	T	T	T	T	T	Y	T	Y	Y	T
923	PZE-101042048	Panzea set	ss196423042	A	A	C	C	M	C	A	A	C	C	C	C	A	A	A	C	C	C	A	A	C	C	A	A	A	A	A	A	A	A	A	M	A	M	A	A	A	A	M	A	A	M	failed	A	M	A
924	PZE-101042060	Panzea set	ss196423044	C	C	A	C	M	C	A	A	A	C	C	C	A	A	A	C	C	C	A	C	C	C	A	A	A	A	A	A	A	A	A	M	M	M	A	M	M	M	M	A	M	M	failed	A	A	A
925	PZE-101042156	Panzea set	ss196423046	G	G	A	A	A	A	A	A	failed	A	A	A	A	A	A	A	A	A	A	G	A	A	G	A	A	A	A	A	A	A	R	A	A	R	A	A	A	A	A	R	R	A	failed	R	A	R
926	PZE-101042195	Panzea set	ss196423048	T	T	C	C	C	C	C	C	C	C	C	C	C	C	C	C	C	C	C	T	C	C	T	C	C	C	C	C	C	C	Y	C	C	Y	C	C	C	C	C	Y	Y	C	failed	Y	C	Y
927	PZE-101042196	Panzea set	ss196423050	C	C	T	T	T	T	T	T	C	T	T	T	T	T	T	T	T	T	T	C	T	T	C	T	T	T	T	T	T	T	Y	T	T	Y	T	T	T	T	T	Y	Y	T	failed	Y	T	Y
928	SYNGENTA14642	Syngenta	ss196529750	G	G	G	G	G	G	G	G	C	G	G	G	G	G	G	G	G	G	G	G	G	G	G	G	G	G	G	G	G	G	G	G	G	G	G	G	G	G	G	G	G	G	G	G	G	G
929	PZE-101042212	Panzea set	ss196423052	A	A	A	A	A	A	A	A	A	A	A	A	A	A	A	A	A	A	A	A	A	A	A	A	A	A	A	A	A	A	A	R	A	A	A	A	A	A	A	A	A	R	A	A	A	A
930	PZE-101042341	Panzea set	ss196423054	G	G	G	A	R	A	G	G	G	A	A	A	G	G	G	A	A	A	G	G	A	A	G	G	G	G	G	G	G	G	G	G	G	G	G	G	G	G	G	G	G	G	G	G	R	G
931	PZE-101042424	Panzea set	ss196423056	G	G	A	G	R	G	A	G	A	G	G	G	A	A	A	G	G	G	G	G	G	G	A	G	G	A	A	A	A	A	R	R	A	A	A	A	R	R	A	A	R	R	A	A	A	R
932	SYN23444	Syngenta	ss196511499	A	A	A	A	G	A	A	A	A	A	A	A	A	A	A	A	A	A	A	A	G	A	A	A	A	A	A	A	A	A	A	A	A	A	A	A	A	A	A	A	A	R	A	A	A	A
933	SYN23448	Syngenta	ss196511505	A	A	A	C	C	C	A	C	A	C	C	C	A	A	A	C	C	C	C	A	C	C	A	C	C	A	A	A	A	A	A	M	A	M	M	M	A	A	M	A	A	M	failed	M	A	A
934	SYN23445	Syngenta	ss196511501	C	C	C	T	T	T	C	T	C	T	T	T	C	C	C	T	T	T	T	C	T	T	C	T	T	C	C	C	C	C	C	Y	C	Y	Y	Y	C	C	Y	C	C	Y	failed	Y	C	C
935	SYN23449	Syngenta	ss196511507	G	G	G	A	A	A	G	A	G	A	A	A	G	G	G	A	A	A	A	G	A	A	A	A	A	G	G	G	G	G	G	R	G	R	R	R	G	G	R	G	R	R	failed	R	G	G
936	SYN23446	Syngenta	ss196511503	A	A	A	C	C	C	A	C	A	C	C	C	A	A	A	C	C	C	C	A	C	C	C	C	C	A	A	A	A	A	A	M	A	M	M	M	A	A	M	A	M	M	M	M	A	A
937	PZE-101043094	Panzea set	ss196423058	A	A	A	G	G	G	A	G	A	G	G	G	A	A	A	G	G	G	G	A	G	G	G	G	G	A	A	A	A	A	A	R	A	R	R	R	R	R	R	A	R	A	failed	R	R	A
938	PZE-101043096	Panzea set	ss196423060	C	C	C	T	T	T	C	T	C	T	T	T	C	C	C	T	T	T	T	C	T	T	C	T	T	C	C	C	C	C	C	Y	C	Y	Y	Y	Y	Y	Y	C	C	C	failed	Y	C	C
939	SYN6638	Syngenta	ss196526532	A	A	C	A	A	A	M	A	A	A	A	A	C	C	C	A	A	A	A	A	A	A	A	A	A	C	C	C	C	C	C	M	C	M	M	M	C	C	M	M	M	M	failed	M	M	C
940	PZE-101043180	Panzea set	ss196423062	T	T	G	G	G	G	G	G	G	G	G	G	G	G	G	G	G	G	G	T	T	G	T	G	G	G	G	G	G	G	G	G	G	G	G	G	G	G	G	K	failed	G	G	G	failed	G
941	PZE-101043186	Panzea set	ss196423064	G	G	T	T	T	T	T	T	G	T	T	T	T	T	T	T	T	T	T	G	G	T	G	T	T	T	T	T	T	T	T	T	K	T	T	T	T	T	T	K	K	T	T	T	K	T
942	PZE-101043189	Panzea set	ss196423066	A	A	G	G	G	G	G	G	A	G	G	G	G	G	G	G	G	G	G	A	A	G	G	G	G	G	G	G	G	G	G	G	G	G	G	G	G	G	G	R	G	G	G	G	R	G
943	PZE-101043331	Panzea set	ss196423070	A	A	failed	failed	failed	failed	C	A	failed	failed	failed	failed	C	C	C	failed	failed	failed	A	A	failed	failed	A	A	A	C	C	C	C	C	M	M	M	M	M	M	failed	failed	M	M	C	M	failed	M	M	C
944	PZE-101043507	Panzea set	ss196423074	T	T	T	C	T	C	C	T	C	C	C	C	C	C	C	C	C	C	T	T	T	C	T	T	T	C	C	C	C	C	Y	C	Y	C	Y	Y	C	C	C	Y	C	C	failed	Y	C	C
945	PZE-101043512	Panzea set	ss196423076	A	A	C	C	C	C	C	A	C	C	C	C	C	C	C	C	C	C	A	A	A	C	C	A	A	C	C	C	C	C	C	M	C	C	C	C	C	C	C	C	C	C	C	C	C	M
946	PZE-101043600	Panzea set	ss196423080	T	T	T	G	G	G	G	G	failed	G	G	G	G	G	G	G	G	G	G	T	T	G	G	G	G	G	G	G	G	G	G	G	K	K	K	K	K	K	G	G	K	K	G	G	K	G
947	PZE-101043604	Panzea set	ss196423082	A	A	A	C	M	C	C	A	A	C	C	C	A	A	C	C	C	C	A	A	A	C	A	A	A	C	C	C	C	C	C	C	M	M	M	C	M	M	M	M	M	M	C	C	M	M
948	PZE-101043656	Panzea set	ss196423084	A	A	C	A	M	A	A	C	C	A	A	A	C	C	A	A	A	A	C	A	C	A	C	C	C	A	A	A	A	A	A	A	A	A	A	A	A	A	A	M	A	A	A	A	A	M
949	PZE-101043669	Panzea set	ss196423086	T	T	C	T	Y	T	T	C	C	T	T	T	C	C	T	T	T	T	C	T	C	T	C	C	C	T	T	T	T	T	T	T	T	T	T	T	T	T	T	Y	T	T	T	T	T	Y
950	PZE-101043670	Panzea set	ss196423088	T	T	C	T	Y	T	T	C	C	T	T	T	C	C	T	T	T	T	C	T	C	T	C	C	C	T	T	T	T	T	T	T	T	T	T	T	T	T	T	Y	T	T	T	T	T	Y
951	PZE-101043674	Panzea set	ss196423092	C	C	T	C	Y	C	C	T	T	C	C	C	T	T	C	C	C	C	T	C	T	C	T	T	T	C	C	C	C	C	C	C	C	C	C	C	C	C	C	Y	C	C	C	C	C	Y
952	PZE-101043682	Panzea set	ss196423094	G	G	T	T	G	T	G	T	T	T	T	T	G	G	G	T	T	T	T	G	T	T	T	T	T	G	G	G	G	G	G	K	G	G	K	G	G	G	K	K	K	K	G	G	G	K
953	PZE-101043685	Panzea set	ss196423096	G	G	G	G	G	G	G	G	G	G	G	G	G	G	G	G	G	G	G	G	G	G	G	G	G	G	G	G	G	G	G	K	G	G	G	G	G	G	G	G	G	G	G	G	K	G
954	PZE-101044115	Panzea set	ss196423102	C	C	C	C	A	C	C	C	A	C	C	C	C	C	C	C	C	C	C	C	C	C	A	C	C	C	C	C	C	C	C	C	M	M	M	C	C	C	C	M	M	C	failed	M	C	C
955	SYNGENTA1435	Syngenta	ss196529722	C	C	G	G	C	G	C	G	C	G	G	G	C	C	C	G	G	G	G	C	C	G	C	G	G	C	C	C	C	C	C	C	C	C	C	S	C	C	C	C	C	C	C	C	C	C
956	SYNGENTA1440	Syngenta	ss196529730	G	G	G	G	A	G	A	G	A	G	G	G	A	A	A	G	G	G	G	G	G	G	A	G	G	A	A	A	A	A	A	R	A	A	R	R	A	A	A	A	A	R	A	A	R	A
957	PZE-101044313	Panzea set	ss196423104	A	A	A	A	A	A	G	A	failed	A	A	A	G	G	G	A	A	A	A	A	G	A	A	A	A	G	G	G	G	G	R	G	R	R	R	G	G	G	R	G	G	R	G	G	R	R
958	PZE-101044448	Panzea set	ss196423106	C	failed	A	C	C	C	A	A	failed	C	C	C	C	C	A	C	C	C	A	failed	A	C	A	A	A	A	A	A	A	A	M	M	M	M	M	A	M	M	A	M	M	A	M	M	M	M
959	PZE-101044520	Panzea set	ss196423108	C	C	failed	failed	C	failed	C	T	C	failed	failed	failed	C	C	C	failed	failed	failed	T	C	C	failed	C	T	T	C	C	C	C	C	C	C	C	C	C	C	C	C	C	Y	Y	C	C	C	C	C
960	PZE-101044585	Panzea set	ss196423110	T	T	T	T	T	T	T	T	T	T	T	T	T	T	T	T	T	T	T	T	T	T	T	T	T	T	T	T	T	T	T	T	T	T	T	T	T	T	T	T	T	T	Y	Y	Y	T
961	ZM009766-0333	TraitGenetics	ss196530641	A	G	G	G	A	G	A	A	A	G	G	G	A	A	A	G	G	G	A	G	A	G	A	A	A	A	A	A	A	A	A	A	A	A	R	R	A	A	A	R	A	A	A	A	A	A
962	SYN39234	Syngenta	ss196524227	A	G	G	G	A	G	A	G	G	G	G	G	A	A	A	G	G	G	G	G	A	G	failed	G	G	A	A	A	A	A	A	R	A	A	R	R	A	A	R	R	R	R	failed	R	R	R
963	PZE-101044686	Panzea set	ss196423112	T	T	T	T	T	T	C	T	T	T	T	T	T	T	C	T	T	T	T	T	T	T	T	T	T	C	C	C	C	C	Y	Y	Y	Y	Y	Y	Y	Y	Y	Y	Y	C	failed	Y	Y	C
964	PZE-101044692	Panzea set	ss196423114	G	A	A	A	A	A	A	A	A	A	A	A	G	G	A	A	A	A	A	A	A	A	A	A	A	A	A	A	A	A	A	R	R	A	A	A	A	A	R	A	A	A	A	A	A	R
965	PZE-101044715	Panzea set	ss196423116	T	C	C	C	C	C	C	C	C	C	C	C	T	T	C	C	C	C	C	C	C	C	C	C	C	C	C	C	C	C	C	Y	Y	C	Y	C	C	C	Y	Y	C	C	C	C	Y	Y
966	PZE-101044721	Panzea set	ss196423118	T	C	C	failed	failed	C	T	T	C	failed	C	C	T	T	T	C	failed	C	T	C	C	C	C	T	T	T	T	T	T	T	T	Y	T	Y	Y	T	Y	Y	failed	failed	T	Y	T	Y	Y	Y
967	PZE-101044748	Panzea set	ss196423120	C	T	C	T	T	T	C	T	T	T	T	T	C	C	C	T	T	T	T	T	T	T	T	T	T	C	C	C	C	C	Y	C	C	Y	C	Y	Y	Y	C	C	failed	C	C	C	C	C
968	PZE-101044926	Panzea set	ss196423130	T	G	G	G	G	G	G	T	G	G	G	G	T	T	G	G	G	G	T	G	G	G	G	T	T	G	G	G	G	G	G	G	G	G	G	G	G	G	G	G	G	G	G	G	G	K
969	PZE-101044879	Panzea set	ss196423128	A	A	A	C	A	C	A	A	A	C	C	C	A	A	A	C	C	C	A	A	C	C	A	A	A	A	A	A	A	A	A	A	A	A	A	A	M	M	A	A	A	M	A	A	A	A
970	PZE-101044787	Panzea set	ss196423126	failed	T	T	C	T	C	C	C	T	C	C	C	C	C	C	C	C	C	C	T	T	C	T	C	C	C	C	C	C	C	Y	C	C	C	C	Y	Y	Y	C	Y	Y	Y	C	C	C	Y
971	SYN34303	Syngenta	ss196520220	T	failed	C	T	C	T	T	T	failed	T	T	T	T	T	T	T	T	T	T	failed	C	T	failed	T	T	T	T	T	T	T	Y	T	T	T	T	failed	Y	Y	T	failed	failed	Y	T	T	T	failed
972	PZE-101044778	Panzea set	ss196423124	T	T	T	T	T	T	T	T	T	T	T	T	T	T	T	T	T	T	T	T	failed	T	T	T	T	T	T	T	T	T	T	T	T	T	T	T	T	T	T	T	T	T	T	T	T	T
973	PZE-101044770	Panzea set	ss196423122	C	C	T	C	T	C	C	C	C	C	C	C	C	C	C	C	C	C	C	C	T	C	C	C	C	C	C	C	C	C	Y	C	C	C	C	Y	Y	Y	C	C	C	Y	C	C	C	C
974	PZE-101045061	Panzea set	ss196423138	T	G	G	T	G	T	T	T	G	T	T	T	T	T	T	T	T	T	T	G	G	T	G	T	T	T	T	T	T	T	K	T	T	T	T	K	K	K	T	K	K	K	T	T	T	K
975	SYN37291	Syngenta	ss196522626	T	T	T	T	T	T	T	T	T	T	T	T	T	T	T	T	T	T	T	T	T	T	T	T	T	T	T	T	T	T	T	T	T	T	T	T	T	T	T	T	T	T	T	T	T	T
976	SYN37292	Syngenta	ss196522628	A	A	A	A	A	A	A	A	A	A	A	A	A	A	A	A	A	A	A	A	A	A	A	A	A	A	A	A	A	A	A	A	A	A	A	A	A	A	A	A	A	A	A	A	A	A
977	PZE-101045021	Panzea set	ss196423136	C	T	T	C	T	C	C	C	T	C	C	C	C	C	C	C	C	C	C	T	C	C	T	C	C	C	C	C	C	C	C	C	C	C	C	C	C	C	C	Y	Y	Y	C	C	C	C
978	PZE-101045001	Panzea set	ss196423132	T	T	T	C	T	C	T	C	T	C	C	C	T	T	T	C	C	C	C	T	T	C	T	C	C	T	T	T	T	T	T	T	T	T	T	Y	Y	T	T	T	T	T	T	T	Y	T
979	PZE-101045009	Panzea set	ss196423134	T	T	T	C	T	C	T	T	T	C	C	C	T	T	T	C	C	C	T	T	T	C	T	T	T	T	T	T	T	T	T	T	T	T	Y	T	T	Y	Y	T	T	Y	failed	Y	T	T
980	PZE-101045064	Panzea set	ss196423140	T	T	failed	G	failed	G	T	G	T	G	G	G	T	T	T	G	G	G	G	T	T	G	T	G	G	T	T	T	T	T	T	T	T	T	T	T	T	T	K	T	T	K	failed	K	K	K
981	PZE-101045068	Panzea set	ss196423142	G	G	G	A	G	A	G	A	G	A	A	A	G	G	G	A	A	A	A	G	G	A	G	A	A	G	G	G	G	G	G	G	G	G	G	G	G	G	R	G	G	R	failed	R	R	R
982	PZE-101045070	Panzea set	ss196423144	T	T	T	G	T	G	T	G	T	G	G	G	T	T	T	G	G	G	G	T	T	G	T	G	G	T	T	T	T	T	T	T	T	T	T	T	T	T	K	T	T	K	K	K	K	K
983	PZE-101045204	Panzea set	ss196423163	C	C	C	C	C	C	C	C	C	C	C	C	C	C	C	C	C	C	C	C	C	C	C	C	C	C	C	C	C	C	C	C	C	C	C	C	C	C	S	C	C	S	failed	S	C	C
984	PZE-101045203	Panzea set	ss196423161	C	C	T	C	T	C	C	C	C	C	C	C	C	C	C	C	C	C	C	C	C	C	C	C	C	C	C	C	C	C	Y	C	C	C	Y	Y	C	Y	C	C	C	C	C	C	C	C
985	PZE-101045197	Panzea set	ss196423159	A	A	C	A	C	A	A	C	A	A	A	A	A	A	A	A	A	A	C	A	C	A	A	C	C	A	A	A	A	A	M	A	A	A	M	M	A	M	A	A	A	A	A	A	M	A
986	PZE-101045153	Panzea set	ss196423157	G	G	G	G	G	G	G	T	G	G	G	G	G	G	G	G	G	G	T	G	G	G	G	T	T	G	G	G	G	G	K	G	K	G	G	G	K	G	G	G	G	G	G	G	K	K
987	PZE-101045145	Panzea set	ss196423155	C	C	C	T	C	T	C	C	C	T	T	T	C	C	C	T	T	T	C	C	T	T	C	C	C	C	C	C	C	C	Y	Y	C	Y	C	C	Y	C	Y	C	C	Y	C	C	C	C
988	PZE-101045130	Panzea set	ss196423153	G	G	G	G	G	G	G	T	G	G	G	G	G	G	G	G	G	G	T	G	G	G	G	T	T	G	G	G	G	G	G	G	G	G	G	G	G	G	K	G	G	G	G	G	K	G
989	PZE-101045111	Panzea set	ss196423151	T	T	T	C	C	C	T	T	T	C	C	C	T	T	T	C	C	C	T	T	C	C	T	T	T	T	T	T	T	T	Y	Y	T	Y	T	T	Y	T	T	T	T	Y	failed	Y	T	T
990	PZE-101045108	Panzea set	ss196423148	T	G	G	G	K	G	T	G	G	G	G	G	T	T	T	G	G	G	G	G	G	G	G	G	G	T	T	T	T	T	K	K	K	K	T	T	K	T	K	K	K	K	failed	K	K	K
991	PZE-101045092	Panzea set	ss196423146	G	G	G	failed	A	G	G	failed	G	failed	failed	failed	G	G	G	failed	failed	failed	G	G	G	failed	G	failed	R	G	G	G	G	G	G	G	G	G	G	G	R	G	G	G	G	G	G	G	G	G
992	PZE-101045249	Panzea set	ss196423165	A	A	A	G	A	G	A	A	A	G	G	G	A	A	A	G	G	G	A	A	G	G	A	A	A	A	A	A	A	A	R	R	R	A	A	A	R	A	A	A	A	R	A	A	A	A
993	PZE-101045301	Panzea set	ss196423167	C	C	C	C	C	C	C	C	C	C	C	C	C	C	C	C	C	C	C	C	C	C	C	C	C	C	C	C	C	C	C	C	C	C	C	C	C	C	C	C	C	C	failed	Y	C	C
994	SYN5392	Syngenta	ss196525453	T	G	G	T	G	T	T	T	G	T	T	T	T	T	T	T	T	T	T	G	T	T	G	T	T	T	T	T	T	T	T	T	T	T	K	K	T	K	K	K	K	T	T	T	T	T
995	PZE-101045444	Panzea set	ss196423171	G	G	A	G	A	G	G	G	G	G	G	G	G	G	G	G	G	G	G	G	G	G	G	G	G	G	G	G	G	G	G	R	R	R	G	G	G	G	G	G	G	R	G	G	G	G
996	PZE-101045481	Panzea set	ss196423177	G	G	A	G	A	G	G	G	G	G	G	G	G	G	G	G	G	G	G	G	G	G	G	G	G	G	G	G	G	G	G	R	R	R	G	G	G	G	G	G	G	R	G	G	G	G
997	PZE-101045505	Panzea set	ss196423179	C	C	A	C	A	C	C	C	C	C	C	C	C	C	C	C	C	C	C	C	C	C	C	C	C	C	C	C	C	C	C	M	M	M	C	C	C	C	C	C	C	M	C	C	C	C
998	PZE-101045519	Panzea set	ss196423181	A	A	G	A	G	A	A	A	A	A	A	A	A	A	A	A	A	A	A	A	A	A	A	A	A	A	A	A	A	A	A	R	R	R	A	A	A	A	A	A	A	R	failed	R	A	A
999	PZE-101045549	Panzea set	ss196423183	T	T	C	T	C	T	T	T	T	T	T	T	T	T	T	T	T	T	T	T	T	T	T	T	T	T	T	T	T	T	T	Y	Y	Y	T	T	T	T	T	T	T	Y	failed	Y	T	T
1000	PZE-101045606	Panzea set	ss196423185	C	C	T	C	T	C	C	C	C	C	C	C	C	C	C	C	C	C	C	C	C	C	C	C	C	C	C	C	C	C	C	Y	Y	Y	C	Y	C	C	C	C	C	Y	failed	Y	C	C
1001	PZE-101045616	Panzea set	ss196423187	T	failed	T	C	T	C	T	T	T	C	C	C	T	T	T	C	C	C	T	failed	T	C	T	T	T	T	T	T	T	T	T	T	T	Y	T	T	T	T	T	T	T	Y	failed	Y	T	Y
1002	SYNGENTA12229	Syngenta	ss196529501	T	T	C	C	C	C	T	T	T	C	C	C	T	T	T	C	C	C	T	T	T	C	T	T	T	T	T	T	T	T	T	Y	Y	Y	T	T	T	T	T	T	T	T	failed	Y	T	Y
1003	PZE-101046080	Panzea set	ss196423195	G	G	T	G	G	G	T	G	G	G	G	G	G	G	T	G	G	G	G	G	T	G	G	G	G	T	T	T	T	T	K	K	K	T	T	K	K	T	K	K	K	K	K	K	K	T
1004	SYN8488	Syngenta	ss196528078	G	G	G	G	G	G	G	G	A	G	G	G	G	G	G	G	G	G	G	G	G	G	G	G	G	G	G	G	G	G	G	G	G	G	G	G	G	G	G	G	G	G	G	G	G	G
1005	SYN8491	Syngenta	ss196528084	C	C	T	C	C	C	T	C	C	C	C	C	C	C	T	C	C	C	C	C	C	C	C	C	C	T	T	T	T	T	Y	Y	Y	Y	Y	Y	Y	Y	Y	Y	Y	Y	failed	Y	Y	Y
1006	PZE-101046057	Panzea set	ss196423193	A	A	A	A	A	A	A	A	G	A	A	A	A	A	A	A	A	A	A	A	A	A	G	A	A	A	A	A	A	A	A	R	R	R	A	R	R	A	R	R	A	R	A	A	R	A
1007	SYN8489	Syngenta	ss196528080	T	T	T	T	T	T	T	T	C	T	T	T	T	T	T	T	T	T	T	T	T	T	T	T	T	T	T	T	T	T	T	Y	Y	Y	T	Y	T	T	T	Y	T	T	T	T	Y	T
1008	SYN8487	Syngenta	ss196528076	C	C	C	C	C	C	C	C	T	C	C	C	C	C	C	C	C	C	C	C	C	C	C	C	C	C	C	C	C	C	C	C	C	C	C	C	C	C	C	C	C	C	C	C	C	C
1009	PZE-101046045	Panzea set	ss196423191	G	G	G	G	G	G	G	G	G	G	G	G	G	G	G	G	G	G	G	G	G	G	G	G	G	G	G	G	G	G	G	G	G	R	G	G	R	G	G	G	G	G	G	G	G	G
1010	SYN8490	Syngenta	ss196528082	C	C	C	T	C	T	C	T	T	T	T	T	C	C	C	T	T	T	T	C	C	T	T	T	T	C	C	C	C	C	C	Y	Y	Y	C	Y	Y	C	Y	Y	Y	Y	C	C	Y	C
1011	PZE-101046128	Panzea set	ss196423203	G	G	G	A	G	A	G	A	G	A	A	A	G	G	G	A	A	A	A	G	G	A	G	A	A	G	G	G	G	G	G	G	R	R	G	R	G	G	G	G	R	G	G	R	R	G
1012	PZE-101046132	Panzea set	ss196423205	A	A	G	G	A	G	G	G	failed	G	G	G	A	A	G	G	G	G	G	A	G	G	G	G	G	G	G	G	G	G	R	R	G	G	G	G	G	G	G	G	G	G	G	G	G	G
1013	PZE-101046735	Panzea set	ss196423211	A	C	C	C	C	C	A	C	A	C	C	C	A	A	A	C	C	C	C	C	A	C	C	C	C	A	A	A	A	A	M	M	A	M	A	M	A	A	A	M	M	A	A	M	A	A
1014	PZE-101046755	Panzea set	ss196423213	A	A	G	G	A	G	A	G	A	G	G	G	A	A	A	G	G	G	G	A	G	G	A	G	G	A	A	A	A	A	A	R	R	R	R	A	A	R	A	A	A	A	R	R	A	A
1015	PZE-101046835	Panzea set	ss196423215	A	C	C	C	C	C	C	C	C	C	C	C	A	A	C	C	C	C	C	C	C	C	A	C	C	C	C	C	C	C	C	C	M	M	C	C	C	C	C	M	M	C	C	C	C	M
1016	PZE-101046844	Panzea set	ss196423217	C	C	C	C	C	C	C	C	C	C	C	C	C	C	C	C	C	C	C	C	C	C	T	C	C	C	C	C	C	C	C	C	Y	Y	C	C	C	C	C	Y	C	C	C	C	C	Y
1017	PZE-101046858	Panzea set	ss196423219	C	C	T	T	T	T	C	T	C	T	T	T	C	C	C	T	T	T	T	C	T	T	T	T	T	C	C	C	C	C	C	Y	Y	Y	Y	Y	Y	Y	Y	Y	C	Y	failed	Y	Y	Y
1018	PZE-101046859	Panzea set	ss196423221	G	A	G	G	failed	G	A	G	A	G	G	G	G	G	A	G	G	G	G	A	G	G	A	G	G	A	A	A	A	A	A	R	A	A	R	R	R	R	R	A	R	R	failed	R	R	A
1019	PZE-101046876	Panzea set	ss196423223	A	G	G	G	A	G	G	G	G	G	G	G	A	A	G	G	G	G	G	G	G	G	A	G	G	G	G	G	G	G	G	G	R	R	G	G	G	G	R	R	R	G	G	G	G	R
1020	PZE-101046931	Panzea set	ss196423225	A	G	G	G	A	G	G	G	failed	G	G	G	A	A	G	G	G	G	G	G	G	G	A	G	G	G	G	G	G	G	G	G	G	R	R	R	R	R	R	R	R	R	failed	R	R	R
1021	PZE-101046967	Panzea set	ss196423227	T	C	C	C	C	C	C	C	C	C	C	C	T	T	C	C	C	C	C	C	C	C	C	C	C	C	C	C	C	C	C	C	C	C	C	C	C	C	C	C	Y	C	C	C	C	C
1022	PUT-163a-78116065-4356	INRA	ss196421382	A	C	C	C	C	C	C	C	C	C	C	C	A	A	C	C	C	C	C	C	C	C	C	C	C	C	C	C	C	C	C	C	C	C	C	C	C	C	C	C	M	C	C	C	C	C
1023	PZA00654.12	Panzea set	ss196414438	A	C	C	C	C	C	C	C	C	C	C	C	A	A	C	C	C	C	C	C	C	C	C	C	C	C	C	C	C	C	C	C	C	C	C	C	C	C	C	C	M	C	C	C	C	C
1024	PZA00654.10	Panzea set	ss196414440	G	G	G	G	G	G	G	G	G	G	G	G	G	G	G	G	G	G	G	G	G	G	G	G	G	G	G	G	G	G	G	G	G	G	G	G	G	G	G	G	G	G	G	G	G	G
1025	PZE-101047239	Panzea set	ss196423229	A	A	A	A	C	A	A	A	failed	A	A	A	A	A	A	A	A	A	A	A	A	A	A	A	A	A	A	A	A	A	A	M	M	M	A	A	A	A	A	A	M	M	A	A	A	A
1026	PZE-101047349	Panzea set	ss196423231	G	G	G	G	A	G	G	G	G	G	G	G	G	G	G	G	G	G	G	G	G	G	G	G	G	G	G	G	G	G	G	G	G	G	G	G	G	G	G	G	R	G	G	G	G	G
1027	PZE-101047390	Panzea set	ss196423233	T	C	T	C	T	C	C	C	T	C	C	C	T	T	C	C	C	C	C	C	C	C	T	C	C	C	C	C	C	C	C	C	Y	C	C	Y	Y	C	Y	Y	Y	Y	C	C	Y	C
1028	PZE-101047517	Panzea set	ss196423235	G	G	A	G	G	G	G	G	G	G	G	G	G	G	G	G	G	G	G	G	G	G	A	G	G	G	G	G	G	G	G	G	R	G	R	G	R	R	G	G	R	R	G	R	R	G
1029	SYN2399	Syngenta	ss196511925	failed	failed	T	T	failed	T	T	T	failed	T	T	T	failed	failed	T	T	T	T	T	failed	T	T	C	T	T	T	T	T	T	T	T	T	T	T	T	T	T	T	T	T	Y	T	T	T	T	T
1030	PZE-101047611	Panzea set	ss196423237	A	A	A	A	A	A	A	A	failed	A	A	A	A	A	A	A	A	A	A	A	A	A	G	A	A	A	A	A	A	A	R	A	R	A	A	A	A	A	A	A	A	A	A	A	A	A
1031	PZE-101047658	Panzea set	ss196423239	A	A	A	A	A	A	A	A	A	A	A	A	A	A	A	A	A	A	A	A	A	A	A	A	A	A	A	A	A	A	R	A	R	A	A	A	A	A	A	A	A	R	A	A	A	A
1032	PUT-163a-18162870-1232	INRA	ss196418854	C	G	C	C	C	C	C	C	failed	C	C	C	C	C	C	C	C	C	C	G	C	C	C	C	C	C	C	C	C	C	S	S	S	S	S	S	S	S	S	S	S	S	S	S	S	S
1033	PZE-101047696	Panzea set	ss196423241	C	C	C	C	C	C	C	C	C	C	C	C	C	C	C	C	C	C	C	C	C	C	C	C	C	C	C	C	C	C	Y	C	Y	Y	Y	C	C	Y	C	C	Y	Y	C	C	C	C
1034	SYN10143	Syngenta	ss196500635	T	T	T	T	T	T	T	T	T	T	T	T	T	T	T	T	T	T	T	T	T	T	T	T	T	T	T	T	T	T	Y	T	T	T	T	T	T	T	T	T	T	T	T	T	T	T
1035	SYN10151	Syngenta	ss196500639	C	T	C	C	C	C	C	C	C	C	C	C	C	C	C	C	C	C	C	T	C	C	C	C	C	C	C	C	C	C	Y	C	C	Y	C	C	C	C	C	C	C	Y	C	C	C	C
1036	SYN10144	Syngenta	ss196500637	C	C	T	T	T	T	T	T	C	T	T	T	C	C	T	T	T	T	T	C	T	T	C	T	T	T	T	T	T	T	Y	T	T	Y	T	T	T	T	T	T	T	Y	Y	Y	T	T
1037	PZE-101047925	Panzea set	ss196423243	T	C	C	C	C	C	C	C	failed	C	C	C	T	T	C	C	C	C	C	C	C	C	C	C	C	C	C	C	C	C	Y	C	C	C	C	C	C	C	Y	C	C	C	failed	Y	C	C
1038	PZE-101048115	Panzea set	ss196423245	G	G	A	A	A	A	A	A	G	A	A	A	G	G	A	A	A	A	A	G	A	A	G	A	A	A	A	A	A	A	R	R	R	R	A	R	R	A	R	A	A	R	A	A	R	R
1039	PZE-101048164	Panzea set	ss196423247	T	C	C	T	T	T	C	T	C	T	T	T	T	T	C	T	T	T	T	C	T	T	C	T	T	C	C	C	C	C	Y	C	C	C	Y	Y	C	Y	C	C	C	C	C	C	C	Y
1040	SYN468	Syngenta	ss196524917	T	G	G	T	T	T	G	T	G	T	T	T	T	T	G	T	T	T	T	G	T	T	T	T	T	G	G	G	G	G	G	G	K	K	G	K	K	G	K	K	G	K	G	G	G	K
1041	PZE-101048542	Panzea set	ss196423249	C	T	T	T	T	T	T	T	C	T	T	T	C	C	T	T	T	T	T	T	T	T	T	T	T	T	T	T	T	T	T	T	Y	Y	Y	T	Y	Y	Y	Y	T	failed	T	T	T	Y
1042	PZE-101048608	Panzea set	ss196423253	C	C	C	T	T	T	C	T	C	T	T	T	C	C	C	T	T	T	T	C	T	T	C	T	T	C	C	C	C	C	C	C	C	C	C	Y	Y	C	C	C	C	C	C	C	C	C
1043	PZE-101048629	Panzea set	ss196423257	T	T	T	T	T	T	C	T	T	T	T	T	T	T	C	T	T	T	T	T	T	T	T	T	T	C	C	C	C	C	Y	Y	Y	C	C	Y	Y	C	Y	Y	Y	C	failed	Y	C	Y
1044	PZE-101048744	Panzea set	ss196423259	T	G	T	G	G	G	T	G	T	G	G	G	T	T	T	G	G	G	G	G	G	G	T	G	G	T	T	T	T	T	K	K	T	K	K	K	T	K	K	T	T	K	T	K	T	T
1045	PZE-101048807	Panzea set	ss196423263	G	G	T	G	G	G	T	G	T	G	G	G	G	G	T	G	G	G	G	G	G	G	G	G	G	T	T	T	T	T	K	K	K	K	T	K	K	T	T	K	T	K	T	K	K	K
1046	PZE-101048857	Panzea set	ss196423265	C	T	C	C	T	C	T	C	C	C	C	C	C	C	T	C	C	C	C	T	T	C	C	C	C	T	T	T	T	T	T	T	T	T	Y	T	T	Y	Y	Y	Y	T	T	T	T	Y
1047	PZE-101048890	Panzea set	ss196423267	G	G	A	A	G	A	A	A	A	A	A	A	G	A	A	A	A	A	A	G	G	A	A	A	A	A	A	A	A	A	A	A	A	A	A	R	R	A	A	A	A	R	A	A	A	R
1048	PZE-101048892	Panzea set	ss196423269	G	A	A	A	G	A	G	A	G	A	A	A	G	A	G	A	A	A	A	A	G	A	A	A	A	G	G	G	G	G	R	G	G	G	R	R	G	R	G	R	G	G	G	R	G	G
1049	PZE-101049044	Panzea set	ss196423275	G	G	failed	G	G	G	A	G	A	G	G	G	G	G	A	G	G	G	G	G	G	G	G	G	G	A	A	A	A	A	R	R	R	R	R	R	R	R	R	R	A	R	A	R	R	R
1050	PZE-101049091	Panzea set	ss196423277	T	C	C	T	T	T	C	T	C	T	T	T	T	C	C	T	T	T	T	C	T	T	C	T	T	C	C	C	C	C	Y	C	C	Y	Y	Y	Y	Y	Y	C	C	C	C	Y	C	Y
1051	PZE-101049120	Panzea set	ss196423279	G	A	A	G	G	G	A	G	A	G	G	G	G	A	A	G	G	G	G	A	G	G	A	G	G	A	A	A	A	A	R	A	A	A	A	R	R	A	R	A	A	R	A	R	A	R
1052	PZE-101049125	Panzea set	ss196423282	A	G	G	A	A	A	G	A	G	A	A	A	A	G	G	A	A	A	A	G	A	A	G	A	A	G	G	G	G	G	R	G	G	G	G	R	R	G	R	G	G	R	G	R	G	R
1053	SYN33792	Syngenta	ss196519840	A	G	G	A	A	A	G	A	G	A	A	A	A	G	G	A	A	A	A	G	A	A	G	A	A	G	G	G	G	G	R	G	G	G	G	R	R	G	R	G	G	R	G	R	G	R
1054	SYN34504	Syngenta	ss196520370	A	A	A	A	G	A	A	A	A	A	A	A	A	A	A	A	A	A	A	A	A	A	A	A	A	A	A	A	A	A	A	A	A	A	A	A	A	A	A	A	A	A	A	A	A	A
1055	SYN34505	Syngenta	ss196520372	G	A	A	G	A	G	G	G	A	G	G	G	G	G	G	G	G	G	G	A	G	G	A	G	G	G	G	G	G	G	G	G	G	G	G	R	G	G	G	R	R	G	failed	G	R	G
1056	PZE-101049395	Panzea set	ss196423286	A	A	A	A	G	A	A	A	A	A	A	A	A	A	A	A	A	A	A	A	A	A	A	A	A	A	A	A	A	A	A	R	A	A	A	R	R	A	A	A	R	A	failed	A	R	A
1057	PZE-101049396	Panzea set	ss196423288	C	C	C	C	C	C	A	C	C	C	C	C	C	C	A	C	C	C	C	C	C	C	C	C	C	A	A	A	A	A	M	M	M	M	A	M	M	A	M	M	M	M	M	A	M	M
1058	PZE-101049401	Panzea set	ss196423290	G	G	G	G	G	G	G	G	G	G	G	G	G	A	G	G	G	G	G	G	A	G	G	G	G	G	G	G	G	G	R	G	R	R	G	G	G	G	R	G	G	G	G	G	G	R
1059	SYN34797	Syngenta	ss196520653	A	A	A	A	A	A	G	A	A	A	A	A	A	A	G	A	A	A	A	A	G	A	A	A	A	G	G	G	G	G	G	R	G	G	R	R	R	G	R	R	R	R	failed	R	R	R
1060	SYN34799	Syngenta	ss196520655	G	G	G	G	G	G	A	G	G	G	G	G	G	G	A	G	G	G	G	G	G	G	G	G	G	A	A	A	A	A	R	R	R	R	A	R	R	A	R	R	R	R	R	A	R	R
1061	PZE-101049539	Panzea set	ss196423292	C	T	T	T	T	T	C	T	T	T	T	T	C	T	C	T	T	T	T	T	C	T	T	T	T	C	C	C	C	C	C	Y	Y	C	Y	Y	Y	Y	Y	Y	Y	Y	failed	Y	Y	Y
1062	SYN227	Syngenta	ss196510869	C	C	C	C	C	C	C	C	C	C	C	C	C	C	C	C	C	C	C	C	C	C	C	C	C	C	C	C	C	C	C	C	C	C	C	C	C	C	C	C	C	C	C	C	C	C
1063	PZE-101049608	Panzea set	ss196423294	T	T	T	G	G	G	G	G	T	G	G	G	T	G	G	G	G	G	G	T	T	G	G	G	G	G	G	G	G	G	K	G	G	K	K	K	G	G	G	K	G	K	failed	G	G	G
1064	PUT-163a-60346415-2551	INRA	ss196419886	T	T	T	C	C	C	C	C	T	C	C	C	T	T	C	C	C	C	C	T	T	C	T	C	C	C	C	C	C	C	Y	Y	Y	Y	Y	Y	Y	Y	Y	Y	Y	Y	Y	Y	Y	Y
1065	PZE-101049707	Panzea set	ss196423296	C	A	A	C	C	C	C	C	A	C	C	C	C	C	C	C	C	C	C	A	C	C	A	C	C	C	C	C	C	C	C	M	C	C	C	C	C	C	C	M	M	C	C	C	M	M
1066	PUT-163a-22546732-1597	INRA	ss196419129	C	C	C	C	C	C	G	C	C	C	C	C	C	C	G	C	C	C	C	C	C	C	C	C	C	G	G	G	G	G	S	S	S	S	S	S	S	S	S	S	S	S	failed	S	S	S
1067	PUT-163a-22546732-1596	INRA	ss196419127	C	C	T	C	C	C	C	C	T	C	C	C	C	C	C	C	C	C	C	C	C	C	C	C	C	C	C	C	C	C	C	C	failed	C	failed	C	C	C	C	Y	C	C	C	C	C	C
1068	PZB01662.2	Panzea set	ss196414442	G	G	G	G	G	G	G	G	G	G	G	G	G	T	G	G	G	G	G	G	G	G	G	G	G	G	G	G	G	G	G	K	G	G	G	K	G	G	G	G	G	G	failed	G	G	G
1069	PZB01662.1	Panzea set	ss196414445	C	T	T	T	T	T	T	T	T	T	T	T	C	C	T	T	T	T	T	T	C	T	C	T	T	T	T	T	T	T	Y	Y	Y	Y	Y	Y	Y	Y	T	T	T	Y	failed	Y	T	T
1070	SYN37484	Syngenta	ss196522780	G	G	G	A	A	A	G	A	G	A	A	A	G	A	G	A	A	A	A	G	G	A	G	A	A	G	G	G	G	G	G	G	G	G	G	G	G	G	G	G	G	G	failed	G	G	G
1071	SYN37483	Syngenta	ss196522778	C	C	failed	T	T	T	C	T	failed	T	T	T	C	failed	C	T	T	T	T	C	C	T	T	T	T	C	C	C	C	C	C	Y	C	C	C	Y	C	Y	C	C	Y	Y	C	C	Y	C
1072	PZE-101049995	Panzea set	ss196423300	A	G	A	A	A	A	A	A	A	A	A	A	A	A	A	A	A	A	A	G	A	A	A	A	A	A	A	A	A	A	A	R	A	A	A	A	R	R	A	A	A	A	A	A	A	A
1073	SYN24238	Syngenta	ss196512169	G	G	G	G	G	G	A	G	A	G	G	G	G	A	A	G	G	G	G	G	G	G	G	G	G	A	A	A	A	A	R	R	R	A	R	R	R	R	A	R	R	A	failed	R	R	R
1074	PZE-101050010	Panzea set	ss196423302	C	T	C	C	C	C	C	C	C	C	C	C	C	C	C	C	C	C	C	T	C	C	T	C	C	C	C	C	C	C	C	C	Y	C	C	C	C	C	C	Y	C	C	C	C	C	C
1075	SYN24242	Syngenta	ss196512177	T	T	T	T	T	T	G	T	T	T	T	T	T	T	G	T	T	T	T	T	T	T	T	T	T	G	G	G	G	G	K	K	K	G	K	K	K	K	K	K	K	K	failed	K	K	K
1076	SYN24240	Syngenta	ss196512175	C	C	C	C	C	C	T	C	C	C	C	C	C	C	T	C	C	C	C	C	C	C	C	C	C	T	T	T	T	T	Y	Y	Y	Y	Y	Y	Y	Y	Y	Y	Y	Y	failed	Y	Y	Y
1077	SYN24239	Syngenta	ss196512171	G	G	G	G	G	G	A	G	G	G	G	G	G	G	A	G	G	G	G	G	G	G	G	G	G	A	A	A	A	A	R	R	R	A	R	R	R	R	R	R	R	R	failed	R	R	R
1078	SYN24244	Syngenta	ss196512182	T	T	T	T	T	T	C	T	C	T	T	T	T	T	C	T	T	T	T	T	T	T	C	T	T	C	C	C	C	C	Y	Y	Y	C	Y	Y	C	C	C	C	Y	Y	failed	Y	Y	Y
1079	SYN24243	Syngenta	ss196512180	A	A	A	A	A	A	G	A	G	A	A	A	A	A	G	A	A	A	A	A	A	A	G	A	A	G	G	G	G	G	R	R	R	G	R	R	G	G	G	G	R	R	G	R	R	R
1080	PZE-101050072	Panzea set	ss196423304	T	T	G	T	T	T	G	T	G	T	T	T	T	T	G	T	T	T	T	T	T	T	G	T	T	G	G	G	G	G	K	K	G	G	K	K	G	G	G	G	G	K	failed	G	G	G
1081	PZE-101050073	Panzea set	ss196423306	C	C	A	C	C	C	C	C	C	C	C	C	C	C	C	C	C	C	C	C	C	C	C	C	C	C	C	C	C	C	C	C	M	C	C	C	C	C	C	C	M	C	C	C	M	M
1082	PZE-101050075	Panzea set	ss196423308	G	A	A	A	A	A	G	A	G	A	A	A	G	G	G	A	A	A	A	A	A	A	G	A	A	G	G	G	G	G	R	G	G	G	R	R	G	G	G	G	R	G	failed	R	R	G
1083	SYN23168	Syngenta	ss196511267	A	A	A	A	A	A	G	A	G	A	A	A	A	G	G	A	A	A	A	A	A	A	G	A	A	G	G	G	G	G	R	G	R	G	R	R	G	G	G	R	R	G	G	R	R	R
1084	PZE-101050128	Panzea set	ss196423310	G	G	G	A	A	A	A	A	G	A	A	A	G	G	A	A	A	A	A	G	G	A	G	A	A	A	A	A	A	A	R	A	A	failed	A	A	R	R	A	A	R	A	A	A	failed	A
1085	PUT-163a-71771567-3545	INRA	ss196420735	G	G	G	T	T	T	G	T	failed	T	T	T	G	G	G	T	T	T	T	G	G	T	G	T	T	G	G	G	G	G	G	K	K	G	K	K	G	G	K	K	G	K	failed	K	G	K
1086	PUT-163a-4647510-2125	INRA	ss196419550	C	C	C	C	C	C	T	C	failed	C	C	C	C	T	T	C	C	C	C	C	C	C	T	C	C	T	T	T	T	T	failed	Y	Y	Y	Y	Y	failed	Y	Y	Y	Y	Y	Y	Y	Y	Y
1087	PUT-163a-78077266-4119	INRA	ss196421177	T	T	T	T	T	T	T	T	failed	T	T	T	T	T	T	T	T	T	T	T	T	T	T	T	T	T	T	T	T	T	T	T	T	T	T	T	T	T	T	T	T	T	T	T	T	T
1088	PZE-101050207	Panzea set	ss196423312	A	G	A	A	A	A	G	A	failed	A	A	A	A	A	G	A	A	A	A	G	G	A	A	A	A	G	G	G	G	G	G	G	R	R	R	R	R	R	R	R	R	R	failed	R	G	R
1089	PZE-101050289	Panzea set	ss196423314	C	C	C	C	A	C	C	C	C	C	C	C	C	C	C	C	C	C	C	C	A	C	C	C	C	C	C	C	C	C	M	C	C	C	C	C	C	M	M	C	M	C	C	C	C	C
1090	PZE-101050298	Panzea set	ss196423316	T	T	T	T	C	T	T	T	T	T	T	T	T	T	T	T	T	T	T	T	T	T	T	T	T	T	T	T	T	T	T	T	T	T	T	T	T	Y	Y	T	Y	T	T	T	T	T
1091	PZE-101050299	Panzea set	ss196423318	A	A	A	A	C	A	A	A	A	A	A	A	A	A	A	A	A	A	A	A	A	A	A	A	A	A	A	A	A	A	A	A	A	A	A	A	A	M	M	A	M	A	A	A	A	A
1092	SYN21341	Syngenta	ss196509833	C	failed	C	C	T	C	C	C	T	C	C	C	C	T	C	C	C	C	C	failed	T	C	T	C	C	C	C	C	C	C	Y	Y	C	C	Y	Y	Y	Y	Y	C	Y	Y	C	Y	Y	C
1093	PZE-101050621	Panzea set	ss196423320	T	T	T	T	T	T	T	T	G	T	T	T	T	T	T	T	T	T	T	T	T	T	G	T	T	T	T	T	T	T	T	K	T	T	T	T	T	K	T	T	T	T	T	T	T	T
1094	PZE-101050744	Panzea set	ss196423322	C	A	C	A	A	A	A	A	C	A	A	A	C	C	A	A	A	A	A	A	C	A	C	A	A	A	A	A	A	A	M	M	M	M	A	failed	A	A	A	A	failed	M	A	M	failed	M
1095	SYN7081	Syngenta	ss196526885	A	A	A	A	A	A	A	A	G	A	A	A	A	A	A	A	A	A	A	A	A	A	G	A	A	A	A	A	A	A	R	R	R	A	A	A	A	R	R	A	R	A	A	R	A	R
1096	SYN7084	Syngenta	ss196526889	T	C	T	C	T	C	C	C	T	C	C	C	T	T	C	C	C	C	C	C	T	C	failed	C	C	C	C	C	C	C	Y	Y	C	Y	C	C	C	C	Y	Y	C	Y	C	C	Y	Y
1097	SYN7082	Syngenta	ss196526887	T	T	C	T	C	T	T	T	C	T	T	T	T	C	T	T	T	T	T	T	C	T	C	T	T	T	T	T	T	T	Y	Y	T	T	T	T	T	T	Y	Y	T	Y	T	T	T	Y
1098	PUT-163a-14242945-289	INRA	ss196418031	T	T	T	T	C	T	T	T	T	T	T	T	T	T	T	T	T	T	T	T	T	T	T	T	T	T	T	T	T	T	T	T	T	T	T	T	Y	T	T	T	T	T	T	T	T	T
1099	PUT-163a-76010933-3725	INRA	ss196420888	C	C	C	C	C	C	C	C	T	C	C	C	C	C	C	C	C	C	C	C	C	C	T	C	C	C	C	C	C	C	C	C	C	C	C	C	C	C	C	Y	C	C	C	C	C	C
1100	PZE-101051346	Panzea set	ss196423326	T	T	C	C	T	C	C	C	C	C	C	C	T	C	C	C	C	C	C	T	T	C	C	C	C	C	C	C	C	C	Y	Y	C	C	C	C	C	C	C	C	C	C	C	C	Y	C
1101	PZA00017.1	Panzea set	ss196414447	G	G	G	A	G	A	A	A	A	A	A	A	G	A	A	A	A	A	A	G	G	A	A	A	A	A	A	A	A	A	R	R	A	A	A	A	A	A	A	A	R	A	A	A	R	A
1102	PZA00017.4	Panzea set	ss196414449	A	A	G	G	A	G	G	G	G	G	G	G	A	G	G	G	G	G	G	A	A	G	G	G	G	G	G	G	G	G	R	R	G	G	G	G	G	G	G	G	G	G	G	G	R	G
1103	PZA00192.7	Panzea set	ss196414451	G	G	A	A	G	A	A	A	A	A	A	A	G	A	A	A	A	A	A	G	G	A	A	A	A	A	A	A	A	A	R	R	A	A	A	A	A	A	A	A	A	A	A	A	R	A
1104	SYN28153	Syngenta	ss196515277	A	A	A	A	A	A	A	A	A	A	A	A	A	A	A	A	A	A	A	A	A	A	A	A	A	A	A	A	A	A	A	A	A	A	A	A	A	A	A	A	A	A	A	A	A	A
1105	SYN28157	Syngenta	ss196515283	A	A	A	G	A	G	G	G	A	G	G	G	A	A	G	G	G	G	G	A	A	G	A	G	G	G	G	G	G	G	R	R	R	G	R	R	R	R	R	R	R	R	G	G	R	G
1106	SYN28156	Syngenta	ss196515281	T	T	C	C	T	C	C	C	T	C	C	C	T	T	C	C	C	C	C	T	T	C	T	C	C	C	C	C	C	C	Y	Y	C	C	Y	Y	Y	Y	Y	Y	Y	Y	C	C	Y	C
1107	SYN28155	Syngenta	ss196515279	C	C	C	T	C	T	T	T	C	T	T	T	C	C	T	T	T	T	T	C	C	T	C	T	T	T	T	T	T	T	Y	Y	Y	T	Y	Y	Y	Y	Y	Y	Y	Y	T	T	Y	T
1108	SYN12149	Syngenta	ss196502313	C	C	C	C	T	C	T	C	failed	C	C	C	C	C	T	C	T	C	C	C	C	C	T	C	C	T	T	T	T	T	Y	Y	Y	T	T	T	Y	Y	T	T	T	T	T	Y	Y	T
1109	SYN12150	Syngenta	ss196502315	A	A	A	A	G	A	G	A	G	A	A	A	A	A	G	A	G	A	A	A	A	A	failed	A	A	G	G	G	G	G	R	R	R	G	G	G	R	R	G	G	G	G	G	R	R	G
1110	SYN6102	Syngenta	ss196526056	C	C	C	T	T	T	C	T	C	T	T	T	C	T	C	T	C	T	T	C	C	T	C	T	T	C	C	C	C	C	C	C	Y	C	C	C	C	Y	C	C	C	C	C	C	C	C
1111	PZE-101051588	Panzea set	ss196423328	G	G	G	G	G	G	G	G	G	G	G	G	G	G	G	G	G	G	G	G	G	G	G	G	G	G	G	G	G	G	G	G	G	G	G	G	G	G	G	G	G	G	G	G	G	G
1112	SYN6099	Syngenta	ss196526052	G	G	G	G	G	G	A	G	A	G	G	G	G	G	A	G	A	G	G	G	G	G	A	G	G	A	A	A	A	A	R	R	R	A	A	A	R	R	R	R	A	A	A	R	R	A
1113	SYN6094	Syngenta	ss196526046	A	A	A	A	failed	A	G	A	failed	A	A	A	A	A	G	A	G	A	A	A	A	A	failed	A	A	G	G	G	G	G	R	R	R	G	R	G	G	R	R	R	G	G	G	R	R	G
1114	SYN6095	Syngenta	ss196526048	A	A	A	G	A	G	A	G	A	G	G	G	A	A	A	G	A	G	G	A	A	G	A	G	G	A	A	A	A	A	A	A	R	A	R	A	A	R	A	A	A	A	A	A	A	A
1115	SYN6103	Syngenta	ss196526058	failed	C	failed	T	failed	T	C	T	C	T	T	T	failed	failed	C	T	C	T	T	C	failed	T	failed	T	T	C	C	C	C	C	C	C	Y	C	Y	C	C	Y	C	C	C	C	C	C	C	C
1116	SYN6097	Syngenta	ss196526050	failed	C	failed	T	failed	T	C	T	C	T	T	T	failed	failed	C	T	C	T	T	C	failed	T	failed	T	T	C	C	C	C	C	C	C	Y	C	Y	C	C	Y	C	C	C	C	C	C	C	C
1117	PZE-101051733	Panzea set	ss196423333	G	A	A	A	A	A	G	A	G	A	A	A	G	A	G	A	G	A	A	A	G	A	G	A	A	G	G	G	G	G	G	G	G	R	G	G	G	R	R	R	G	G	failed	R	G	G
1118	PZE-101051764	Panzea set	ss196423335	A	A	A	A	A	A	C	A	A	A	A	A	A	A	C	A	C	A	A	A	A	A	A	A	A	C	C	C	C	C	M	C	M	M	M	M	M	C	M	M	M	M	failed	M	C	M
1119	PZE-101051858	Panzea set	ss196423337	G	G	G	G	G	G	T	G	G	G	G	G	G	T	T	G	T	G	G	G	G	G	G	G	G	T	T	T	T	T	K	T	K	K	K	K	T	T	K	K	K	T	failed	K	T	K
1120	SYN450	Syngenta	ss196524788	G	G	G	A	G	A	G	A	G	A	A	A	G	G	G	A	G	A	A	G	G	A	G	A	A	G	G	G	G	G	G	G	G	G	G	G	R	G	G	G	G	G	G	G	G	R
1121	PZE-101051938	Panzea set	ss196423343	C	C	C	T	T	T	C	T	C	T	T	T	C	C	C	T	C	T	T	C	C	T	T	T	T	C	C	C	C	C	C	C	C	C	C	Y	Y	C	C	C	C	Y	C	C	Y	Y
1122	PZE-101051939	Panzea set	ss196423345	G	G	G	G	G	G	G	G	G	G	G	G	G	G	G	G	G	G	G	G	G	G	G	G	G	G	G	G	G	G	G	G	G	R	R	G	G	R	R	G	G	G	G	R	G	G
1123	PZE-101052000	Panzea set	ss196423347	C	C	T	C	C	C	C	C	C	C	C	C	C	C	C	C	C	C	C	C	C	C	C	C	C	C	C	C	C	C	C	C	Y	C	C	C	C	C	C	C	C	C	C	C	C	C
1124	PZE-101052027	Panzea set	ss196423351	A	A	G	G	G	G	A	G	A	G	G	G	A	A	A	G	A	G	G	A	A	G	G	G	G	A	A	A	A	A	A	A	R	R	R	R	failed	R	R	A	A	R	A	A	R	R
1125	SYN34104	Syngenta	ss196520057	T	T	G	T	G	T	T	T	T	T	T	T	T	T	T	T	T	T	T	T	T	T	G	T	T	T	T	T	T	T	T	T	K	K	K	K	T	K	K	T	T	K	T	K	K	T
1126	SYN34105	Syngenta	ss196520059	C	C	C	C	T	C	C	C	C	C	C	C	C	C	C	C	C	C	C	C	C	C	T	C	C	C	C	C	C	C	C	C	C	C	C	C	C	Y	C	C	C	Y	C	C	Y	C
1127	PZE-101052155	Panzea set	ss196423353	C	C	C	C	C	C	C	C	A	C	C	C	C	C	C	C	C	C	C	C	A	C	C	C	C	C	C	C	C	C	M	M	C	C	C	C	C	C	C	M	M	C	C	C	M	C
1128	PUT-163a-60347143-2569	INRA	ss196419908	failed	C	C	failed	failed	failed	T	failed	C	failed	failed	failed	failed	T	T	failed	T	failed	failed	C	T	failed	failed	failed	failed	T	T	T	T	T	T	T	Y	T	T	Y	T	T	T	T	T	T	T	T	T	T
1129	PUT-163a-60347143-2568	INRA	ss196419906	C	C	C	C	C	C	T	C	C	C	C	C	C	T	T	C	T	C	C	C	C	C	C	C	C	T	T	T	T	T	Y	Y	Y	Y	T	Y	T	Y	T	Y	Y	Y	T	Y	Y	Y
1130	PUT-163a-60347143-2567	INRA	ss196419904	A	A	A	A	A	A	T	A	A	A	A	A	A	T	T	A	T	A	A	A	failed	A	A	A	A	T	T	T	T	T	T	T	W	W	T	W	T	W	T	T	T	W	T	W	T	W
1131	PUT-163a-60347143-2570	INRA	ss196419910	A	G	G	A	A	A	A	A	G	A	A	A	A	A	A	A	A	A	A	G	G	A	A	A	A	A	A	A	A	A	R	R	R	A	A	R	A	A	A	R	R	A	A	A	R	A
1132	SYN36492	Syngenta	ss196521974	G	G	A	failed	A	failed	G	failed	G	failed	failed	failed	G	G	G	failed	G	failed	failed	G	G	failed	A	failed	failed	G	G	G	G	G	G	G	R	R	R	R	G	R	R	G	G	R	G	G	failed	G
1133	SYN36487	Syngenta	ss196521968	C	C	A	C	A	C	C	C	C	C	C	C	C	C	C	C	C	C	C	C	C	C	A	C	C	C	C	C	C	C	C	C	M	M	M	M	C	M	M	C	C	M	C	C	M	C
1134	PZE-101052221	Panzea set	ss196423355	T	T	C	T	C	T	T	T	T	T	T	T	T	T	T	T	T	T	T	T	T	T	C	T	T	T	T	T	T	T	T	T	Y	Y	Y	Y	T	Y	Y	T	T	Y	T	T	Y	T
1135	PZE-101052294	Panzea set	ss196423357	C	C	C	A	C	A	C	A	C	A	A	A	C	C	C	A	C	A	A	C	C	A	C	A	A	C	C	C	C	C	C	C	C	C	C	C	M	C	M	C	C	C	C	C	M	M
1136	PZE-101052635	Panzea set	ss196423369	A	A	A	C	A	C	A	C	A	C	C	C	A	A	A	C	A	C	C	A	A	C	A	C	C	A	A	A	A	A	A	A	A	A	A	A	A	M	M	A	A	A	A	A	A	M
1137	PZE-101052634	Panzea set	ss196423367	T	T	T	G	T	G	T	G	T	G	G	G	T	T	T	G	T	G	G	T	T	G	T	G	G	T	T	T	T	T	T	T	T	T	T	T	T	K	K	T	T	T	T	T	T	K
1138	PZE-101052583	Panzea set	ss196423365	G	G	G	G	G	G	G	G	G	G	G	G	G	G	G	G	G	G	G	G	G	G	G	G	G	G	G	G	G	G	G	G	G	G	G	G	G	G	K	G	G	G	G	G	G	G
1139	PZA03345.5	Panzea set	ss196414453	A	A	A	A	A	A	A	A	A	A	A	A	A	A	A	A	A	A	A	A	A	A	A	A	A	A	A	A	A	A	A	A	A	A	A	A	A	R	A	A	A	A	A	A	A	A
1140	PZE-101052580	Panzea set	ss196423363	G	G	G	G	G	G	G	G	G	G	G	G	G	G	G	G	G	G	G	G	G	G	G	G	G	G	G	G	G	G	G	G	G	G	G	G	G	G	R	G	G	G	G	G	G	G
1141	ZM013123-0446	TraitGenetics	ss196530882	G	G	G	T	G	T	G	T	G	T	T	T	G	G	G	T	G	T	T	G	G	T	G	T	T	G	G	G	G	G	G	G	G	G	G	G	G	K	K	G	G	G	G	G	G	K
1142	PZE-101052571	Panzea set	ss196423361	A	A	A	C	A	C	A	C	A	C	C	C	A	A	A	C	A	C	C	A	A	C	A	C	C	A	A	A	A	A	A	A	A	A	A	A	A	M	M	A	A	A	A	A	A	M
1143	PZE-101052652	Panzea set	ss196423371	G	G	G	A	G	A	G	A	G	A	A	A	G	G	G	A	G	A	A	G	G	A	A	A	A	G	G	G	G	G	G	G	G	G	G	G	G	R	G	G	G	G	G	G	G	R
1144	PZE-101052660	Panzea set	ss196423373	C	C	C	C	C	C	C	C	C	C	C	C	C	C	C	C	C	C	C	C	C	C	T	C	C	C	C	C	C	C	C	C	C	C	C	C	C	Y	C	C	C	C	C	C	C	C
1145	PZE-101052733	Panzea set	ss196423375	T	G	T	T	T	T	G	T	G	T	T	T	T	T	G	T	G	T	T	G	G	T	G	T	T	G	G	G	G	G	G	K	G	K	G	G	K	G	G	G	G	K	failed	K	G	K
1146	PZE-101052759	Panzea set	ss196423377	C	A	C	C	C	C	A	C	failed	C	C	C	C	C	A	C	A	C	C	A	failed	C	failed	C	C	A	A	A	A	A	failed	M	A	failed	failed	A	failed	A	A	failed	failed	A	failed	M	failed	M
1147	PZE-101052767	Panzea set	ss196423378	A	A	A	A	A	A	A	A	A	A	A	A	A	A	A	A	A	A	A	A	G	A	A	A	A	A	A	A	A	A	R	A	A	A	A	A	A	A	A	R	R	A	A	A	R	A
1148	PZE-101053027	Panzea set	ss196423380	failed	T	T	T	C	T	T	T	C	T	T	T	T	T	T	T	T	T	T	T	C	T	T	T	T	T	T	T	T	T	Y	T	T	Y	Y	T	Y	Y	T	Y	Y	T	failed	T	T	T
1149	PZE-101053028	Panzea set	ss196423382	A	A	A	A	G	A	A	A	G	A	A	A	A	A	A	A	A	A	A	A	G	A	A	A	A	A	A	A	A	A	R	A	A	R	R	A	A	R	A	R	R	A	A	A	A	A
1150	PZE-101053031	Panzea set	ss196423384	failed	A	A	A	G	A	A	A	G	A	A	A	failed	A	A	A	A	A	A	A	G	A	A	A	A	A	A	A	A	A	R	A	A	R	R	A	R	R	A	R	R	R	failed	A	A	A
1151	PZE-101053053	Panzea set	ss196423386	G	G	G	G	A	G	A	G	A	G	G	G	G	A	A	G	A	G	G	G	A	G	A	G	G	A	A	A	A	A	A	A	A	A	A	A	A	A	A	A	A	A	A	A	R	R
1152	PZE-101053184	Panzea set	ss196423388	C	C	A	C	C	C	A	C	A	C	C	C	C	C	A	C	A	C	C	C	C	C	C	C	C	A	A	A	A	A	M	M	A	M	M	A	M	failed	M	A	A	A	failed	A	failed	M
1153	PZE-101053230	Panzea set	ss196423390	C	C	T	C	failed	C	C	C	C	C	C	C	C	failed	C	C	C	C	C	C	T	C	T	C	C	C	C	C	C	C	C	failed	C	C	failed	C	C	C	C	C	C	Y	C	failed	C	C
1154	PZE-101053346	Panzea set	ss196423394	G	G	G	G	G	G	A	G	A	G	G	G	G	A	A	G	G	G	G	G	A	G	A	G	G	A	A	A	A	A	R	R	A	R	R	A	A	R	R	A	A	R	A	R	A	R
1155	PZE-101053360	Panzea set	ss196423396	C	C	C	C	C	C	C	C	C	C	C	C	C	C	C	C	C	C	C	C	C	C	C	C	C	C	C	C	C	C	C	C	C	C	C	C	C	C	C	C	M	C	C	C	M	C
1156	PZE-101053410	Panzea set	ss196423398	G	G	G	G	G	G	G	G	G	G	G	G	G	G	G	G	G	G	G	G	G	G	G	G	G	G	G	G	G	G	K	G	K	G	G	K	K	G	G	G	G	G	G	K	G	G
1157	PZE-101053413	Panzea set	ss196423400	G	G	G	G	G	G	A	G	A	G	G	G	G	G	A	G	G	G	G	G	A	G	A	G	G	A	A	A	A	A	R	R	R	R	R	R	R	R	R	A	A	R	A	R	R	A
1158	PZE-101053418	Panzea set	ss196423402	G	G	A	G	G	G	G	G	G	G	G	G	G	A	G	G	G	G	G	G	G	G	G	G	G	G	G	G	G	G	G	G	G	G	R	G	G	G	G	G	G	G	G	G	G	G
1159	PZE-101053438	Panzea set	ss196423404	T	C	C	C	T	C	C	C	C	C	C	C	T	T	C	C	C	C	C	C	C	C	C	C	C	C	C	C	C	C	C	C	C	C	C	C	C	Y	Y	C	C	Y	failed	Y	C	Y
1160	PZE-101053445	Panzea set	ss196423406	A	T	T	T	A	T	T	T	T	T	T	T	A	T	T	T	T	T	T	T	T	T	T	T	T	T	T	T	T	T	T	T	T	T	T	T	T	W	T	T	T	W	T	T	T	T
1161	PZE-101053510	Panzea set	ss196423410	T	T	T	T	T	T	C	T	C	T	T	T	T	T	C	T	T	T	T	T	C	T	C	T	T	C	C	C	C	C	Y	Y	Y	Y	Y	Y	Y	Y	Y	C	C	Y	failed	Y	Y	Y
1162	PZE-101053504	Panzea set	ss196423408	C	C	C	C	C	C	G	C	G	C	C	C	C	C	G	C	C	C	C	C	G	C	G	C	C	G	G	G	G	G	S	S	S	S	S	S	S	S	S	G	G	S	failed	S	S	S
1163	SYN29154	Syngenta	ss196516156	C	C	C	C	C	C	T	C	T	C	C	C	C	C	T	C	C	C	C	C	T	C	T	C	C	T	T	T	T	T	Y	Y	Y	Y	Y	Y	Y	Y	Y	T	T	Y	T	Y	Y	Y
1164	SYN29155	Syngenta	ss196516158	A	A	A	A	A	A	C	A	C	A	A	A	A	A	C	A	A	A	A	A	C	A	C	A	A	C	C	C	C	C	M	M	M	C	M	M	M	M	M	C	C	M	C	M	M	M
1165	PZE-101053646	Panzea set	ss196423412	G	G	G	T	G	T	G	T	G	T	T	T	G	G	G	T	T	T	T	G	G	T	G	T	T	G	G	G	G	G	G	G	G	G	G	G	G	G	G	G	K	G	G	G	K	G
1166	PZE-101053648	Panzea set	ss196423414	G	G	G	G	G	G	G	G	G	G	G	G	G	G	G	G	G	G	G	G	G	G	G	G	G	G	G	G	G	G	G	G	R	G	G	G	G	R	G	G	G	G	failed	G	G	G
1167	PZE-101053657	Panzea set	ss196423416	T	T	T	T	T	T	T	T	T	T	T	T	T	T	T	T	T	T	T	T	T	T	T	T	T	T	T	T	T	T	Y	T	T	T	T	T	T	Y	T	T	T	T	failed	T	T	T
1168	PZE-101053715	Panzea set	ss196423424	C	C	C	T	C	T	C	T	C	T	T	T	C	C	C	T	T	T	T	C	C	T	C	T	T	C	C	C	C	C	Y	Y	C	C	C	Y	C	C	C	C	C	C	C	C	Y	C
1169	PZE-101053729	Panzea set	ss196423426	A	A	A	A	A	A	A	A	failed	A	A	A	A	failed	A	A	A	A	A	A	failed	A	failed	A	A	A	A	A	A	A	A	A	A	A	A	A	A	A	A	A	A	A	A	A	A	A
1170	PZE-101053708	Panzea set	ss196423422	A	G	A	A	A	A	G	A	A	A	A	A	A	G	G	A	A	G	A	G	A	A	A	A	A	G	G	G	G	G	R	G	R	R	R	G	G	R	G	R	R	R	R	R	R	G
1171	PZE-101053696	Panzea set	ss196423420	T	C	T	C	T	C	C	C	T	C	C	C	T	C	C	C	C	C	C	C	T	C	T	C	C	C	C	C	C	C	C	C	C	C	C	C	C	C	C	Y	Y	C	C	C	C	C
1172	PZE-101053675	Panzea set	ss196423418	C	T	T	T	T	T	T	T	T	T	T	T	C	C	T	T	T	T	T	T	T	T	T	T	T	T	T	T	T	T	Y	T	Y	Y	Y	T	Y	Y	T	T	T	Y	failed	Y	T	T
1173	PZE-101053810	Panzea set	ss196423432	A	G	G	A	G	A	G	A	A	A	A	A	A	G	G	A	A	G	A	G	A	A	A	A	A	G	G	G	G	G	R	G	R	G	R	G	G	R	G	R	R	G	G	G	R	R
1174	PZE-101053822	Panzea set	ss196423434	C	C	C	C	C	C	C	C	C	C	C	C	C	C	C	C	C	C	C	C	C	C	C	C	C	C	C	C	C	C	C	C	Y	C	Y	C	C	Y	C	C	C	C	C	C	C	C
1175	PZE-101053897	Panzea set	ss196423436	G	G	G	G	G	G	G	G	G	G	G	G	G	A	G	G	G	G	G	G	G	G	G	G	G	G	G	G	G	G	R	G	G	G	G	G	R	G	G	G	G	G	G	G	G	G
1176	PZE-101053899	Panzea set	ss196423438	C	C	A	C	A	C	C	C	C	C	C	C	C	A	C	C	C	C	C	C	C	C	C	C	C	C	C	C	C	C	M	C	C	C	C	C	M	C	C	C	C	C	C	C	C	C
1177	PZE-101053919	Panzea set	ss196423440	A	G	A	A	A	A	G	A	A	A	A	A	A	G	G	A	A	G	A	G	A	A	A	A	A	G	G	G	G	G	R	G	G	G	G	R	G	G	G	R	R	R	G	G	G	R
1178	PZE-101053934	Panzea set	ss196423442	G	G	G	A	G	A	G	A	G	A	A	A	G	G	G	A	A	G	A	G	G	A	G	A	A	G	G	G	G	G	G	G	G	G	G	R	G	G	G	G	G	R	G	G	G	G
1179	PZE-101053954	Panzea set	ss196423446	T	G	G	T	G	T	G	T	T	T	T	T	T	G	G	T	T	G	T	G	T	T	G	T	T	G	G	G	G	G	K	G	G	G	K	G	G	K	G	K	K	G	failed	G	G	G
1180	SYN15783	Syngenta	ss196505148	G	G	G	G	G	G	G	G	G	G	G	G	G	G	G	G	G	G	G	G	G	G	G	G	G	G	G	G	G	G	G	G	G	G	G	G	G	G	G	G	G	G	G	G	G	G
1181	PZE-101054047	Panzea set	ss196423448	A	C	C	C	C	C	C	C	C	C	C	C	A	C	C	C	C	C	C	C	C	C	A	C	C	C	C	C	C	C	C	C	C	C	C	C	C	M	C	M	M	C	C	C	M	C
1182	SYN30781	Syngenta	ss196517512	G	G	G	G	G	G	G	G	G	G	G	G	G	G	G	G	G	G	G	G	G	G	G	G	G	G	G	G	G	G	G	G	G	G	G	G	G	G	G	G	G	G	G	G	G	G
1183	SYN30779	Syngenta	ss196517506	T	C	T	T	T	T	T	T	T	T	T	T	T	T	T	T	T	T	T	C	T	T	T	T	T	T	T	T	T	T	T	Y	T	T	T	T	Y	T	T	T	T	T	failed	T	T	T
1184	PZE-101054136	Panzea set	ss196423450	T	C	T	T	T	T	T	T	T	T	T	T	T	C	T	T	T	T	T	C	C	T	C	T	T	T	T	T	T	T	T	Y	T	Y	Y	T	Y	Y	Y	T	T	T	failed	Y	Y	T
1185	SYN30780	Syngenta	ss196517510	A	C	A	A	A	A	A	A	A	A	A	A	A	C	A	A	A	A	A	C	C	A	C	A	A	A	A	A	A	A	A	M	A	M	M	A	M	M	M	A	A	A	failed	M	M	A
1186	SYN30783	Syngenta	ss196517514	C	T	T	C	T	C	C	C	C	C	C	C	C	T	C	C	C	C	C	T	T	C	C	C	C	C	C	C	C	C	C	Y	Y	C	C	Y	Y	C	C	Y	C	C	C	C	C	Y
1187	SYN25114	Syngenta	ss196512834	A	A	A	G	A	G	A	G	A	G	G	G	A	A	A	G	G	A	G	A	A	G	A	G	G	A	A	A	A	A	A	A	A	A	A	R	R	A	A	A	A	A	A	A	A	A
1188	SYN25116	Syngenta	ss196512836	C	T	C	C	C	C	T	C	C	C	C	C	C	C	T	C	C	T	C	T	C	C	C	C	C	T	T	T	T	T	Y	Y	Y	Y	Y	Y	Y	Y	Y	Y	T	Y	failed	Y	Y	Y
1189	PZE-101054298	Panzea set	ss196423454	C	C	C	C	C	C	C	C	C	C	C	C	C	C	C	C	C	C	C	C	C	C	C	C	C	C	C	C	C	C	C	C	C	C	C	C	C	C	C	C	C	C	C	C	C	C
1190	SYN25118	Syngenta	ss196512840	T	T	T	T	T	T	C	T	T	T	T	T	T	T	C	T	T	C	T	T	T	T	T	T	T	C	C	C	C	C	Y	Y	Y	Y	Y	Y	Y	Y	Y	Y	C	Y	failed	Y	Y	Y
1191	SYN25117	Syngenta	ss196512838	A	C	C	A	C	A	C	A	A	A	A	A	A	C	C	A	A	C	A	C	A	A	A	A	A	C	C	C	C	C	C	C	M	C	C	M	M	M	C	C	C	M	C	C	M	C
1192	SYN39212	Syngenta	ss196524201	G	G	G	G	G	G	T	G	G	G	G	G	G	G	T	G	G	T	G	G	G	G	G	G	G	T	T	T	T	T	K	K	K	K	K	K	K	K	K	K	T	K	failed	K	K	K
1193	PZE-101054366	Panzea set	ss196423458	T	C	C	T	T	T	T	T	T	T	T	T	T	C	T	T	T	T	T	C	T	T	T	T	T	T	T	T	T	T	Y	Y	T	T	T	Y	T	Y	Y	Y	T	T	T	T	T	Y
1194	PZA02271.1	Panzea set	ss196414456	G	G	G	G	G	G	A	G	G	G	G	G	G	G	A	G	G	A	G	G	G	G	G	G	G	A	A	A	A	A	R	R	R	R	R	R	R	R	R	R	A	R	R	R	R	R
1195	PZE-101054371	Panzea set	ss196423460	A	G	G	G	G	G	A	G	A	G	G	G	A	G	A	G	G	A	G	G	A	G	A	G	G	A	A	A	A	A	R	R	R	R	R	R	R	R	R	R	A	R	failed	R	A	R
1196	PZE-101054372	Panzea set	ss196423462	G	A	G	G	G	G	G	G	G	G	G	G	G	G	G	G	G	G	G	A	G	G	G	G	G	G	G	G	G	G	R	R	G	G	G	G	G	G	R	G	G	G	G	G	G	R
1197	SYN28924	Syngenta	ss196515947	C	A	C	C	A	C	C	C	failed	C	C	C	C	A	C	C	C	C	C	A	C	C	C	C	C	C	C	C	C	C	C	C	C	C	C	C	C	M	M	M	C	C	C	C	C	M
1198	SYN28923	Syngenta	ss196515945	C	A	C	C	A	C	C	C	C	C	C	C	C	A	C	C	C	C	C	A	C	C	C	C	C	C	C	C	C	C	C	C	C	C	C	C	C	M	M	M	C	C	C	C	C	M
1199	PZE-101054452	Panzea set	ss196423464	C	T	T	T	C	T	T	T	failed	T	T	T	C	T	T	T	T	T	T	T	C	T	T	T	T	T	T	T	T	T	Y	Y	T	T	Y	T	T	Y	T	Y	T	T	failed	Y	Y	T
1200	SYN28922	Syngenta	ss196515942	G	G	G	G	G	G	G	G	G	G	G	G	G	G	G	G	G	G	G	G	G	G	G	G	G	G	G	G	G	G	G	G	G	G	G	G	G	G	G	G	G	G	failed	G	G	G
1201	PZE-101054457	Panzea set	ss196423466	A	A	C	A	A	A	A	A	A	A	A	A	A	A	A	A	A	A	A	A	A	A	C	A	A	A	A	A	A	A	A	A	A	M	A	A	A	A	M	A	A	M	failed	A	A	A
1202	PZE-101054527	Panzea set	ss196423470	T	T	T	C	T	C	C	C	T	C	C	C	T	T	C	C	C	C	C	T	T	C	T	C	C	C	C	C	C	C	C	C	Y	Y	C	Y	Y	Y	C	Y	C	Y	C	C	C	Y
1203	PZE-101054533	Panzea set	ss196423472	G	G	G	G	G	G	G	G	G	G	G	G	G	G	G	G	G	G	G	G	G	G	G	G	G	G	G	G	G	G	G	G	R	R	G	R	R	R	G	G	G	R	G	G	G	R
1204	PZE-101054561	Panzea set	ss196423474	A	G	failed	G	G	G	A	G	failed	G	G	G	A	A	A	G	G	A	G	G	A	G	A	G	G	A	A	A	A	A	R	R	R	R	R	R	R	R	R	A	A	R	failed	R	R	R
1205	PZE-101054564	Panzea set	ss196423476	C	C	C	C	C	C	C	C	C	C	C	C	C	C	C	C	C	C	C	C	C	C	C	C	C	C	C	C	C	C	C	C	Y	Y	C	C	Y	Y	C	C	C	Y	C	C	C	Y
1206	PZE-101054604	Panzea set	ss196423478	G	A	A	A	A	A	A	A	G	A	A	A	G	A	A	A	A	A	A	A	G	A	A	A	A	A	A	A	A	A	R	R	R	A	A	A	A	A	R	R	A	A	failed	A	R	R
1207	PZE-101054617	Panzea set	ss196423480	T	C	C	C	C	C	C	C	T	C	C	C	T	C	C	C	C	C	C	C	T	C	C	C	C	C	C	C	C	C	C	C	C	C	C	C	C	C	C	Y	C	C	C	C	C	C
1208	PZE-101054644	Panzea set	ss196423482	T	T	T	T	T	T	T	T	T	T	T	T	T	C	T	T	T	T	T	T	T	T	T	T	T	T	T	T	T	T	T	T	T	T	T	T	T	T	Y	T	T	Y	failed	T	T	T
1209	PZE-101054650	Panzea set	ss196423484	G	failed	G	G	T	G	G	G	G	G	G	G	G	G	G	G	G	G	G	failed	G	G	G	G	G	G	G	G	G	G	G	G	K	K	G	K	K	K	G	G	G	G	failed	G	G	K
1210	PZE-101054681	Panzea set	ss196423486	G	A	G	G	A	G	G	G	G	G	G	G	G	G	G	G	G	G	G	A	G	G	G	G	G	G	G	G	G	G	R	G	G	G	G	G	R	R	G	G	G	R	failed	G	R	G
1211	SYN23289	Syngenta	ss196511385	A	G	A	A	G	A	G	A	A	A	A	A	A	A	G	A	A	G	A	G	A	A	G	A	A	G	G	G	G	G	R	R	R	R	G	R	R	R	R	G	G	R	failed	R	R	G
1212	SYN23287	Syngenta	ss196511380	G	A	A	A	A	A	A	A	G	A	A	A	G	G	A	A	A	A	A	A	G	A	A	A	A	A	A	A	A	A	R	A	A	A	A	A	A	A	A	A	A	A	A	R	R	A
1213	SYN23288	Syngenta	ss196511383	G	A	G	A	A	A	A	A	G	A	A	A	G	G	A	A	A	A	A	A	G	A	G	A	A	A	A	A	A	A	R	R	R	R	R	R	R	R	A	R	R	R	A	R	R	R
1214	PZE-101055029	Panzea set	ss196423488	T	T	T	T	C	T	T	T	T	T	T	T	T	T	T	T	T	T	T	T	T	T	T	T	T	T	T	T	T	T	Y	Y	Y	Y	T	T	Y	Y	T	T	T	Y	T	Y	T	T
1215	PZE-101055086	Panzea set	ss196423490	A	A	A	G	failed	G	A	G	A	G	G	G	A	A	A	G	G	A	G	A	G	G	A	G	G	A	A	A	A	A	R	R	R	A	R	R	A	A	R	A	A	A	failed	A	A	R
1216	PZE-101055099	Panzea set	ss196423492	T	T	T	T	C	T	T	T	C	T	T	T	T	T	T	T	T	T	T	T	C	T	T	T	T	T	T	T	T	T	Y	Y	Y	T	T	Y	T	T	Y	T	T	T	T	T	Y	T
1217	PZE-101055111	Panzea set	ss196423494	G	G	G	A	A	A	G	A	failed	A	A	A	G	G	G	A	A	G	A	G	A	A	G	A	A	G	G	G	G	G	R	R	R	G	R	R	G	G	R	G	G	G	R	R	R	R
1218	PZE-101055190	Panzea set	ss196423496	A	A	A	A	A	A	A	A	A	A	A	A	A	A	A	A	A	A	A	A	A	A	A	A	A	A	A	A	A	A	A	A	R	A	A	A	R	A	A	A	A	A	A	A	A	A
1219	PZE-101055223	Panzea set	ss196423498	G	G	G	A	A	A	G	A	A	A	A	A	G	G	G	A	A	G	A	G	A	A	G	A	A	G	G	G	G	G	R	G	R	R	G	G	G	R	G	R	R	R	failed	G	G	R
1220	PZE-101055259	Panzea set	ss196423500	G	T	T	G	T	G	G	G	T	G	G	G	G	T	G	G	G	G	G	T	T	G	T	G	G	G	G	G	G	G	K	G	K	K	K	K	K	K	G	K	K	K	failed	K	K	G
1221	PZE-101055260	Panzea set	ss196423502	G	A	A	G	A	G	A	G	A	G	G	G	G	A	A	G	G	A	G	A	A	G	A	G	G	A	A	A	A	A	A	A	A	A	A	A	A	A	A	A	A	A	A	A	A	R
1222	PZE-101055262	Panzea set	ss196423504	C	failed	failed	C	failed	C	T	C	failed	C	C	C	C	failed	T	C	C	T	C	failed	failed	C	T	C	C	T	T	T	T	T	T	T	T	T	T	T	T	T	T	T	T	T	T	T	T	T
1223	PZE-101055327	Panzea set	ss196423506	G	G	A	G	G	G	G	G	G	G	G	G	G	G	G	G	G	G	G	G	G	G	G	G	G	G	G	G	G	G	G	R	G	G	G	G	G	G	G	G	G	R	failed	G	G	G
1224	SYNGENTA3208	Syngenta	ss196530240	G	G	G	G	T	G	G	G	G	G	G	G	G	G	G	G	G	G	G	G	G	G	G	G	G	G	G	G	G	G	K	G	G	G	G	G	G	G	G	G	G	G	G	G	G	G
1225	SYN34675	Syngenta	ss196520538	G	G	G	T	G	T	G	T	G	T	T	T	G	G	G	T	T	G	T	G	T	T	G	T	T	G	G	G	G	G	K	G	G	G	G	G	G	G	G	K	K	G	G	G	G	G
1226	PZE-101055532	Panzea set	ss196423508	A	A	A	failed	A	failed	A	failed	G	failed	failed	failed	A	A	A	failed	failed	A	failed	A	A	failed	A	failed	failed	A	A	A	A	A	A	A	A	A	R	A	A	A	R	R	R	A	A	R	A	R
1227	PZE-101055565	Panzea set	ss196423510	A	A	G	A	A	A	G	A	G	A	A	A	A	G	G	A	A	G	A	A	A	A	A	A	A	G	G	G	G	G	R	R	R	R	R	R	R	R	R	G	G	R	G	G	R	G
1228	PZE-101055712	Panzea set	ss196423512	A	A	C	C	A	C	A	C	A	C	C	C	A	A	A	C	C	A	C	A	A	C	A	C	C	A	A	A	A	A	A	A	A	A	A	A	A	A	A	A	A	A	A	A	M	A
1229	PZE-101055749	Panzea set	ss196423514	C	G	C	G	C	G	C	G	C	G	G	G	C	C	C	G	G	C	G	G	C	G	C	G	G	C	C	C	C	C	C	C	S	C	C	C	C	C	S	C	C	C	C	C	S	C
1230	PZE-101055771	Panzea set	ss196423516	C	C	C	C	T	C	T	C	T	C	C	C	C	T	T	C	C	T	C	C	T	C	T	C	C	T	T	T	T	T	T	T	T	T	T	T	T	T	Y	Y	Y	Y	failed	Y	Y	Y
1231	PZE-101055774	Panzea set	ss196423518	C	C	C	C	T	C	T	C	failed	C	C	C	C	T	T	C	C	T	C	C	T	C	T	C	C	T	T	T	T	T	T	T	T	T	T	T	T	T	T	Y	Y	Y	failed	T	Y	Y
1232	PZE-101055906	Panzea set	ss196423524	C	A	C	A	C	A	C	A	C	A	A	A	C	C	C	A	A	C	A	A	C	A	A	A	A	C	C	C	C	C	C	C	C	C	C	C	M	C	C	C	C	C	C	C	C	C
1233	SYN34616	Syngenta	ss196520471	T	T	T	T	T	T	T	T	failed	T	T	T	T	T	T	T	T	T	T	T	T	T	T	T	T	T	T	T	T	T	T	T	T	T	T	T	T	T	T	T	T	T	T	T	T	T
1234	PUT-163a-71445275-3372	INRA	ss196420577	G	G	G	G	G	G	G	G	G	G	G	G	G	G	G	G	G	G	G	G	G	G	G	G	G	G	G	G	G	G	G	G	G	G	G	G	G	G	G	G	G	G	G	G	G	G
1235	SYN34615	Syngenta	ss196520469	T	T	T	T	T	T	T	T	C	T	T	T	T	T	T	T	T	T	T	T	T	T	T	T	T	T	T	T	T	T	T	T	T	T	T	T	T	T	T	T	T	T	T	T	T	T
1236	PZE-101056000	Panzea set	ss196423528	G	A	G	G	R	G	G	G	G	G	G	G	G	G	G	G	G	G	G	A	G	G	G	G	G	G	G	G	G	G	G	G	G	G	G	G	R	G	G	G	G	G	G	R	R	G
1237	PZE-101056007	Panzea set	ss196423530	A	G	G	G	R	G	G	G	G	G	G	G	A	A	G	G	G	G	G	G	G	G	G	G	G	G	G	G	G	G	R	R	G	R	R	R	G	R	G	G	G	G	G	G	G	R
1238	PZE-101056062	Panzea set	ss196423532	T	T	T	T	T	T	T	T	T	T	T	T	T	T	T	T	T	T	T	T	T	T	T	T	T	T	T	T	T	T	T	T	T	T	T	T	T	T	T	T	T	T	T	T	T	T
1239	PZE-101056102	Panzea set	ss196423534	C	T	C	C	C	C	C	C	T	C	C	C	C	T	C	C	C	C	C	T	C	C	C	C	C	C	C	C	C	C	C	failed	C	C	C	C	Y	C	C	C	C	C	C	C	C	C
1240	PZE-101056156	Panzea set	ss196423536	G	G	G	G	R	G	G	G	G	G	G	G	G	A	G	G	G	G	G	G	G	G	A	G	G	G	G	G	G	G	R	R	G	R	R	R	R	R	G	G	G	R	failed	R	R	G
1241	SYN34620	Syngenta	ss196520474	G	A	A	G	A	G	A	G	G	G	G	G	G	G	A	G	G	A	G	A	G	G	G	G	G	A	A	A	A	A	A	R	A	A	A	R	A	A	R	A	A	R	failed	A	R	A
1242	SYN15466	Syngenta	ss196504893	T	T	T	T	C	T	C	T	T	T	T	T	T	T	C	T	T	C	T	T	T	T	T	T	T	C	C	C	C	C	Y	Y	Y	Y	Y	Y	Y	Y	Y	Y	C	Y	failed	Y	Y	Y
1243	PZE-101056681	Panzea set	ss196423538	G	G	A	G	G	G	G	G	A	G	G	G	G	G	G	G	G	G	G	G	A	G	G	G	G	G	G	G	G	G	R	R	R	G	G	R	G	G	G	G	G	G	G	G	G	G
1244	SYN9128	Syngenta	ss196528580	G	G	G	G	G	G	G	G	G	G	G	G	G	A	G	G	G	G	G	G	G	G	G	G	G	G	G	G	G	G	G	G	G	R	G	G	G	G	R	R	G	G	G	G	G	G
1245	PZE-101056684	Panzea set	ss196423540	C	C	M	C	C	C	C	C	A	C	C	C	C	A	C	C	C	C	C	C	A	C	C	C	C	C	C	C	C	C	M	M	C	M	C	M	C	C	M	M	C	C	C	C	C	C
1246	PZE-101056687	Panzea set	ss196423542	A	A	G	A	A	A	A	A	G	A	A	A	A	G	A	A	A	A	A	A	G	A	A	A	A	A	A	A	A	A	R	R	A	R	A	R	A	A	R	R	A	A	A	A	A	A
1247	SYN9135	Syngenta	ss196528586	C	C	C	C	T	C	T	C	C	C	C	C	C	C	T	C	C	T	C	C	T	C	T	C	C	T	T	T	T	T	Y	Y	Y	Y	Y	Y	Y	Y	T	Y	Y	Y	failed	T	Y	Y
1248	SYN9132	Syngenta	ss196528582	C	C	C	A	A	A	A	A	A	A	A	A	C	C	A	A	A	A	A	C	A	A	A	A	A	A	A	A	A	A	A	M	A	A	M	A	A	A	A	A	A	A	A	A	A	A
1249	PUT-163a-31406043-1919	INRA	ss196419382	G	G	G	G	G	G	A	G	G	G	G	G	G	G	A	G	G	A	G	G	G	G	G	G	G	A	A	A	A	A	R	R	A	A	R	R	R	R	A	A	A	A	A	A	A	A
1250	PUT-163a-60339688-2389	INRA	ss196419780	T	T	T	T	C	T	T	T	T	T	T	T	T	T	T	T	T	T	T	T	T	T	C	T	T	T	T	T	T	T	T	T	T	T	T	T	T	T	T	T	T	T	T	T	T	T
1251	PZE-101056856	Panzea set	ss196423544	A	A	G	A	G	A	A	A	failed	A	A	A	A	G	A	A	A	A	A	A	G	A	G	A	A	A	A	A	A	A	R	R	R	A	A	A	A	R	R	R	A	R	failed	R	A	R
1252	PZE-101056999	Panzea set	ss196423546	T	T	T	T	T	T	T	T	T	T	T	T	T	T	T	T	T	T	T	T	T	T	T	T	T	T	T	T	T	T	Y	T	T	Y	T	Y	T	T	T	T	T	Y	failed	T	T	Y
1253	PZE-101057000	Panzea set	ss196423548	G	G	T	T	T	T	T	T	G	T	T	T	G	T	T	T	T	T	T	G	T	T	T	T	G	T	T	T	T	T	T	K	K	T	T	T	K	T	K	K	K	T	T	T	K	T
1254	PZE-101057030	Panzea set	ss196423550	T	T	T	failed	failed	failed	T	failed	T	failed	failed	failed	T	T	T	failed	failed	T	failed	T	failed	failed	failed	failed	T	T	T	T	T	T	Y	T	T	T	T	T	T	T	T	T	T	T	T	T	T	T
1255	SYN21367	Syngenta	ss196509853	G	A	G	G	G	G	G	G	A	G	G	G	G	A	G	G	G	G	G	A	G	G	G	G	A	G	G	G	G	G	R	R	G	G	G	R	R	G	G	G	G	G	G	R	G	G
1256	PZE-101057141	Panzea set	ss196423554	G	G	T	G	failed	G	G	G	G	G	G	G	G	G	G	G	G	G	G	G	G	G	G	G	G	G	G	G	G	G	K	G	G	G	G	G	G	K	G	G	G	G	G	G	G	G
1257	SYN31861	Syngenta	ss196518387	G	G	G	T	T	T	G	T	failed	T	T	T	G	G	G	T	T	G	T	G	T	T	T	T	G	G	G	G	G	G	G	K	K	K	G	G	G	G	G	G	G	G	G	G	G	G
1258	SYN31862	Syngenta	ss196518389	T	T	T	C	C	C	T	C	failed	C	C	C	T	T	T	C	C	T	C	T	C	C	C	C	T	T	T	T	T	T	T	Y	Y	Y	T	T	T	T	T	T	T	T	T	T	T	T
1259	PZE-101057190	Panzea set	ss196423558	A	A	A	C	C	C	A	C	failed	C	C	C	A	A	A	C	C	A	C	A	C	C	C	C	A	A	A	A	A	A	M	A	A	A	A	A	A	A	A	A	A	A	A	A	A	A
1260	PZE-101057232	Panzea set	ss196423560	A	A	A	A	A	A	G	A	A	A	A	A	A	A	G	A	A	G	A	A	A	A	A	A	A	G	G	G	G	G	R	G	G	R	R	R	R	R	R	R	R	R	failed	R	R	G
1261	PZE-101057252	Panzea set	ss196423562	G	G	G	G	G	G	G	G	G	G	G	G	G	G	G	G	G	G	G	G	G	G	G	G	G	G	G	G	G	G	G	G	G	G	G	G	G	R	G	G	G	G	G	G	G	G
1262	SYN36100	Syngenta	ss196521663	T	T	T	T	T	T	C	T	T	T	T	T	T	failed	C	T	T	C	T	T	T	T	T	T	T	C	C	C	C	C	Y	Y	Y	Y	Y	C	C	Y	Y	Y	C	Y	failed	Y	C	C
1263	SYN36098	Syngenta	ss196521659	G	G	G	G	G	G	G	G	G	G	G	G	G	G	G	G	G	G	G	G	G	G	G	G	G	G	G	G	G	G	G	K	G	G	G	G	G	G	K	K	G	K	failed	G	G	G
1264	SYN36099	Syngenta	ss196521661	G	G	G	G	G	G	G	G	G	G	G	G	G	G	G	G	G	G	G	G	G	G	G	G	G	G	G	G	G	G	G	R	G	G	G	G	G	G	R	R	G	R	failed	G	G	G
1265	PZA00240.6	Panzea set	ss196414458	C	C	C	T	T	T	T	T	C	T	T	T	C	C	T	T	T	T	T	C	C	T	C	T	C	T	T	T	T	T	Y	Y	T	T	Y	T	T	T	Y	Y	Y	Y	failed	T	Y	T
1266	PZA00240.9	Panzea set	ss196414460	A	A	A	G	G	G	G	G	A	G	G	G	A	A	G	G	G	G	G	A	A	G	A	G	A	G	G	G	G	G	R	G	G	G	R	G	G	G	G	G	R	G	G	G	R	G
1267	PZA00240.8	Panzea set	ss196414462	C	C	C	C	C	C	C	C	C	C	C	C	C	C	C	C	C	C	C	C	C	C	C	C	C	C	C	C	C	C	C	Y	C	C	C	C	C	C	Y	Y	C	Y	failed	C	C	C
1268	PZA00240.4	Panzea set	ss196414464	C	C	C	T	T	T	T	T	C	T	T	T	C	T	T	T	T	T	T	C	C	T	C	T	C	T	T	T	T	T	Y	Y	T	T	Y	T	T	T	Y	Y	T	Y	failed	Y	T	T
1269	PZE-101057532	Panzea set	ss196423564	A	A	A	C	C	C	C	C	C	C	C	C	A	C	C	C	C	C	C	A	A	C	A	C	C	C	C	C	C	C	M	C	C	C	C	C	C	C	C	C	C	C	C	C	C	C
1270	SYN38499	Syngenta	ss196523592	failed	C	failed	T	C	T	T	T	C	T	T	T	failed	C	T	T	T	T	T	C	failed	T	failed	T	C	T	T	T	T	T	T	Y	Y	T	Y	Y	Y	Y	T	T	Y	T	T	Y	Y	T
1271	SYN38500	Syngenta	ss196523596	A	A	A	A	A	A	G	A	A	A	A	A	A	G	G	A	A	G	A	A	A	A	A	A	A	G	G	G	G	G	R	G	R	R	R	G	G	G	G	G	G	G	G	R	G	R
1272	PZE-101057783	Panzea set	ss196423568	C	C	C	T	C	T	C	T	C	T	T	T	C	C	C	T	T	C	T	C	C	T	C	T	C	C	C	C	C	C	C	Y	C	C	Y	C	C	C	C	C	C	C	C	C	C	Y
1273	PZE-101057910	Panzea set	ss196423572	C	C	C	C	C	C	C	C	C	C	C	C	C	C	C	C	C	C	C	C	C	C	C	C	C	C	C	C	C	C	C	C	C	C	C	M	M	C	C	C	C	C	C	C	C	C
1274	PZE-101057950	Panzea set	ss196423576	C	C	C	C	T	C	C	C	C	C	C	C	C	C	C	C	C	C	C	C	T	C	C	C	C	C	C	C	C	C	C	Y	C	C	C	C	C	Y	C	C	C	C	C	C	C	Y
1275	PZE-101057994	Panzea set	ss196423578	T	C	T	C	T	C	C	C	failed	C	C	C	T	T	C	C	C	C	C	C	T	C	T	C	C	C	C	C	C	C	Y	Y	C	Y	C	C	C	Y	Y	C	C	C	C	C	C	Y
1276	PZE-101058031	Panzea set	ss196423580	failed	failed	failed	C	failed	C	C	C	C	C	C	C	failed	failed	C	C	C	C	C	failed	failed	C	failed	C	failed	C	C	C	C	C	C	M	C	C	M	M	M	C	C	C	C	M	failed	C	C	M
1277	SYN29246	Syngenta	ss196516227	C	C	C	C	C	C	C	C	C	C	C	C	C	C	C	C	C	C	C	C	C	C	C	C	C	C	C	C	C	C	C	C	C	C	C	C	C	Y	C	C	C	C	C	Y	Y	C
1278	SYNGENTA0974	Syngenta	ss196529296	C	C	C	C	C	C	C	C	C	C	C	C	C	C	C	C	C	C	C	C	C	C	T	C	T	C	C	C	C	C	C	C	C	C	C	C	C	Y	C	C	C	C	C	Y	Y	C
1279	SYN38396	Syngenta	ss196523528	A	A	A	A	A	A	G	A	A	A	A	A	A	A	G	A	A	G	A	A	A	A	A	A	A	G	G	G	G	G	R	R	R	G	G	G	G	R	G	R	G	G	G	R	R	G
1280	SYN38393	Syngenta	ss196523524	C	C	C	C	C	C	C	C	failed	C	C	C	C	C	C	C	C	C	C	C	C	C	A	C	C	C	C	C	C	C	C	C	C	C	C	C	C	M	C	C	C	C	C	M	C	C
1281	SYN38395	Syngenta	ss196523526	T	T	T	T	T	T	C	T	T	T	T	T	T	T	C	T	T	C	T	T	T	T	T	T	T	C	C	C	C	C	Y	Y	Y	Y	C	C	C	Y	C	Y	C	C	C	Y	Y	C
1282	PZE-101058154	Panzea set	ss196423582	G	A	G	A	A	A	G	A	A	A	A	A	G	G	G	A	A	G	A	A	A	A	G	A	A	G	G	G	G	G	G	G	R	R	G	G	G	R	R	R	G	G	G	G	R	G
1283	PZE-101058157	Panzea set	ss196423584	C	T	C	T	T	T	C	T	failed	T	T	T	C	C	C	T	T	C	T	T	T	T	C	T	T	C	C	C	C	C	C	C	Y	Y	C	C	C	C	C	Y	C	C	C	C	Y	C
1284	SYN29863	Syngenta	ss196516744	C	C	C	C	C	C	T	C	C	C	C	C	C	C	T	C	C	T	C	C	C	C	C	C	C	T	T	T	T	T	Y	Y	Y	Y	T	T	T	T	T	Y	T	T	T	Y	Y	T
1285	SYN29860	Syngenta	ss196516742	A	G	A	G	G	G	G	G	G	G	G	G	A	A	G	G	G	G	G	G	G	G	G	G	G	G	G	G	G	G	R	R	G	G	G	G	G	R	G	G	G	G	G	R	G	G
1286	SYN29859	Syngenta	ss196516740	failed	failed	failed	failed	failed	failed	A	failed	failed	failed	failed	failed	failed	failed	A	failed	failed	A	failed	failed	failed	failed	failed	failed	failed	A	A	A	A	A	failed	failed	failed	failed	A	A	A	failed	A	failed	A	A	A	failed	failed	A
1287	SYN37299	Syngenta	ss196522630	C	C	C	C	C	C	T	C	C	C	C	C	C	C	T	C	C	T	C	C	C	C	C	C	C	T	T	T	T	T	Y	Y	Y	Y	T	Y	Y	Y	Y	Y	T	T	T	Y	Y	Y
1288	PZE-101058205	Panzea set	ss196423586	G	G	G	G	G	G	A	G	G	G	G	G	G	G	A	G	G	A	G	G	G	G	G	G	G	A	A	A	A	A	R	R	R	R	A	R	R	R	R	R	A	A	A	R	R	R
1289	SYN37302	Syngenta	ss196522632	C	C	C	C	C	C	C	C	C	C	C	C	C	C	C	C	C	C	C	C	C	C	C	C	C	C	C	C	C	C	C	Y	C	C	C	C	C	C	C	C	C	C	C	Y	C	Y
1290	PZE-101058210	Panzea set	ss196423588	G	A	G	A	A	A	G	A	failed	A	A	A	G	G	G	A	A	G	A	A	A	A	G	A	A	G	G	G	G	G	G	G	R	R	G	G	G	R	R	R	G	G	G	G	R	G
1291	PZE-101058273	Panzea set	ss196423590	C	C	C	T	T	T	T	T	failed	T	T	T	C	C	T	T	T	T	T	C	T	T	C	T	C	T	T	T	T	T	Y	Y	T	T	Y	Y	Y	Y	Y	T	T	T	T	Y	Y	T
1292	PZE-101058274	Panzea set	ss196423592	C	C	C	T	T	T	T	T	T	T	T	T	C	C	T	T	T	T	T	C	T	T	T	T	C	T	T	T	T	T	Y	Y	T	T	Y	T	T	T	Y	T	T	T	T	Y	Y	T
1293	PZE-101058277	Panzea set	ss196423594	T	T	T	T	T	T	T	T	failed	T	T	T	T	T	T	T	T	T	T	T	T	T	C	T	T	T	T	T	T	T	T	T	T	T	Y	Y	Y	Y	T	T	T	T	T	T	T	T
1294	PZE-101058290	Panzea set	ss196423596	A	A	A	A	A	A	A	A	A	A	A	A	A	A	A	A	A	A	A	A	A	A	A	A	A	A	A	A	A	A	A	A	A	A	A	A	A	R	R	A	A	A	A	A	R	A
1295	PZE-101058310	Panzea set	ss196423598	G	G	G	G	G	G	G	G	G	G	G	G	G	G	G	G	G	G	G	G	G	G	G	G	G	G	G	G	G	G	G	G	G	G	G	K	K	G	K	G	G	G	G	G	K	G
1296	PZE-101058312	Panzea set	ss196423600	A	A	A	G	A	G	G	G	A	G	G	G	A	A	G	G	G	G	G	A	A	G	G	G	G	G	G	G	G	G	R	G	G	R	R	G	G	G	G	R	G	G	G	G	G	G
1297	PZE-101058322	Panzea set	ss196423602	A	A	A	G	A	G	G	G	A	G	G	G	A	A	G	G	G	G	G	A	A	G	G	G	G	G	G	G	G	G	R	G	G	R	R	R	R	G	G	R	G	R	failed	G	G	G
1298	PZE-101058333	Panzea set	ss196423604	T	T	T	C	T	C	C	C	T	C	C	C	T	T	C	C	C	C	C	T	T	C	C	C	C	C	C	C	C	C	Y	C	C	Y	Y	C	C	C	C	Y	C	C	C	C	C	C
1299	ZM013624-0495	TraitGenetics	ss196531094	T	T	T	G	T	G	G	G	T	G	G	G	T	T	G	G	G	G	G	T	T	G	G	G	G	G	G	G	G	G	K	G	G	K	K	G	G	G	G	K	G	G	G	G	K	G
1300	PZE-101058372	Panzea set	ss196423606	G	G	G	G	G	G	G	G	G	G	G	G	G	G	G	G	G	G	G	G	G	G	G	G	G	G	G	G	G	G	G	G	R	R	G	R	R	G	G	R	G	G	G	G	R	G
1301	PUT-163a-71445350-3373	INRA	ss196420579	C	T	C	C	T	C	C	C	T	C	C	C	C	C	C	C	C	C	C	T	T	C	C	C	T	C	C	C	C	C	Y	Y	C	Y	C	Y	Y	C	Y	C	C	Y	C	C	C	C
1302	PUT-163a-71445350-3378	INRA	ss196420585	C	C	C	C	C	C	C	C	C	C	C	C	C	C	C	C	C	C	C	C	C	C	C	C	C	C	C	C	C	C	C	C	C	C	C	C	C	C	C	C	C	C	C	C	C	C
1303	PUT-163a-71445350-3375	INRA	ss196420581	A	C	A	A	C	A	A	A	C	A	A	A	A	A	A	A	A	A	A	C	C	A	A	A	C	A	A	A	A	A	M	M	M	M	M	M	M	A	M	A	A	M	failed	A	A	A
1304	PUT-163a-71445350-3376	INRA	ss196420583	A	A	A	A	A	A	A	A	A	A	A	A	A	A	A	A	A	A	A	A	A	A	A	A	A	A	A	A	A	A	A	A	A	A	A	A	A	A	A	A	A	A	A	A	A	A
1305	SYN25777	Syngenta	ss196513379	C	C	C	C	C	C	C	C	C	C	C	C	C	C	C	C	C	C	C	C	C	C	C	C	C	C	C	C	C	C	C	C	C	C	C	C	C	C	C	C	C	C	C	C	C	C
1306	SYN25784	Syngenta	ss196513383	T	T	T	T	T	T	T	T	T	T	T	T	T	T	T	T	T	T	T	T	T	T	T	T	T	T	T	T	T	T	T	T	T	T	T	T	T	T	T	T	T	T	T	T	T	T
1307	PZE-101058496	Panzea set	ss196423608	G	G	G	G	G	G	G	G	G	G	G	G	G	G	G	G	G	G	G	G	G	G	G	G	G	G	G	G	G	G	G	G	G	G	R	R	R	G	R	G	G	G	G	G	G	R
1308	PZE-101058520	Panzea set	ss196423610	T	C	C	T	C	T	C	T	C	T	T	T	T	C	C	T	T	C	T	C	C	T	C	T	C	C	C	C	C	C	C	C	C	C	C	C	C	C	C	C	C	Y	failed	C	C	Y
1309	SYN36556	Syngenta	ss196522030	G	G	A	G	G	G	A	G	G	G	G	G	G	A	A	G	G	A	G	G	G	G	G	G	A	A	A	A	A	A	A	A	R	R	A	A	A	R	R	A	A	R	failed	R	A	A
1310	PZE-101058806	Panzea set	ss196423612	G	G	G	G	G	G	A	G	G	G	G	G	G	G	A	G	G	A	G	G	G	G	G	G	A	A	A	A	A	A	A	A	R	R	R	A	A	R	R	R	R	R	failed	R	A	R
1311	PZE-101058897	Panzea set	ss196423616	G	G	G	G	T	G	G	G	T	G	G	G	G	T	G	G	G	G	G	G	T	G	G	G	T	G	G	G	G	G	G	G	G	G	G	G	G	G	G	K	K	G	G	G	G	G
1312	SYN20757	Syngenta	ss196509382	T	T	T	T	G	T	T	T	T	T	T	T	T	T	T	T	T	T	T	T	G	T	T	T	G	T	T	T	T	T	T	T	T	K	T	T	T	T	T	K	T	T	T	T	T	T
1313	SYN20764	Syngenta	ss196509386	T	T	T	C	C	C	T	C	T	C	C	C	T	T	T	C	C	T	C	T	C	C	T	C	C	T	T	T	T	T	T	T	T	T	T	T	Y	T	T	Y	T	T	T	Y	T	T
1314	SYN20761	Syngenta	ss196509384	A	A	A	A	C	A	A	A	failed	A	A	A	A	A	A	A	A	A	A	A	C	A	A	A	C	A	A	A	A	A	A	A	A	A	A	A	M	A	A	M	A	A	A	A	A	A
1315	SYN20765	Syngenta	ss196509388	A	A	A	G	G	G	A	G	G	G	G	G	A	A	A	G	G	A	G	A	G	G	A	G	G	A	A	A	A	A	A	A	A	A	A	A	R	R	A	R	A	A	A	A	A	A
1316	SYN20770	Syngenta	ss196509390	G	G	G	A	A	A	G	A	G	A	A	A	G	G	G	A	A	G	A	G	A	A	G	A	A	G	G	G	G	G	G	G	G	G	G	G	R	G	G	R	G	G	G	G	G	G
1317	SYN11249	Syngenta	ss196501547	T	T	C	T	T	T	C	T	T	T	T	T	T	C	C	T	T	C	T	T	T	T	T	T	T	C	C	C	C	C	Y	Y	C	Y	Y	Y	Y	Y	Y	Y	C	C	C	Y	Y	Y
1318	SYN11244	Syngenta	ss196501537	C	T	C	T	failed	T	C	failed	failed	T	T	T	C	C	C	T	T	C	T	T	T	T	failed	T	T	C	C	C	C	C	C	Y	C	C	Y	Y	Y	Y	Y	Y	C	C	C	Y	Y	C
1319	SYN11242	Syngenta	ss196501535	C	T	C	T	T	T	C	T	T	T	T	T	C	C	C	T	T	C	T	T	T	T	T	T	T	C	C	C	C	C	C	Y	C	C	Y	Y	Y	Y	Y	Y	C	C	C	Y	Y	C
1320	SYN11247	Syngenta	ss196501543	T	C	T	C	C	C	T	C	C	C	C	C	T	T	T	C	C	T	C	C	C	C	C	C	C	T	T	T	T	T	T	Y	T	T	Y	Y	Y	Y	Y	Y	T	T	T	Y	Y	T
1321	SYN11248	Syngenta	ss196501545	C	T	C	T	T	T	C	T	T	T	T	T	C	C	C	T	T	C	T	T	T	T	T	T	T	C	C	C	C	C	C	Y	C	C	Y	Y	Y	Y	Y	Y	C	C	C	Y	Y	C
1322	SYN11245	Syngenta	ss196501539	T	C	T	C	C	C	T	C	C	C	C	C	T	T	T	C	C	T	C	C	C	C	C	C	C	T	T	T	T	T	T	Y	T	T	Y	Y	Y	Y	Y	Y	T	T	T	Y	Y	T
1323	SYN11246	Syngenta	ss196501541	G	A	G	A	A	A	G	A	G	A	A	A	G	G	G	A	A	G	A	A	A	A	G	A	A	G	G	G	G	G	G	R	G	G	R	R	R	R	R	R	G	G	G	R	R	G
1324	PZE-101059068	Panzea set	ss196423618	C	T	C	T	T	T	C	T	C	T	T	T	C	C	C	T	T	C	T	T	T	T	C	T	T	C	C	C	C	C	C	Y	C	C	Y	Y	Y	Y	Y	Y	C	C	C	Y	Y	C
1325	PZE-101059072	Panzea set	ss196423620	C	T	C	T	T	T	C	T	C	T	T	T	C	C	C	T	T	C	T	T	T	T	C	T	T	C	C	C	C	C	C	Y	C	C	Y	Y	Y	Y	Y	Y	C	C	C	Y	Y	C
1326	PZE-101059129	Panzea set	ss196423622	C	T	C	T	C	T	C	T	C	T	T	T	C	T	C	T	T	C	T	T	C	T	T	T	C	C	C	C	C	C	C	C	C	C	C	Y	Y	Y	C	C	C	C	C	C	C	C
1327	SYN2619	Syngenta	ss196513683	A	A	C	A	A	A	C	A	A	A	A	A	A	A	C	A	A	C	A	A	A	A	C	A	A	C	C	C	C	C	M	M	C	C	M	C	C	C	M	M	C	C	C	C	M	C
1328	SYN2603	Syngenta	ss196513555	C	C	C	C	T	C	C	C	T	C	C	C	C	T	C	C	C	C	C	C	T	C	C	C	T	C	C	C	C	C	C	C	C	C	C	C	C	C	Y	Y	C	C	C	C	C	C
1329	SYN2604	Syngenta	ss196513566	T	T	T	T	C	T	T	T	C	T	T	T	T	C	T	T	T	T	T	T	C	T	T	T	C	T	T	T	T	T	T	T	T	T	T	T	T	T	T	Y	T	T	T	T	T	T
1330	SYN2607	Syngenta	ss196513584	G	G	G	A	A	A	G	A	A	A	A	A	G	A	G	A	A	G	A	G	A	A	G	A	A	G	G	G	G	G	G	G	G	G	G	G	R	R	R	R	G	G	G	G	G	G
1331	PUT-163a-76282927-3850	INRA	ss196420978	A	A	A	A	A	A	A	A	A	A	A	A	A	A	A	A	A	A	A	A	A	A	G	A	A	A	A	A	A	A	A	A	A	R	A	R	A	R	R	A	A	A	A	A	A	A
1332	SYN2610	Syngenta	ss196513616	G	G	G	A	A	A	G	A	A	A	A	A	G	A	G	A	A	G	A	G	A	A	A	A	A	G	G	G	G	G	G	G	G	G	G	G	R	G	G	R	G	G	G	G	G	G
1333	PUT-163a-14206659-281	INRA	ss196418025	C	A	M	C	C	C	M	C	C	C	C	C	failed	C	M	C	C	M	C	A	C	C	C	C	C	M	M	M	M	M	M	M	M	M	M	M	M	M	M	M	M	M	M	M	M	M
1334	PZE-101059325	Panzea set	ss196423626	C	C	A	C	A	C	A	C	A	C	C	C	C	A	A	C	C	A	C	C	A	C	A	C	C	A	A	A	A	A	A	M	M	A	A	M	A	A	A	A	A	M	failed	A	M	M
1335	PUT-163a-76289208-3917	INRA	ss196421024	C	C	C	C	C	C	C	C	C	C	C	C	C	C	C	C	C	C	C	C	C	C	C	C	C	C	C	C	C	C	C	C	C	C	C	C	C	C	C	C	C	C	C	C	C	C
1336	PUT-163a-60398930-2985	INRA	ss196420256	G	G	G	G	G	G	G	G	G	G	G	G	G	G	G	G	G	G	G	G	G	G	G	G	G	G	G	G	G	G	G	G	G	G	G	G	G	G	G	G	G	G	G	G	G	G
1337	PUT-163a-31664585-1990	INRA	ss196419432	T	A	T	A	A	A	T	A	A	A	A	A	T	T	failed	A	failed	failed	A	A	A	A	A	A	A	T	T	T	T	T	W	W	W	W	W	W	W	T	W	W	T	W	failed	W	W	T
1338	PUT-163a-31664585-1991	INRA	ss196419434	G	G	G	G	G	G	G	G	G	G	G	G	G	G	G	G	G	G	G	G	G	G	C	G	G	G	G	G	G	G	G	G	G	G	G	S	G	G	S	G	G	S	failed	G	G	G
1339	SYN2618	Syngenta	ss196513666	G	A	G	A	A	A	G	A	failed	A	A	A	G	G	G	A	G	G	A	A	A	A	G	A	A	G	G	G	G	G	R	R	R	R	R	G	R	G	G	R	G	G	G	R	R	G
1340	SYN2614	Syngenta	ss196513643	G	G	G	G	T	G	G	G	T	G	G	G	G	G	G	G	G	G	G	G	T	G	G	G	G	G	G	G	G	G	G	G	G	G	G	G	G	G	G	K	G	G	G	G	G	G
1341	SYN2615	Syngenta	ss196513649	A	A	A	A	C	A	A	A	C	A	A	A	A	A	A	A	A	A	A	A	C	A	A	A	A	A	A	A	A	A	A	A	A	A	A	A	A	A	A	M	A	A	A	A	A	A
1342	SYN2616	Syngenta	ss196513653	T	T	T	T	C	T	T	T	C	T	T	T	T	T	T	T	T	T	T	T	C	T	T	T	T	T	T	T	T	T	T	T	T	T	T	T	T	T	T	Y	T	T	T	T	T	T
1343	SYN2612	Syngenta	ss196513628	G	G	T	G	G	G	T	G	G	G	G	G	G	T	T	G	T	T	G	G	G	G	T	G	G	T	T	T	T	T	K	K	T	K	K	T	K	T	K	K	T	K	failed	K	K	T
1344	PZE-101059211	Panzea set	ss196423624	G	failed	A	G	G	G	A	G	failed	G	G	G	G	A	A	G	A	A	G	failed	G	G	A	G	G	A	A	A	A	A	R	R	A	R	R	A	A	A	A	A	A	R	failed	R	R	A
1345	PZE-101059434	Panzea set	ss196423628	T	T	C	T	T	T	C	T	T	T	T	T	T	C	C	T	C	C	T	T	T	T	C	T	T	C	C	C	C	C	Y	Y	C	Y	Y	C	C	C	Y	Y	C	Y	failed	Y	Y	C
1346	SYN15598	Syngenta	ss196504984	C	C	C	C	A	C	C	C	failed	C	C	C	C	C	C	C	C	C	C	C	A	C	A	C	C	C	C	C	C	C	C	C	C	M	M	C	C	C	C	C	C	M	failed	M	C	C
1347	PZE-101059495	Panzea set	ss196423630	G	G	A	A	G	A	A	A	G	A	A	A	G	A	A	A	A	A	A	G	G	A	G	A	A	A	A	A	A	A	R	R	A	A	R	A	R	A	A	A	A	R	failed	R	R	R
1348	SYN38882	Syngenta	ss196523894	C	T	C	C	T	C	C	C	T	C	C	C	C	C	C	C	C	C	C	T	T	C	T	C	C	C	C	C	C	C	C	C	Y	C	C	C	Y	Y	Y	Y	C	C	C	C	C	C
1349	SYN20593	Syngenta	ss196509228	A	A	A	A	C	A	A	A	A	A	A	A	A	A	A	A	A	A	A	A	C	A	A	A	A	A	A	A	A	A	A	A	A	A	A	A	A	A	A	A	A	A	A	A	A	A
1350	SYN12584	Syngenta	ss196502648	C	C	C	T	T	T	C	failed	Y	T	T	T	C	C	C	T	C	C	T	C	T	T	C	T	T	C	C	C	C	C	C	C	C	C	C	C	C	C	C	C	C	C	C	C	C	C
1351	PZE-101059783	Panzea set	ss196423632	C	T	T	T	T	T	C	T	failed	T	T	T	C	T	C	T	C	C	T	T	T	T	T	T	T	C	C	C	C	C	Y	Y	C	C	Y	Y	C	Y	Y	Y	C	C	C	Y	Y	C
1352	PZE-101059784	Panzea set	ss196423634	G	A	A	A	A	A	G	A	failed	A	A	A	G	A	G	A	G	G	A	A	A	A	A	A	A	G	G	G	G	G	R	R	G	G	R	R	G	R	R	R	G	G	G	R	R	G
1353	PZE-101059816	Panzea set	ss196423636	G	T	G	G	G	G	G	G	G	G	G	G	G	G	G	G	G	G	G	T	G	G	T	G	G	G	G	G	G	G	G	K	G	K	G	G	G	G	K	K	G	G	G	K	K	G
1354	SYN12585	Syngenta	ss196502650	C	C	T	C	T	C	C	C	T	C	C	C	C	T	C	C	C	C	C	C	T	C	C	C	C	C	C	C	C	C	C	C	C	C	C	C	C	C	C	C	C	C	C	C	C	C
1355	SYN12586	Syngenta	ss196502652	failed	A	A	C	A	C	C	C	A	C	C	C	failed	A	C	C	C	C	C	A	A	C	C	C	C	C	C	C	C	C	C	C	C	C	C	C	C	M	C	M	C	C	C	C	C	C
1356	SYN12583	Syngenta	ss196502647	T	C	T	T	C	T	T	T	C	T	T	T	T	C	T	T	T	T	T	C	C	T	C	T	T	T	T	T	T	T	T	T	T	T	T	T	T	T	T	T	Y	T	T	T	T	T
1357	SYN12588	Syngenta	ss196502654	A	A	A	G	A	G	G	G	A	G	G	G	A	A	G	G	G	G	G	A	A	G	A	G	G	G	G	G	G	G	R	R	R	R	G	R	R	R	R	R	R	R	failed	R	R	R
1358	PZE-101060218	Panzea set	ss196423638	C	C	C	C	C	C	C	C	C	C	C	C	C	T	C	C	C	C	C	C	T	C	T	C	C	C	C	C	C	C	Y	Y	Y	C	C	C	Y	C	C	C	C	Y	failed	C	C	C
1359	PZE-101060224	Panzea set	ss196423640	C	C	C	C	C	C	T	C	C	C	C	C	C	C	T	C	T	T	C	C	C	C	C	C	C	T	T	T	T	T	Y	Y	Y	Y	T	Y	Y	T	T	Y	T	Y	failed	T	T	Y
1360	SYN13385	Syngenta	ss196503339	G	G	G	T	G	T	T	T	G	T	T	T	G	T	T	T	T	T	T	G	T	T	T	T	T	T	T	T	T	T	T	T	T	K	T	K	T	T	T	K	T	T	T	T	T	T
1361	ZM013220-0769	TraitGenetics	ss196530914	G	G	G	A	G	A	G	A	G	A	A	A	G	G	G	A	G	G	A	G	G	A	G	A	A	G	G	G	G	G	R	G	G	G	G	G	G	G	G	G	G	G	G	G	G	R
1362	PZE-101060251	Panzea set	ss196423642	G	G	G	G	T	G	G	G	G	G	G	G	G	G	G	G	G	G	G	G	G	G	G	G	G	G	G	G	G	G	G	G	K	K	G	G	G	G	G	G	G	G	G	G	G	G
1363	PZE-101060254	Panzea set	ss196423644	C	C	C	C	C	C	T	C	C	C	C	C	C	T	T	C	T	T	C	C	T	C	C	C	C	T	T	T	T	T	Y	T	T	T	T	T	T	Y	T	Y	Y	Y	Y	T	Y	failed
1364	PZE-101060288	Panzea set	ss196423646	G	G	G	A	G	A	A	A	G	A	A	A	G	G	A	A	A	A	A	G	G	A	G	A	A	A	A	A	A	A	R	R	R	R	R	R	R	R	A	R	R	A	A	R	R	failed
1365	PZE-101060289	Panzea set	ss196423648	G	G	G	T	G	T	T	T	G	T	T	T	G	G	T	T	T	T	T	G	G	T	G	T	T	T	T	T	T	T	K	K	K	K	K	K	K	K	K	K	K	T	T	K	K	K
1366	PZE-101060303	Panzea set	ss196423650	G	A	A	A	G	A	A	A	A	A	A	A	G	G	A	A	A	A	A	A	G	A	G	A	A	A	A	A	A	A	A	R	R	A	A	R	R	A	A	A	A	A	A	R	R	R
1367	PZE-101060335	Panzea set	ss196423652	C	C	C	G	G	G	G	G	failed	G	G	G	C	G	G	G	G	G	G	C	G	G	C	G	G	G	G	G	G	G	S	G	G	G	G	G	G	G	G	G	S	G	G	G	G	G
1368	PUT-163a-60349887-2623	INRA	ss196419944	G	G	G	C	C	C	C	C	G	C	C	C	G	G	C	C	C	C	C	G	G	C	G	C	C	C	C	C	C	C	S	S	C	S	S	S	S	C	S	S	S	S	failed	S	S	S
1369	PUT-163a-60349887-2626	INRA	ss196419950	T	T	T	C	C	C	C	C	T	C	C	C	T	T	C	C	C	C	C	T	T	C	T	C	C	C	C	C	C	C	Y	Y	C	Y	Y	Y	Y	C	Y	Y	Y	Y	failed	Y	failed	Y
1370	PUT-163a-60349887-2624	INRA	ss196419946	C	C	C	G	G	G	G	G	C	G	G	G	C	C	G	G	G	G	G	C	C	G	C	G	G	G	G	G	G	G	S	S	G	S	S	S	S	G	G	S	S	S	S	S	S	S
1371	PUT-163a-60349887-2625	INRA	ss196419948	C	G	C	C	S	C	C	C	G	C	C	C	C	C	C	C	C	C	C	G	C	C	G	C	C	C	C	C	C	C	C	C	S	C	S	C	C	C	S	S	S	C	C	failed	C	C
1372	PUT-163a-60349887-2629	INRA	ss196419954	G	A	A	G	A	G	G	G	A	G	G	G	G	A	G	G	G	G	G	A	A	G	A	G	G	G	G	G	G	G	G	R	R	R	R	G	R	G	R	R	R	R	failed	R	R	R
1373	PUT-163a-60349887-2627	INRA	ss196419952	A	A	A	A	G	A	A	A	A	A	A	A	A	A	A	A	A	A	A	A	A	A	A	A	A	A	A	A	A	A	A	A	R	A	R	A	A	A	A	R	A	A	A	R	A	A
1374	PUT-163a-60349887-2622	INRA	ss196419942	C	C	C	T	C	T	T	T	T	T	T	T	C	T	T	T	T	T	T	C	T	T	T	T	T	T	T	T	T	T	T	Y	Y	Y	T	T	T	T	Y	Y	Y	T	T	T	Y	T
1375	PUT-163a-110942968-126	INRA	ss196417877	C	T	C	C	T	C	C	C	C	C	C	C	C	C	C	C	C	C	C	T	C	C	C	C	C	C	C	C	C	C	Y	C	Y	C	C	C	C	Y	Y	C	Y	Y	C	Y	C	C
1376	PZE-101060630	Panzea set	ss196423654	A	A	A	A	A	A	A	A	A	A	A	A	A	G	A	A	A	A	A	A	G	A	A	A	A	A	A	A	A	A	R	A	R	A	R	R	R	A	A	A	A	A	A	A	A	R
1377	SYN28944	Syngenta	ss196515965	T	C	T	C	T	C	C	C	failed	C	C	C	T	T	C	C	C	C	C	C	T	C	T	C	C	C	C	C	C	C	Y	Y	Y	Y	Y	Y	C	C	C	C	C	Y	C	C	Y	Y
1378	SYN28941	Syngenta	ss196515961	A	A	A	A	G	A	A	A	A	A	A	A	A	A	A	A	A	A	A	A	A	A	A	A	A	A	A	A	A	A	A	A	R	A	R	A	A	A	A	A	A	A	A	A	A	A
1379	SYN28939	Syngenta	ss196515957	G	G	G	G	T	G	G	G	G	G	G	G	G	G	G	G	G	G	G	G	G	G	G	G	G	G	G	G	G	G	G	G	K	G	K	G	G	G	G	G	G	G	G	G	G	G
1380	SYN28940	Syngenta	ss196515959	A	A	A	A	G	A	A	A	A	A	A	A	A	A	A	A	A	A	A	A	A	A	A	A	A	A	A	A	A	A	A	A	R	A	R	A	A	A	A	A	A	A	A	A	A	A
1381	SYN28947	Syngenta	ss196515969	G	G	G	T	G	T	T	T	G	T	T	T	G	G	T	T	T	T	T	G	G	T	G	T	T	T	T	T	T	T	T	K	K	K	K	K	K	K	K	K	K	K	failed	K	K	K
1382	PZA03243.3	Panzea set	ss196414466	C	C	C	C	T	C	C	C	C	C	C	C	C	T	C	C	C	C	C	C	T	C	C	C	C	C	C	C	C	C	Y	Y	C	Y	C	C	Y	Y	Y	Y	C	C	failed	Y	C	Y
1383	PZA03243.2	Panzea set	ss196414470	G	A	G	A	G	A	A	A	G	A	A	A	G	G	A	A	A	A	A	A	G	A	G	A	A	A	A	A	A	A	R	R	R	R	A	R	R	R	R	R	R	R	failed	R	R	R
1384	PZE-101060785	Panzea set	ss196423656	A	G	A	G	G	G	G	G	A	G	G	G	A	G	G	G	G	G	G	G	G	G	A	G	G	G	G	G	G	G	G	G	G	G	G	R	G	G	G	G	R	R	G	G	R	G
1385	PZE-101060788	Panzea set	ss196423658	C	T	C	T	C	T	T	T	C	T	T	T	C	C	T	T	T	T	T	T	C	T	C	T	T	T	T	T	T	T	Y	Y	Y	Y	T	Y	Y	Y	Y	Y	Y	Y	Y	Y	Y	Y
1386	PZA03742.1	Panzea set	ss196414472	A	C	A	C	A	C	C	C	A	C	C	C	A	A	C	C	C	C	C	C	A	C	A	C	C	C	C	C	C	C	M	M	M	M	C	M	M	M	M	M	M	M	failed	M	M	M
1387	PZE-101060841	Panzea set	ss196423660	G	G	G	G	A	G	G	G	G	G	G	G	G	A	G	G	G	G	G	G	A	G	G	G	G	G	G	G	G	G	R	R	R	R	G	G	R	R	R	R	G	G	failed	R	G	R
1388	PZE-101060842	Panzea set	ss196423662	C	C	C	C	A	C	C	C	C	C	C	C	C	A	C	C	C	C	C	C	A	C	C	C	C	C	C	C	C	C	M	M	C	M	C	C	M	M	M	M	C	C	failed	M	C	M
1389	PZE-101060930	Panzea set	ss196423664	A	A	A	C	A	C	C	C	A	C	C	C	A	A	C	C	C	C	C	A	A	C	A	C	C	C	C	C	C	C	M	M	C	M	M	M	M	M	C	M	M	M	failed	M	M	M
1390	SYN36078	Syngenta	ss196521651	A	A	A	C	A	C	C	C	A	C	C	C	A	A	C	C	C	C	C	A	A	C	A	C	C	C	C	C	C	C	M	M	C	M	M	M	M	M	C	M	M	M	failed	M	M	M
1391	SYN36077	Syngenta	ss196521649	G	G	G	A	G	A	A	A	G	A	A	A	G	G	A	A	A	A	A	G	G	A	G	A	A	A	A	A	A	A	failed	failed	A	failed	R	R	R	R	A	R	R	R	failed	R	R	R
1392	SYN36076	Syngenta	ss196521647	T	T	T	C	T	C	C	C	T	C	C	C	T	T	C	C	C	C	C	T	T	C	T	C	C	C	C	C	C	C	C	C	C	C	Y	C	Y	Y	C	Y	Y	C	failed	Y	Y	Y
1393	SYN36080	Syngenta	ss196521653	C	C	C	T	C	T	T	T	C	T	T	T	C	C	T	T	T	T	T	C	C	T	C	T	T	T	T	T	T	T	T	T	T	T	Y	T	Y	Y	T	Y	Y	T	Y	Y	Y	Y
1394	SYN36074	Syngenta	ss196521645	T	T	T	C	T	C	C	C	T	C	C	C	T	T	C	C	C	C	C	T	T	C	T	C	C	C	C	C	C	C	Y	Y	C	Y	Y	C	Y	Y	C	Y	Y	Y	failed	Y	Y	failed
1395	PZE-101061035	Panzea set	ss196423668	C	A	A	A	A	A	A	A	C	A	A	A	C	C	A	A	A	A	A	A	A	A	C	A	A	A	A	A	A	A	A	A	A	A	A	M	A	M	M	M	M	A	A	A	A	M
1396	SYN34813	Syngenta	ss196520665	G	T	G	G	T	G	G	G	G	G	G	G	G	G	G	G	G	G	G	T	G	G	G	G	G	G	G	G	G	G	K	G	K	G	G	G	G	G	G	G	G	G	G	K	G	G
1397	SYN34819	Syngenta	ss196520669	C	C	C	T	C	T	T	T	T	T	T	T	C	C	T	T	T	T	T	C	T	T	T	T	T	T	T	T	T	T	Y	Y	Y	Y	T	Y	T	Y	Y	Y	failed	Y	failed	Y	Y	Y
1398	SYN34815	Syngenta	ss196520667	failed	C	T	T	C	T	T	T	T	T	T	T	failed	T	T	T	T	T	T	C	T	T	T	T	T	T	T	T	T	T	Y	T	T	T	T	Y	T	Y	T	T	T	Y	failed	Y	T	T
1399	PZE-101061064	Panzea set	ss196423670	G	G	G	G	G	G	G	G	G	G	G	G	G	A	G	G	G	G	G	G	G	G	G	G	G	G	G	G	G	G	G	R	R	R	G	G	G	G	R	R	G	G	G	G	G	R
1400	PZE-101061114	Panzea set	ss196423672	A	G	A	G	G	G	G	G	G	G	G	G	A	G	G	G	G	G	G	G	A	G	G	G	G	G	G	G	G	G	G	R	R	R	R	R	R	G	R	R	R	G	G	G	R	R
1401	PZE-101061168	Panzea set	ss196423674	A	T	T	A	T	A	A	A	A	A	A	A	A	T	A	A	A	A	A	T	T	A	A	A	A	A	A	A	A	A	A	W	W	W	W	W	A	A	W	W	W	W	A	A	W	W
1402	PZE-101061225	Panzea set	ss196423676	G	T	T	T	T	T	T	T	T	T	T	T	G	G	T	T	T	T	T	T	T	T	T	T	T	T	T	T	T	T	K	K	K	K	K	K	K	T	K	T	T	K	K	T	T	K
1403	SYN28915	Syngenta	ss196515936	C	A	C	A	A	A	C	A	A	A	A	A	C	C	C	A	C	C	A	A	C	A	C	A	A	C	C	C	C	C	M	M	C	M	M	M	M	M	M	C	C	C	C	C	M	C
1404	PZE-101061587	Panzea set	ss196423678	failed	G	G	A	A	A	A	A	G	A	A	A	G	G	A	A	A	A	A	G	G	A	G	A	A	A	A	A	A	A	A	A	R	failed	R	R	A	A	R	A	R	A	failed	A	R	R
1405	SYN29466	Syngenta	ss196516426	A	A	G	A	A	A	G	A	failed	A	A	A	A	A	failed	A	G	G	A	A	failed	A	failed	A	A	G	G	G	G	G	R	R	R	R	R	R	R	R	R	R	failed	R	failed	R	R	R
1406	SYNGENTA3550	Syngenta	ss196530266	G	G	G	A	A	A	G	A	G	A	A	A	G	G	G	A	G	G	A	G	G	A	G	A	A	G	G	G	G	G	G	G	G	R	G	G	G	G	G	G	G	G	G	G	G	G
1407	SYN29464	Syngenta	ss196516424	A	A	G	G	G	G	G	G	G	G	G	G	A	A	G	G	G	G	G	A	G	G	G	G	G	G	G	G	G	G	G	R	G	G	G	G	G	R	G	R	G	G	failed	R	G	R
1408	SYN23751	Syngenta	ss196511741	C	T	C	C	C	C	C	C	C	C	C	C	C	C	C	C	C	C	C	T	C	C	C	C	C	C	C	C	C	C	C	C	C	C	C	C	C	C	C	C	C	C	C	C	C	Y
1409	SYN23749	Syngenta	ss196511739	A	G	A	A	A	A	A	A	A	A	A	A	A	A	A	A	A	A	A	G	A	A	A	A	A	A	A	A	A	A	A	R	A	A	A	A	A	A	A	A	R	A	failed	R	A	R
1410	SYN23746	Syngenta	ss196511737	G	A	G	G	G	G	G	G	G	G	G	G	G	G	G	G	G	G	G	A	G	G	G	G	G	G	G	G	G	G	G	G	G	G	G	G	G	G	G	G	G	G	G	G	G	R
1411	PZE-101061930	Panzea set	ss196423686	C	A	A	A	A	A	A	A	A	A	A	A	C	C	A	A	A	A	A	A	A	A	A	A	A	A	A	A	A	A	A	M	A	A	A	A	A	M	A	M	A	A	A	M	A	A
1412	PUT-163a-148958166-556	INRA	ss196418285	G	A	A	A	G	A	A	A	A	A	A	A	G	G	A	A	A	A	A	A	A	A	A	A	A	A	A	A	A	A	R	R	R	R	R	R	R	A	R	R	A	R	failed	A	R	A
1413	PUT-163a-101388839-14	INRA	ss196417774	A	A	A	A	C	A	A	A	A	A	A	A	A	A	A	A	A	A	A	A	A	A	A	A	A	A	A	A	A	A	M	M	M	M	A	A	M	A	M	A	A	A	A	A	A	A
1414	PZE-101061969	Panzea set	ss196423688	G	G	G	G	G	G	G	G	G	G	G	G	G	G	G	G	G	G	G	G	G	G	G	G	G	G	G	G	G	G	G	G	G	G	G	G	G	G	G	G	G	G	G	G	G	G
1415	SYNGENTA10330	Syngenta	ss196529328	T	C	C	T	T	T	C	T	T	T	T	T	T	T	C	T	C	C	T	C	T	T	C	T	T	C	C	C	C	C	Y	Y	Y	Y	Y	Y	Y	Y	Y	Y	Y	Y	failed	Y	Y	Y
1416	PZE-101062009	Panzea set	ss196423690	C	C	C	C	A	C	C	C	C	C	C	C	C	C	C	C	C	C	C	C	C	C	C	C	C	C	C	C	C	C	M	C	C	C	C	C	M	C	C	C	C	C	C	M	C	C
1417	PZE-101062072	Panzea set	ss196423692	failed	C	T	T	T	T	C	T	T	T	T	T	failed	failed	C	T	C	C	T	C	T	T	T	T	T	C	C	C	C	C	Y	C	C	C	C	C	Y	Y	C	C	Y	Y	failed	Y	Y	Y
1418	PZE-101062090	Panzea set	ss196423694	A	A	A	A	G	A	A	A	G	A	A	A	A	A	A	A	A	A	A	A	G	A	A	A	A	A	A	A	A	A	R	A	A	R	A	A	R	A	A	A	R	A	A	A	R	R
1419	SYN3008	Syngenta	ss196516928	T	C	C	C	T	C	T	C	C	C	C	C	T	T	T	C	T	T	C	C	C	C	C	C	C	T	T	T	T	T	T	Y	T	T	Y	Y	T	Y	T	T	Y	Y	failed	Y	T	Y
1420	ZM013814-0513	TraitGenetics	ss196531184	G	A	A	A	A	A	A	A	A	A	A	A	G	G	A	A	A	A	A	A	A	A	A	A	A	A	A	A	A	A	A	A	A	A	A	A	A	A	A	A	A	A	A	A	A	A
1421	SYN3004	Syngenta	ss196516900	C	T	C	C	C	C	C	C	C	C	C	C	C	C	C	C	C	C	C	T	C	C	C	C	C	C	C	C	C	C	C	C	C	C	C	C	C	C	C	C	C	C	C	C	C	C
1422	PZE-101062213	Panzea set	ss196423696	T	T	T	T	T	T	T	T	T	T	T	T	T	T	T	T	T	T	T	T	T	T	C	T	T	T	T	T	T	T	T	T	Y	T	T	T	T	T	T	Y	T	T	T	T	T	Y
1423	SYN3007	Syngenta	ss196516922	A	G	G	G	A	G	A	G	G	G	G	G	A	A	A	G	A	A	G	G	G	G	G	G	G	A	A	A	A	A	A	A	R	A	R	R	R	R	R	R	R	R	failed	A	R	R
1424	SYN3006	Syngenta	ss196516914	C	T	T	T	C	T	C	T	T	T	T	T	C	C	C	T	C	C	T	T	T	T	C	T	T	C	C	C	C	C	C	C	C	C	C	C	C	C	C	C	Y	C	C	C	C	C
1425	PZE-101062246	Panzea set	ss196423698	C	T	T	T	C	T	C	T	T	T	T	T	C	C	C	T	C	C	T	T	T	T	failed	T	T	C	C	C	C	C	C	C	Y	C	C	C	C	C	C	C	Y	C	C	C	C	C
1426	SYN10021	Syngenta	ss196500537	T	C	C	C	T	C	T	C	C	C	C	C	T	T	T	C	T	T	C	C	C	C	T	C	C	T	T	T	T	T	T	T	Y	T	Y	Y	T	T	T	T	Y	T	T	T	T	T
1427	PZE-101062331	Panzea set	ss196423700	C	C	C	C	C	C	C	C	C	C	C	C	C	C	C	C	C	C	C	C	C	C	C	C	C	C	C	C	C	C	C	C	C	C	C	C	Y	Y	Y	C	C	Y	failed	C	Y	C
1428	SYN10022	Syngenta	ss196500539	C	T	T	T	C	T	C	T	T	T	T	T	C	C	C	T	C	C	T	T	T	T	C	T	T	C	C	C	C	C	Y	C	C	C	C	C	C	C	Y	Y	Y	Y	failed	Y	C	Y
1429	SYN10020	Syngenta	ss196500535	T	C	Y	C	T	C	T	Y	Y	C	C	C	T	T	T	C	T	T	C	Y	C	C	Y	C	C	T	T	T	T	T	T	Y	T	T	T	T	T	T	T	Y	Y	T	T	T	T	T
1430	SYN10040	Syngenta	ss196500547	C	C	C	C	C	C	T	C	C	C	C	C	C	C	T	C	T	T	C	C	C	C	C	C	C	T	T	T	T	T	T	T	T	T	T	T	Y	T	Y	T	T	Y	Y	Y	Y	T
1431	SYN10029	Syngenta	ss196500543	C	C	T	T	C	T	C	T	T	T	T	T	C	C	C	T	C	C	T	C	C	T	C	T	T	C	C	C	C	C	C	C	C	C	C	C	C	C	C	C	C	C	C	C	C	C
1432	umc13.1	Other	ss196414474	A	A	A	A	G	A	G	A	A	A	A	A	A	A	G	A	G	G	A	A	A	A	A	A	A	G	G	G	G	G	R	R	R	R	R	R	R	R	R	failed	R	R	failed	R	R	R
1433	PZA03183.3	Panzea set	ss196414477	G	A	A	A	A	A	A	A	A	A	A	A	G	G	A	A	A	A	A	A	A	A	A	A	A	A	A	A	A	A	A	A	A	A	A	A	A	R	R	A	A	R	A	R	R	A
1434	SYN10026	Syngenta	ss196500541	C	T	T	T	T	T	C	T	failed	T	failed	T	C	C	C	failed	C	C	T	T	T	T	T	T	T	C	C	C	C	C	Y	Y	Y	Y	Y	Y	Y	Y	Y	C	Y	Y	failed	Y	Y	Y
1435	PZE-101062642	Panzea set	ss196423702	G	A	A	A	A	A	G	A	G	A	A	A	G	G	G	A	G	G	A	A	A	A	A	A	A	G	G	G	G	G	R	R	R	R	R	R	R	R	R	G	R	R	G	R	R	R
1436	PUT-163a-91054912-4739	INRA	ss196421664	A	A	A	A	A	A	A	A	G	A	A	A	A	A	A	A	A	A	A	A	G	A	A	A	A	A	A	A	A	A	A	A	A	A	A	A	A	A	A	R	A	A	A	A	A	A
1437	PUT-163a-16922676-1073	INRA	ss196418730	A	A	A	A	A	A	A	A	G	A	A	A	A	A	A	A	A	A	A	A	G	A	A	A	A	A	A	A	A	A	A	A	A	A	A	A	A	A	A	R	A	A	A	A	A	A
1438	PUT-163a-16922676-1070	INRA	ss196418727	C	C	C	C	C	C	C	C	C	C	C	C	C	C	C	C	C	C	C	C	C	C	C	C	C	C	C	C	C	C	C	C	C	C	C	C	C	C	C	C	C	C	C	C	C	C
1439	PUT-163a-16922676-1072	INRA	ss196418729	A	A	A	A	A	A	A	A	G	A	A	A	A	A	A	A	A	A	A	A	G	A	A	A	A	A	A	A	A	A	R	R	A	A	A	A	A	R	A	R	R	A	A	A	A	A
1440	PZE-101062764	Panzea set	ss196423706	A	A	A	A	A	A	A	A	A	A	A	A	A	A	A	A	A	A	A	A	A	A	A	A	A	A	A	A	A	A	R	A	A	A	A	A	A	A	A	A	A	A	A	A	A	A
1441	PZE-101062737	Panzea set	ss196423704	A	A	A	G	A	G	A	G	A	G	G	G	A	A	A	G	A	A	G	A	A	G	A	G	G	A	A	A	A	A	A	R	A	A	R	R	R	A	A	A	A	R	A	A	A	A
1442	PZE-101062857	Panzea set	ss196423710	A	A	A	G	A	G	G	G	A	G	G	G	A	A	G	G	G	G	G	A	A	G	A	G	G	G	G	G	G	G	G	R	G	G	R	R	R	G	R	R	G	R	failed	G	R	R
1443	PZA02328.3	Panzea set	ss196414479	G	G	G	G	G	G	A	G	G	G	G	G	G	G	A	G	A	A	G	G	G	G	G	G	G	A	A	A	A	A	A	R	R	A	R	R	R	A	R	R	R	R	R	R	R	R
1444	PZE-101062825	Panzea set	ss196423708	A	G	G	G	G	G	A	G	G	G	G	G	A	A	A	G	A	A	G	G	A	G	G	G	G	A	A	A	A	A	R	A	A	R	A	A	A	A	A	A	R	A	A	R	R	R
1445	SYN19140	Syngenta	ss196507975	C	C	A	C	A	C	C	C	A	C	C	C	C	C	C	C	C	C	C	C	A	C	A	C	C	C	C	C	C	C	C	C	C	C	C	C	C	C	M	M	M	C	failed	C	C	C
1446	PUT-163a-76288641-3912	INRA	ss196421020	A	A	A	A	A	A	A	A	A	A	A	A	A	A	A	A	A	A	A	A	A	A	A	A	A	A	A	A	A	A	A	A	A	A	A	A	A	A	A	A	R	A	A	A	A	A
1447	SYN19139	Syngenta	ss196507971	G	G	A	G	A	G	G	G	A	G	G	G	G	G	G	G	G	G	G	G	G	G	A	G	G	G	G	G	G	G	G	G	G	G	G	G	G	G	G	G	G	G	G	G	G	G
1448	SYN29609	Syngenta	ss196516546	C	C	C	C	A	C	A	C	C	C	C	C	C	C	A	C	A	A	C	C	C	C	C	C	C	A	A	A	A	A	M	A	A	M	M	M	M	M	M	M	M	M	M	A	M	M
1449	SYN29603	Syngenta	ss196516544	G	G	G	A	G	A	G	A	A	A	A	A	G	G	G	A	G	G	A	G	G	A	G	A	A	G	G	G	G	G	R	G	R	G	G	G	G	G	failed	G	R	G	G	G	G	G
1450	PZE-101063113	Panzea set	ss196423720	C	A	C	C	C	C	C	C	C	C	C	C	C	C	C	C	C	C	C	A	C	C	C	C	C	C	C	C	C	C	C	M	M	M	C	C	C	M	M	C	M	M	C	M	M	M
1451	PZE-101063074	Panzea set	ss196423718	A	A	A	G	A	G	A	G	A	G	G	G	A	A	A	G	A	A	G	A	A	G	A	G	G	A	A	A	A	A	A	R	A	A	A	A	A	A	A	A	A	A	A	A	A	A
1452	PZE-101063036	Panzea set	ss196423716	G	G	G	A	G	A	G	A	G	A	A	A	G	G	G	A	G	G	A	G	G	A	G	A	A	G	G	G	G	G	G	G	R	G	R	R	G	G	G	G	R	R	failed	G	G	G
1453	PZE-101063002	Panzea set	ss196423714	C	C	C	C	T	C	T	C	T	C	C	C	C	C	T	C	T	T	C	C	C	C	C	C	C	T	T	T	T	T	Y	T	Y	Y	Y	Y	Y	Y	Y	Y	Y	Y	failed	Y	Y	Y
1454	PZE-101062970	Panzea set	ss196423712	A	A	A	A	A	A	A	A	A	A	A	A	A	A	A	A	A	A	A	A	A	A	A	A	A	A	A	A	A	A	A	M	A	M	A	A	A	A	A	A	M	M	A	M	A	A
1455	PZE-101063225	Panzea set	ss196423722	C	C	C	C	C	C	C	C	C	C	C	C	C	C	C	C	C	C	C	C	C	C	C	C	C	C	C	C	C	C	C	Y	C	C	C	C	Y	C	C	C	Y	C	C	C	C	C
1456	PZE-101063271	Panzea set	ss196423726	C	C	C	T	T	T	T	T	T	T	T	T	C	C	T	T	T	T	T	C	C	T	T	T	T	T	T	T	T	T	T	T	T	Y	Y	Y	T	Y	T	T	T	T	T	T	T	Y
1457	PZE-101063282	Panzea set	ss196423728	A	A	A	A	A	A	A	A	A	A	A	A	A	A	A	A	A	A	A	A	A	A	A	A	A	A	A	A	A	A	A	A	R	A	R	R	A	A	A	A	A	A	R	A	A	A
1458	PZE-101063328	Panzea set	ss196423730	C	C	C	A	A	A	C	A	A	A	A	A	C	C	C	A	C	C	A	C	C	A	A	A	A	C	C	C	C	C	M	M	M	M	C	M	M	M	M	M	M	C	C	M	M	C
1459	PZE-101063406	Panzea set	ss196423732	T	T	T	C	T	C	T	C	T	C	C	C	T	T	T	C	T	T	C	T	T	C	T	C	C	T	T	T	T	T	Y	T	T	T	T	T	T	T	T	T	T	T	T	T	Y	T
1460	PZE-101063527	Panzea set	ss196423734	C	C	C	A	C	A	C	C	A	A	A	A	C	C	C	A	C	C	A	C	C	A	A	A	A	C	C	C	C	C	C	C	C	C	C	C	C	C	C	M	C	C	C	C	M	C
1461	PZE-101063539	Panzea set	ss196423736	C	C	C	C	C	C	C	C	C	C	C	C	C	C	C	C	C	C	C	C	C	C	C	C	C	C	C	C	C	C	C	C	C	C	C	C	Y	C	C	C	C	C	C	Y	C	C
1462	PZE-101063665	Panzea set	ss196423738	T	C	C	C	C	C	T	T	failed	C	C	C	T	T	T	C	T	T	C	C	C	C	C	C	C	T	T	T	T	T	Y	Y	Y	Y	Y	Y	Y	Y	Y	Y	Y	Y	T	T	Y	Y
1463	SYN37816	Syngenta	ss196523048	T	C	C	C	T	C	T	C	C	C	C	C	T	T	T	C	T	T	C	C	C	C	C	C	C	T	T	T	T	T	Y	Y	Y	Y	Y	Y	Y	Y	Y	Y	Y	Y	failed	T	Y	Y
1464	SYN37813	Syngenta	ss196523044	C	A	A	A	C	A	C	C	A	A	A	A	C	C	C	A	C	C	A	A	C	A	A	A	A	C	C	C	C	C	C	C	C	C	C	C	C	C	C	M	M	C	C	C	C	C
1465	SYN37815	Syngenta	ss196523046	A	G	G	G	A	G	A	G	G	G	G	G	A	A	A	G	A	A	G	G	G	G	A	G	G	A	A	A	A	A	R	R	A	A	A	A	A	A	A	A	R	A	A	A	R	R
1466	SYN37779	Syngenta	ss196523016	T	C	C	C	T	C	T	C	C	C	C	C	T	T	T	C	T	T	C	C	C	C	T	C	C	T	T	T	T	T	Y	Y	T	T	T	T	T	T	T	T	Y	T	T	T	Y	Y
1467	SYN37778	Syngenta	ss196523014	A	G	G	G	A	G	A	G	G	G	G	G	A	A	A	G	A	A	G	G	G	G	A	G	G	A	A	A	A	A	R	R	A	A	A	A	A	A	A	A	R	A	A	A	R	R
1468	SYN37777	Syngenta	ss196523012	A	G	G	G	A	G	A	G	G	G	G	G	A	A	A	G	A	A	G	G	G	G	A	G	G	A	A	A	A	A	R	R	A	A	A	A	A	A	A	R	R	A	A	A	R	R
1469	SYN37776	Syngenta	ss196523010	A	G	G	G	A	G	A	A	G	G	G	G	A	A	A	G	A	A	A	G	A	G	A	A	A	A	A	A	A	A	A	A	A	A	A	A	A	A	A	R	R	A	A	A	A	A
1470	SYN37775	Syngenta	ss196523008	T	C	C	C	T	C	T	C	C	C	C	C	T	T	T	C	T	T	C	C	C	C	T	C	C	T	T	T	T	T	Y	Y	T	T	T	T	Y	T	T	Y	Y	Y	T	T	Y	Y
1471	SYN22912	Syngenta	ss196511024	A	G	G	G	A	G	A	G	G	G	G	G	A	A	A	G	A	A	A	G	A	G	A	A	A	A	A	A	A	A	A	A	R	A	A	R	A	A	A	R	R	A	A	A	R	A
1472	SYN20717	Syngenta	ss196509346	A	G	G	G	A	G	A	G	G	G	G	G	A	A	A	G	A	A	A	G	G	G	G	A	A	A	A	A	A	A	R	R	R	R	R	R	R	A	R	R	R	R	failed	A	R	R
1473	SYN20716	Syngenta	ss196509344	A	G	G	G	A	G	A	A	G	G	G	G	A	A	A	G	A	A	A	G	A	G	A	A	A	A	A	A	A	A	A	A	R	A	A	A	A	A	A	R	R	A	A	A	R	A
1474	SYN20719	Syngenta	ss196509350	A	C	C	C	A	C	A	C	C	C	C	C	A	A	A	C	A	A	A	C	C	C	C	A	A	A	A	A	A	A	M	M	M	M	M	M	M	A	M	M	M	M	failed	A	M	M
1475	SYN20718	Syngenta	ss196509348	G	A	A	A	G	A	G	A	A	A	A	A	G	G	G	A	G	G	G	A	A	A	A	G	G	G	G	G	G	G	R	R	R	R	R	R	R	G	R	R	R	R	failed	G	R	R
1476	SYN20722	Syngenta	ss196509352	C	T	T	T	C	T	C	T	T	T	T	T	C	C	C	T	C	C	C	T	C	T	C	C	C	C	C	C	C	C	C	C	Y	C	C	Y	C	C	C	Y	Y	C	C	C	Y	C
1477	PUT-163a-74234625-3607	INRA	ss196420787	T	C	C	C	T	C	T	C	C	C	C	C	T	T	T	C	T	T	T	C	C	C	C	T	T	T	T	T	T	T	Y	Y	Y	Y	Y	Y	Y	Y	Y	Y	Y	Y	failed	T	Y	Y
1478	PUT-163a-74234625-3608	INRA	ss196420789	G	G	G	G	G	G	G	G	G	G	G	G	G	G	G	G	G	G	G	G	G	G	T	G	G	G	G	G	G	G	G	G	G	G	G	G	G	G	G	G	G	G	G	G	G	G
1479	PZE-101064187	Panzea set	ss196423740	G	G	C	C	G	C	G	C	C	C	C	C	G	G	G	C	G	G	G	G	G	C	C	G	G	G	G	G	G	G	G	G	S	G	G	failed	G	G	G	S	S	G	G	G	S	S
1480	PZE-101064305	Panzea set	ss196423742	C	C	C	C	C	C	C	C	C	C	C	C	C	C	C	C	C	C	C	C	C	C	C	C	C	C	C	C	C	C	C	Y	Y	C	C	C	C	C	C	C	C	C	C	C	Y	C
1481	PZE-101064331	Panzea set	ss196423744	T	T	C	C	T	C	T	C	C	C	C	C	T	T	T	C	T	T	T	T	T	C	C	T	T	T	T	T	T	T	T	T	T	T	T	T	T	T	T	Y	T	T	T	T	Y	Y
1482	PZE-101064334	Panzea set	ss196423746	C	A	A	A	A	A	A	A	A	A	A	A	C	C	A	A	A	A	C	A	A	A	A	C	C	A	A	A	A	A	A	M	A	M	A	A	A	A	A	A	A	A	M	A	A	A
1483	PZE-101064370	Panzea set	ss196423748	G	A	A	A	A	A	A	A	A	A	A	A	G	G	A	A	A	A	G	A	A	A	A	G	G	A	A	A	A	A	A	R	A	R	A	A	A	A	A	A	R	A	R	A	A	A
1484	PZE-101064372	Panzea set	ss196423750	A	A	G	G	A	G	A	G	G	G	G	G	A	A	A	G	A	A	A	A	A	G	G	A	A	A	A	A	A	A	A	A	A	A	A	A	R	A	A	R	A	A	A	A	R	R
1485	SYN12170	Syngenta	ss196502331	A	A	A	A	A	A	G	A	A	A	A	A	A	A	G	A	G	G	A	A	A	A	A	A	A	G	G	G	G	G	R	R	R	R	R	R	R	R	R	R	R	R	failed	R	R	R
1486	PZE-101064448	Panzea set	ss196423754	A	G	A	A	G	A	G	A	A	A	A	A	A	A	G	A	G	G	G	G	G	A	A	G	G	G	G	G	G	G	G	G	R	G	R	R	G	G	G	R	G	G	G	G	R	R
1487	PUT-163a-71430056-3265	INRA	ss196420498	C	A	A	A	A	A	A	A	A	A	A	A	C	C	A	A	A	A	A	A	A	A	A	A	A	A	A	A	A	A	A	M	M	M	M	M	M	A	M	A	M	M	M	M	A	A
1488	PUT-163a-71430056-3266	INRA	ss196420500	A	G	G	G	G	G	G	G	G	G	G	G	A	A	G	G	G	G	G	G	G	G	G	G	G	G	G	G	G	G	G	G	R	G	R	R	G	G	G	G	G	G	G	R	G	G
1489	PUT-163a-71430056-3269	INRA	ss196420504	failed	A	G	G	A	G	A	G	R	G	G	G	failed	G	A	G	A	A	A	A	A	G	G	A	A	A	A	A	A	A	A	A	R	A	R	R	A	A	A	R	A	A	A	R	R	R
1490	PZA00661.6	Panzea set	ss196414485	T	T	C	C	T	C	T	C	C	C	C	C	T	T	T	C	T	T	T	T	T	C	C	T	T	T	T	T	T	T	T	T	T	T	T	T	T	T	T	Y	T	T	T	T	Y	Y
1491	PZE-101064465	Panzea set	ss196423758	T	T	C	C	T	C	T	C	C	C	C	C	T	T	T	C	T	T	T	T	T	C	C	T	T	T	T	T	T	T	T	T	T	T	T	T	T	T	T	Y	T	T	T	T	Y	Y
1492	PUT-163a-71430056-3267	INRA	ss196420502	G	T	T	T	T	T	T	T	T	T	T	T	G	G	T	T	T	T	T	T	T	T	T	T	T	T	T	T	T	T	T	T	K	T	K	K	T	T	T	T	T	T	T	K	T	T
1493	PZE-101064466	Panzea set	ss196423760	T	G	T	T	G	T	G	T	T	T	T	T	T	T	G	T	G	G	G	G	G	T	T	G	G	G	G	G	G	G	G	G	K	G	K	K	G	G	G	K	G	G	G	K	K	K
1494	PZE-101064477	Panzea set	ss196423762	A	A	C	C	A	C	A	C	C	C	C	C	A	A	A	C	A	A	A	A	A	C	C	A	A	A	A	A	A	A	A	A	A	M	A	A	M	M	M	M	A	M	A	A	M	M
1495	PZE-101064479	Panzea set	ss196423764	A	A	G	G	A	G	A	G	G	G	G	G	A	A	A	G	A	A	A	A	A	G	G	A	A	A	A	A	A	A	A	A	A	R	A	A	R	A	R	R	A	R	A	A	R	R
1496	PZE-101064527	Panzea set	ss196423766	C	C	A	A	C	A	C	A	A	A	A	A	C	C	C	A	C	C	C	C	C	A	A	C	C	C	C	C	C	C	C	C	C	C	C	C	M	C	C	M	C	C	C	C	M	M
1497	PZE-101064619	Panzea set	ss196423770	A	A	A	A	A	A	A	A	failed	A	A	A	A	A	A	A	A	A	A	A	A	A	A	A	A	A	A	A	A	A	A	A	A	A	R	R	A	R	R	A	R	R	failed	R	R	R
1498	PZE-101064634	Panzea set	ss196423772	C	C	C	C	C	C	C	C	C	C	C	C	C	C	C	C	C	C	C	C	C	C	C	C	C	C	C	C	C	C	C	Y	C	C	Y	Y	C	C	Y	C	Y	Y	C	Y	C	Y
1499	PZE-101064724	Panzea set	ss196423774	A	A	A	A	A	A	A	A	A	A	A	A	A	A	A	A	A	A	A	A	A	A	A	A	A	A	A	A	A	A	A	A	R	R	R	R	A	R	R	A	R	R	A	R	R	R
1500	PZE-101064790	Panzea set	ss196423778	C	A	C	C	A	C	A	C	C	C	C	C	C	C	A	C	A	A	A	A	A	C	C	A	A	A	A	A	A	A	A	M	M	M	M	M	M	A	M	M	M	M	M	M	M	M
1501	PZE-101064766	Panzea set	ss196423776	A	G	G	G	G	G	G	G	G	G	G	G	A	A	G	G	G	G	G	G	G	G	G	G	G	G	G	G	G	G	G	R	G	R	R	G	R	G	G	G	G	G	G	R	G	G
1502	PZE-101064875	Panzea set	ss196423784	A	A	G	G	A	G	A	G	G	G	G	G	A	A	A	G	A	A	A	A	A	G	G	A	A	A	A	A	A	A	A	A	A	A	A	A	A	R	A	R	A	A	A	A	R	A
1503	PZE-101064805	Panzea set	ss196423780	G	A	failed	failed	A	failed	A	failed	failed	failed	failed	failed	G	G	A	failed	A	A	A	A	A	failed	A	A	A	A	A	A	A	A	A	A	R	A	R	A	R	A	A	A	R	R	failed	A	A	A
1504	PZE-101064865	Panzea set	ss196423782	A	A	C	C	A	C	A	C	C	C	C	C	A	A	A	C	A	A	A	A	C	C	C	A	A	A	A	A	A	A	M	M	M	M	M	A	M	M	M	M	M	A	failed	M	M	M
1505	PZE-101064883	Panzea set	ss196423786	A	A	G	G	A	G	A	A	G	G	G	G	A	A	A	G	A	A	A	A	G	G	G	A	A	A	A	A	A	A	R	R	R	R	R	failed	R	R	R	R	R	R	failed	R	A	R
1506	PZE-101064893	Panzea set	ss196423788	T	T	C	C	T	C	T	T	C	C	C	C	T	T	T	C	T	T	T	T	C	C	C	T	T	T	T	T	T	T	Y	Y	Y	Y	Y	Y	Y	Y	Y	Y	Y	Y	failed	Y	T	Y
1507	ZM013299-0478	TraitGenetics	ss196530940	C	G	C	C	G	C	G	G	C	C	C	C	C	C	G	C	G	G	G	G	C	C	C	G	G	G	G	G	G	G	S	S	S	S	S	S	S	S	S	S	S	S	failed	S	S	S
1508	PZE-101064994	Panzea set	ss196423790	A	A	A	A	A	A	A	A	G	A	A	A	A	A	A	A	A	A	A	A	A	A	G	A	A	A	A	A	A	A	A	A	A	A	A	R	A	A	A	R	A	A	A	A	R	A
1509	PZE-101065040	Panzea set	ss196423792	C	C	C	C	C	C	C	C	T	C	C	C	C	C	C	C	C	C	C	C	C	C	T	C	C	C	C	C	C	C	C	C	C	C	C	Y	C	C	C	Y	C	C	C	C	C	C
1510	PZE-101065086	Panzea set	ss196423794	C	C	C	C	C	C	C	C	failed	C	C	C	C	C	C	C	C	C	C	C	C	C	failed	C	C	C	C	C	C	C	C	C	C	Y	C	Y	Y	C	C	C	C	C	C	C	Y	C
1511	PZE-101065132	Panzea set	ss196423798	T	T	T	T	T	T	T	T	C	T	T	T	T	T	T	T	T	T	T	T	T	T	C	T	T	T	T	T	T	T	T	T	T	T	T	Y	T	T	T	Y	T	T	T	T	T	T
1512	PZE-101065183	Panzea set	ss196423800	T	C	C	C	T	C	T	C	failed	C	C	C	T	T	T	C	T	T	C	C	C	C	T	C	C	T	T	T	T	T	Y	T	T	T	T	failed	T	T	T	T	T	T	T	T	Y	T
1513	PZE-101065262	Panzea set	ss196423802	G	G	G	G	failed	G	T	G	G	G	G	G	G	failed	T	G	T	T	G	G	G	G	G	G	G	T	T	T	T	T	K	K	T	T	K	K	T	T	T	K	T	T	T	T	K	T
1514	PZE-101065552	Panzea set	ss196423804	T	G	G	G	T	G	G	G	G	G	G	G	T	T	G	G	G	G	G	G	G	G	G	G	G	G	G	G	G	G	G	K	G	K	K	K	G	K	G	K	G	K	K	G	G	G
1515	PZE-101065651	Panzea set	ss196423810	A	G	G	G	A	G	G	A	G	G	G	G	A	A	G	G	G	G	A	G	A	G	A	A	A	G	G	G	G	G	R	R	R	R	R	R	R	R	R	R	R	G	G	G	G	G
1516	PZE-101065653	Panzea set	ss196423812	C	C	C	C	failed	C	C	C	C	C	C	C	C	C	C	C	C	C	C	C	C	C	failed	C	C	C	C	C	C	C	M	M	C	C	M	C	C	C	M	C	C	M	C	C	C	C
1517	PZE-101065728	Panzea set	ss196423814	C	A	C	C	A	C	C	C	C	C	C	C	C	C	C	C	C	C	C	A	C	C	C	C	C	C	C	C	C	C	M	C	M	C	C	M	C	M	M	C	C	C	C	C	M	C
1518	SYN36615	Syngenta	ss196522074	C	C	C	C	C	C	C	C	C	C	C	C	C	C	C	C	C	C	C	C	C	C	C	C	C	C	C	C	C	C	C	C	C	C	C	C	C	C	C	C	C	C	C	C	C	C
1519	PZE-101065758	Panzea set	ss196423816	G	A	G	G	A	G	G	G	A	G	G	G	G	G	G	G	G	G	A	A	A	G	A	A	A	G	G	G	G	G	R	G	G	G	G	G	G	G	R	R	R	G	G	G	G	R
1520	PZE-101065761	Panzea set	ss196423818	T	T	T	T	T	T	T	T	T	T	T	T	T	T	T	T	T	T	T	T	T	T	T	T	T	T	T	T	T	T	T	T	T	T	T	Y	T	T	T	T	T	T	failed	Y	T	T
1521	PZE-101066061	Panzea set	ss196423820	T	T	T	T	C	T	T	T	T	T	T	T	T	T	T	T	T	T	T	T	T	T	T	T	T	T	T	T	T	T	T	failed	failed	failed	Y	T	T	T	T	Y	T	failed	T	T	T	Y
1522	PUT-163a-4730462-2143	INRA	ss196419567	G	G	A	A	A	A	A	G	G	A	A	A	G	G	A	A	A	A	G	G	G	A	A	G	G	A	A	A	A	A	R	R	R	A	R	R	A	A	A	A	A	R	failed	R	R	A
1523	PUT-163a-4730462-2144	INRA	ss196419569	A	A	G	G	A	G	G	A	A	G	G	G	A	A	G	G	G	G	A	A	A	G	A	A	A	G	G	G	G	G	R	R	R	R	R	R	G	R	G	G	R	R	failed	R	R	R
1524	SYN447	Syngenta	ss196524770	A	A	G	G	A	G	G	A	A	G	G	G	A	A	G	G	G	G	A	A	A	G	A	A	A	G	G	G	G	G	R	R	R	R	R	R	G	R	R	G	R	R	failed	R	R	R
1525	PZE-101066134	Panzea set	ss196423822	A	A	A	A	A	A	A	A	A	A	A	A	A	A	A	A	A	A	A	A	A	A	A	A	A	A	A	A	A	A	A	A	A	R	R	A	A	A	R	A	A	A	A	A	A	A
1526	PZE-101066217	Panzea set	ss196423824	A	A	C	C	C	C	C	A	C	C	C	C	A	A	C	C	C	C	C	A	A	C	C	C	C	C	C	C	C	C	M	C	C	C	C	C	C	C	C	C	C	C	C	C	M	C
1527	SYN17285	Syngenta	ss196506376	A	A	A	A	G	A	A	A	A	A	A	A	A	A	A	A	A	A	A	A	A	A	G	A	A	A	A	A	A	A	A	failed	A	R	A	A	A	A	A	R	R	A	failed	R	A	R
1528	PZE-101066271	Panzea set	ss196423826	T	T	T	T	T	T	T	T	T	T	T	T	T	T	T	T	T	T	T	T	T	T	T	T	T	T	T	T	T	T	T	T	T	Y	T	T	T	Y	Y	Y	T	T	failed	Y	T	Y
1529	PZE-101066275	Panzea set	ss196423828	G	G	G	G	G	G	G	G	G	G	G	G	G	G	G	G	G	G	G	G	G	G	G	G	G	G	G	G	G	G	G	G	G	R	G	R	G	R	R	R	G	G	failed	G	G	R
1530	PZE-101066291	Panzea set	ss196423830	G	A	A	A	A	A	A	G	G	A	A	A	G	G	A	A	A	A	G	A	A	A	A	G	G	A	A	A	A	A	A	R	A	A	A	R	A	A	R	R	A	A	A	A	A	A
1531	PZA03673.2	Panzea set	ss196414487	A	G	G	G	G	G	G	A	G	G	G	G	A	A	G	G	G	G	G	G	G	G	G	G	G	G	G	G	G	G	G	R	G	G	G	R	G	G	R	G	G	G	G	R	G	G
1532	PZA03673.1	Panzea set	ss196414489	G	A	A	A	A	A	A	G	A	A	A	A	G	G	A	A	A	A	A	A	A	A	A	A	A	A	A	A	A	A	A	R	A	A	A	R	A	A	R	A	A	A	A	R	A	A
1533	PZA03672.1	Panzea set	ss196414491	C	C	C	C	C	C	C	C	C	C	C	C	C	C	C	C	C	C	C	C	C	C	C	C	C	C	C	C	C	C	C	C	C	C	C	C	C	C	C	M	C	C	C	C	C	C
1534	PZE-101066317	Panzea set	ss196423832	A	C	C	C	C	C	C	A	C	C	C	C	A	A	C	C	C	C	C	C	C	C	C	C	C	C	C	C	C	C	C	M	C	C	C	M	C	C	M	C	C	C	C	M	C	C
1535	PZE-101066357	Panzea set	ss196423836	C	T	T	T	T	T	T	C	T	T	T	T	C	C	T	T	T	T	T	T	T	T	T	T	T	T	T	T	T	T	T	Y	T	T	T	Y	T	T	Y	T	T	T	T	Y	T	T
1536	SYN33837	Syngenta	ss196519876	failed	C	C	C	C	C	C	failed	C	C	C	C	failed	failed	C	C	C	C	C	C	C	C	C	C	C	C	C	C	C	C	C	C	C	C	C	failed	C	C	C	C	C	C	C	C	C	C
1537	PUT-163a-60343677-2496	INRA	ss196419846	C	C	A	A	C	A	A	C	C	A	A	A	C	C	A	A	A	A	C	C	C	A	C	C	C	A	A	A	A	A	M	M	M	M	M	M	A	M	M	M	M	M	M	M	M	M
1538	PZA00065.2	Panzea set	ss196417547	T	C	C	C	C	C	C	T	C	C	C	C	T	T	C	C	C	C	C	C	C	C	C	C	C	C	C	C	C	C	C	Y	C	C	C	Y	C	C	Y	C	C	C	C	Y	C	C
1539	PZE-101066379	Panzea set	ss196423838	G	T	T	T	T	T	T	G	T	T	T	T	G	G	T	T	T	T	T	T	T	T	T	T	T	T	T	T	T	T	T	K	T	T	T	K	T	T	K	T	T	T	T	K	T	T
1540	PZE-101066401	Panzea set	ss196423840	C	C	C	C	C	C	C	C	A	C	C	C	C	C	C	C	C	C	A	C	C	C	C	A	A	C	C	C	C	C	C	C	C	C	C	C	C	C	C	C	M	C	C	C	C	C
1541	PZE-101066402	Panzea set	ss196423842	T	T	T	T	T	T	T	T	C	T	T	T	T	T	T	T	T	T	C	T	T	T	T	C	C	T	T	T	T	T	T	T	T	T	T	T	T	T	T	Y	Y	T	T	T	T	T
1542	PZE-101066403	Panzea set	ss196423844	A	A	A	A	A	A	A	A	G	A	A	A	A	A	A	A	A	A	G	A	A	A	A	G	G	A	A	A	A	A	A	A	A	A	A	A	A	A	A	R	R	A	A	A	A	A
1543	PZE-101066420	Panzea set	ss196423846	A	A	A	A	A	A	A	A	G	A	A	A	A	A	A	A	A	A	G	A	A	A	A	G	G	A	A	A	A	A	A	A	A	A	A	A	A	A	A	R	R	A	A	A	A	A
1544	PZE-101066462	Panzea set	ss196423848	T	T	T	T	C	T	T	T	C	T	T	T	T	T	T	T	T	T	C	T	T	T	C	C	C	T	T	T	T	T	T	T	T	T	T	T	T	T	T	Y	Y	T	T	T	T	Y
1545	PZE-101066477	Panzea set	ss196423852	G	G	G	G	G	G	G	G	G	G	G	G	G	G	G	G	G	G	G	G	G	G	G	G	G	G	G	G	G	G	G	G	G	G	R	G	G	G	G	G	G	G	G	G	G	G
1546	PZE-101066486	Panzea set	ss196423854	A	A	A	A	A	A	A	A	A	A	A	A	A	A	A	A	A	A	A	A	A	A	A	A	A	A	A	A	A	A	A	A	A	A	R	A	A	A	A	A	A	A	A	A	A	A
1547	PZE-101066497	Panzea set	ss196423856	T	T	T	T	G	T	T	T	G	T	T	T	T	T	T	T	T	T	G	T	T	T	G	G	G	T	T	T	T	T	T	T	T	T	K	T	T	T	T	K	K	T	T	T	T	K
1548	PZE-101066505	Panzea set	ss196423858	G	G	G	G	A	G	G	G	A	G	G	G	G	G	G	G	G	G	A	G	G	G	A	A	A	G	G	G	G	G	G	G	G	G	G	G	G	G	G	R	R	G	G	G	G	R
1549	PZE-101066516	Panzea set	ss196423860	T	T	T	T	C	T	T	T	C	T	T	T	T	T	T	T	T	T	C	T	T	T	C	C	C	T	T	T	T	T	T	T	T	T	Y	T	T	T	T	Y	Y	T	T	T	T	Y
1550	PZE-101066537	Panzea set	ss196423862	G	G	G	G	T	G	G	G	T	G	G	G	G	G	G	G	G	G	T	G	G	G	T	T	T	G	G	G	G	G	G	G	G	G	G	G	G	G	G	K	K	G	G	G	G	K
1551	PZE-101066560	Panzea set	ss196423864	T	T	T	T	G	T	T	T	G	T	T	T	T	T	T	T	T	T	G	T	T	T	G	G	G	T	T	T	T	T	T	T	T	T	T	T	T	T	T	K	K	T	T	T	T	K
1552	PZE-101066588	Panzea set	ss196423866	T	T	T	T	C	T	T	T	C	T	T	T	T	T	T	T	T	T	C	T	T	T	C	C	C	T	T	T	T	T	T	T	T	T	T	T	T	T	T	Y	Y	T	T	T	T	Y
1553	PZE-101066593	Panzea set	ss196423868	failed	A	A	A	failed	A	A	A	failed	A	A	A	A	A	A	A	A	A	failed	A	A	A	failed	failed	failed	A	A	A	A	A	A	A	A	A	R	A	A	A	A	failed	failed	A	A	A	A	failed
1554	SYN33992	Syngenta	ss196519970	A	A	A	A	G	A	A	A	G	A	A	A	A	A	A	A	A	A	G	A	A	A	G	G	G	A	A	A	A	A	A	A	A	A	failed	A	A	A	A	R	R	A	A	A	A	R
1555	PZB02095.3	Panzea set	ss196414493	A	A	A	R	A	A	R	A	A	R	R	R	A	A	A	R	R	R	A	A	A	A	A	A	A	A	A	A	A	A	A	A	A	A	failed	A	A	A	A	A	A	A	A	A	A	A
1556	PZB02095.2	Panzea set	ss196414495	T	T	T	T	T	T	T	T	T	T	T	T	T	T	T	T	T	T	T	T	T	T	T	T	T	T	T	T	T	T	T	T	T	T	Y	T	T	T	T	T	T	T	T	T	T	T
1557	PZB02095.1	Panzea set	ss196414498	T	T	T	T	C	T	T	T	C	T	T	T	T	T	T	T	T	T	C	T	T	T	C	C	C	T	T	T	T	T	T	T	T	T	T	T	T	T	T	Y	Y	T	T	T	T	Y
1558	SYN33988	Syngenta	ss196519966	G	G	G	G	A	G	G	G	G	G	G	G	G	G	G	G	G	G	G	G	G	G	A	G	G	G	G	G	G	G	G	G	G	G	G	G	G	G	G	G	G	G	G	G	G	R
1559	PZA00468.8	Panzea set	ss196414500	A	A	A	A	G	A	A	A	G	A	A	A	A	A	A	A	A	A	G	A	A	A	G	G	G	A	A	A	A	A	A	A	A	A	A	A	A	A	A	R	R	A	A	A	A	R
1560	PZE-101066687	Panzea set	ss196423870	G	G	G	G	G	G	G	G	A	G	G	G	G	G	G	G	G	G	A	G	G	G	G	A	A	G	G	G	G	G	G	G	G	G	G	G	G	G	G	G	R	G	G	G	G	G
1561	SYN18145	Syngenta	ss196507068	G	G	G	G	A	G	G	G	G	G	G	G	G	G	G	G	G	G	G	G	G	G	A	G	G	G	G	G	G	G	G	G	G	G	G	G	G	G	G	G	G	G	G	G	G	G
1562	SYN9123	Syngenta	ss196528576	T	T	T	T	Y	T	T	T	T	T	T	T	T	T	T	T	T	T	T	T	T	T	Y	T	T	T	T	T	T	T	T	T	T	T	T	T	T	T	T	T	T	T	T	T	T	T
1563	SYN9125	Syngenta	ss196528578	G	G	G	G	A	G	G	G	G	G	G	G	G	G	G	G	G	G	G	G	G	G	A	G	G	G	G	G	G	G	G	R	G	G	G	G	G	G	G	G	G	G	G	G	G	R
1564	PZE-101066827	Panzea set	ss196423876	T	T	T	T	C	T	T	T	failed	T	T	T	T	T	T	T	T	T	failed	T	T	T	C	failed	failed	T	T	T	T	T	T	Y	T	T	T	T	T	T	T	T	T	T	T	T	T	Y
1565	PZE-101066885	Panzea set	ss196423878	A	A	A	A	G	A	A	A	A	A	A	A	A	A	A	A	A	A	A	A	A	A	A	A	A	A	A	A	A	A	A	R	A	A	A	A	A	A	A	R	A	A	A	A	A	A
1566	PZE-101066898	Panzea set	ss196423880	C	C	C	C	C	C	C	C	T	C	C	C	C	C	C	C	C	C	T	C	C	C	T	T	T	C	C	C	C	C	C	C	C	C	C	C	C	C	C	C	Y	C	C	C	C	Y
1567	PZE-101066907	Panzea set	ss196423882	A	G	A	A	G	A	A	A	G	A	A	A	A	A	A	A	A	A	G	G	G	A	G	G	G	A	A	A	A	A	R	R	A	R	R	A	A	R	R	R	R	R	failed	R	R	R
1568	PZE-101066925	Panzea set	ss196423884	C	C	C	C	T	C	C	C	C	C	C	C	C	C	C	C	C	C	C	C	C	C	C	C	C	C	C	C	C	C	C	Y	C	C	C	C	C	C	C	Y	C	Y	C	C	C	C
1569	PZE-101066968	Panzea set	ss196423886	G	G	G	G	T	G	G	G	G	G	G	G	G	G	G	G	G	G	G	G	G	G	G	G	G	G	G	G	G	G	G	G	G	G	G	G	G	G	G	K	G	K	G	G	G	G
1570	PZE-101066969	Panzea set	ss196423888	A	A	A	A	A	A	A	A	C	A	A	A	A	A	A	A	A	A	C	A	A	A	C	C	C	A	A	A	A	A	A	A	A	A	A	A	A	A	A	A	M	A	A	A	A	M
1571	PZE-101066970	Panzea set	ss196423889	T	T	T	T	T	T	T	T	C	T	T	T	T	T	T	T	T	T	C	T	T	T	C	C	C	T	T	T	T	T	T	T	T	T	T	T	T	T	T	T	Y	T	T	T	T	Y
1572	PZE-101066977	Panzea set	ss196423891	C	C	C	C	C	C	C	C	T	C	C	C	C	C	C	C	C	C	T	C	C	C	T	T	T	C	C	C	C	C	C	C	C	C	C	C	C	C	C	C	Y	C	C	C	C	Y
1573	PZE-101067021	Panzea set	ss196423893	A	A	A	A	A	A	A	A	C	A	A	A	A	A	A	A	A	A	C	A	A	A	C	C	C	A	A	A	A	A	A	A	A	A	A	A	A	A	A	A	M	A	A	A	A	M
1574	PZE-101067031	Panzea set	ss196423895	G	G	G	G	G	G	G	G	T	G	G	G	G	G	G	G	G	G	T	G	G	G	T	T	T	G	G	G	G	G	G	G	G	G	G	G	G	G	G	G	K	G	G	G	G	K
1575	SYN29474	Syngenta	ss196516428	C	C	C	C	T	C	C	C	C	C	C	C	C	C	C	C	C	C	C	C	C	C	C	C	C	C	C	C	C	C	C	C	C	C	C	C	C	C	C	Y	C	Y	C	C	C	C
1576	SYN29475	Syngenta	ss196516430	C	C	C	C	T	C	C	C	T	C	C	C	C	C	C	C	C	C	T	C	C	C	T	T	T	C	C	C	C	C	C	Y	C	C	C	C	C	C	C	Y	Y	Y	C	C	C	Y
1577	PZE-101067088	Panzea set	ss196423897	C	C	C	C	C	C	C	C	T	C	C	C	C	C	C	C	C	C	T	C	C	C	T	T	T	C	C	C	C	C	C	C	C	C	C	C	C	C	C	C	Y	C	C	C	C	Y
1578	SYN29479	Syngenta	ss196516434	C	T	C	C	T	C	C	C	T	C	C	C	C	C	C	C	C	C	T	T	T	C	T	T	T	C	C	C	C	C	Y	Y	C	Y	C	C	C	Y	Y	Y	Y	Y	C	Y	Y	Y
1579	SYN29476	Syngenta	ss196516432	T	G	T	T	G	T	T	T	T	T	T	T	T	T	T	T	T	T	T	G	G	T	T	T	T	T	T	T	T	T	K	K	T	K	T	T	T	K	K	K	T	K	T	K	K	T
1580	PZE-101067102	Panzea set	ss196423899	A	A	A	A	C	A	A	A	C	A	A	A	A	A	A	A	A	A	C	A	A	A	C	C	C	A	A	A	A	A	A	M	A	A	A	A	A	A	A	M	M	M	A	A	A	M
1581	PZE-101067271	Panzea set	ss196423901	A	A	A	A	C	A	A	A	A	A	A	A	A	A	A	A	A	A	A	A	A	A	A	A	A	A	A	A	A	A	A	A	A	A	M	A	A	A	A	M	M	A	A	M	A	M
1582	PZE-101067487	Panzea set	ss196423903	C	A	C	A	C	A	A	A	C	A	A	A	C	C	A	A	A	A	A	A	C	A	C	A	A	A	A	A	A	A	A	A	A	A	A	A	A	A	A	M	M	A	A	A	M	M
1583	ZM003329-0547	TraitGenetics	ss196530489	G	G	G	G	A	G	G	A	A	G	G	G	G	G	G	G	G	G	A	G	A	G	A	A	A	G	G	G	G	G	G	R	R	G	G	R	R	G	G	R	R	R	failed	G	R	R
1584	PZE-101067576	Panzea set	ss196423907	A	A	A	A	C	A	A	A	C	A	A	A	A	A	A	A	A	A	C	A	C	A	C	C	C	A	A	A	A	A	A	A	A	A	A	M	A	A	A	A	M	M	A	A	M	M
1585	PZE-101067628	Panzea set	ss196423909	G	G	G	G	G	G	G	G	G	G	G	G	G	G	G	G	G	G	G	G	G	G	G	G	G	G	G	G	G	G	G	G	G	G	G	G	R	G	G	G	G	G	G	G	R	G
1586	PZE-101067639	Panzea set	ss196423911	G	G	G	G	G	G	G	G	G	G	G	G	G	G	G	G	G	G	G	G	G	G	G	G	G	G	G	G	G	G	G	G	R	G	G	G	R	G	G	G	G	G	G	G	G	R
1587	PZE-101067725	Panzea set	ss196423913	T	T	T	T	C	T	T	T	failed	T	T	T	T	T	T	T	T	T	C	T	C	T	C	C	C	T	T	T	T	T	T	T	Y	Y	T	Y	T	Y	Y	Y	Y	T	T	Y	Y	Y
1588	SYN10802	Syngenta	ss196501167	A	A	A	A	A	A	A	A	A	A	A	A	A	A	A	A	A	A	A	A	A	A	A	A	A	A	A	A	A	A	A	A	A	A	A	A	A	A	A	A	A	A	A	A	A	A
1589	PZE-101067788	Panzea set	ss196423915	T	T	T	T	C	T	T	T	C	T	T	T	T	T	T	T	T	T	T	T	T	T	C	T	T	T	T	T	T	T	T	Y	T	T	T	Y	T	T	T	Y	Y	T	T	Y	Y	Y
1590	SYN10803	Syngenta	ss196501169	G	A	A	A	G	A	A	A	failed	A	A	A	G	G	A	A	A	A	G	A	G	A	G	G	G	A	A	A	A	A	R	A	R	R	R	A	A	R	A	R	R	R	A	A	R	A
1591	PZE-101067809	Panzea set	ss196423917	G	T	T	T	T	T	T	T	failed	T	T	T	G	G	T	T	T	T	G	T	G	T	T	G	G	T	T	T	T	T	K	T	K	K	K	T	T	K	T	T	T	K	T	T	T	T
1592	PZA03168.1	Panzea set	ss196414502	A	A	A	A	G	A	A	G	failed	A	A	A	A	A	A	A	A	A	A	A	A	A	G	A	A	A	A	A	A	A	A	R	A	R	A	R	R	A	R	R	R	A	failed	R	R	R
1593	PZA03168.5	Panzea set	ss196414504	C	C	A	A	C	A	A	C	C	A	A	A	C	C	A	A	A	A	C	C	C	A	C	C	C	A	A	A	A	A	M	M	M	M	M	M	M	M	M	M	failed	M	A	M	M	M
1594	PZE-101067972	Panzea set	ss196423919	C	C	C	C	C	C	C	T	failed	C	C	C	C	C	C	C	C	C	C	C	C	C	T	C	C	C	C	C	C	C	C	C	C	Y	C	C	Y	C	C	C	Y	C	C	C	Y	C
1595	PZE-101067978	Panzea set	ss196423921	G	G	G	G	G	G	G	T	failed	G	G	G	G	G	G	G	G	G	G	G	G	G	T	G	G	G	G	G	G	G	G	G	G	G	G	G	K	G	G	G	K	G	G	G	K	G
1596	PZE-101067998	Panzea set	ss196423923	T	T	T	T	G	T	T	G	failed	T	T	T	T	T	T	T	T	T	G	T	T	T	G	G	G	T	T	T	T	T	K	T	T	T	T	T	T	T	K	T	K	T	T	T	K	K
1597	PZE-101068100	Panzea set	ss196423927	T	T	G	T	failed	T	T	T	T	T	T	T	T	T	T	T	T	T	G	T	T	T	T	G	G	T	T	T	T	T	K	T	K	T	T	T	T	T	T	failed	T	T	T	failed	failed	T
1598	PZE-101068099	Panzea set	ss196423925	T	T	G	T	failed	T	T	T	T	T	T	T	T	T	T	T	T	T	G	T	T	T	T	G	G	T	T	T	T	failed	K	T	K	T	T	T	T	T	T	T	T	T	T	failed	T	failed
1599	PZE-101068238	Panzea set	ss196423929	G	G	A	G	A	G	G	G	G	G	G	G	G	G	G	G	G	G	G	G	G	G	A	A	A	G	G	G	G	G	G	R	R	R	R	R	G	R	R	G	G	G	G	G	G	G
1600	PZE-101068242	Panzea set	ss196423931	G	T	T	G	T	G	G	T	T	G	G	G	G	G	G	G	G	G	T	T	T	G	T	T	T	G	G	G	G	G	G	K	K	K	G	K	G	K	K	K	K	K	G	G	G	G
1601	SYN36292	Syngenta	ss196521811	C	C	C	C	C	C	C	C	C	C	C	C	C	C	C	C	C	C	C	C	C	C	C	C	C	C	C	C	C	C	C	M	C	C	C	C	C	C	C	C	C	C	C	C	C	C
1602	SYN36293	Syngenta	ss196521813	A	G	G	A	A	A	A	G	G	A	A	A	A	A	A	A	A	A	G	G	G	A	A	G	G	A	A	A	A	A	A	R	A	A	A	A	R	A	A	R	R	A	A	A	A	A
1603	PZE-101068426	Panzea set	ss196423935	C	T	C	C	C	C	C	T	C	C	C	C	C	C	C	C	C	C	T	T	T	C	C	C	C	C	C	C	C	C	C	Y	C	C	C	C	C	C	C	Y	C	C	C	C	C	C
1604	SYN36554	Syngenta	ss196522028	A	G	G	A	A	A	A	G	G	A	A	A	A	A	A	A	A	A	G	G	G	A	A	G	G	A	A	A	A	A	A	R	A	A	A	A	R	A	A	R	R	A	A	A	A	A
1605	PZE-101068578	Panzea set	ss196423937	A	G	G	A	G	A	A	G	G	A	A	A	A	A	A	A	A	A	G	G	G	A	G	G	G	A	A	A	A	A	A	R	R	R	R	R	R	R	R	R	R	R	failed	R	A	R
1606	PZE-101068676	Panzea set	ss196423939	G	G	G	G	G	G	G	A	G	G	G	G	G	G	G	G	G	G	A	G	A	G	G	G	G	G	G	G	G	G	G	R	G	G	G	G	R	G	G	G	G	G	G	G	G	R
1607	PZE-101068682	Panzea set	ss196423941	G	A	A	G	G	G	G	A	G	G	G	G	G	G	G	G	G	G	A	A	A	G	A	G	G	G	G	G	G	G	G	R	G	R	G	G	R	R	G	R	G	R	G	G	G	R
1608	PZE-101068696	Panzea set	ss196423943	A	failed	A	A	C	A	A	failed	failed	A	A	A	A	A	A	A	A	A	failed	failed	failed	A	A	failed	failed	A	A	A	A	A	A	A	M	A	M	A	A	A	M	A	A	M	failed	M	A	M
1609	PZE-101068713	Panzea set	ss196423945	G	T	T	G	failed	G	G	T	failed	G	G	G	G	G	G	G	G	G	T	T	T	G	T	T	T	G	G	G	G	G	G	K	failed	K	failed	K	K	K	failed	K	K	G	K	K	G	failed
1610	PZE-101068716	Panzea set	ss196423947	C	C	C	C	T	C	C	C	C	C	C	C	C	C	C	C	C	C	C	C	C	C	C	C	C	C	C	C	C	C	C	C	Y	C	Y	C	C	C	C	C	C	C	C	C	C	C
1611	PZE-101068745	Panzea set	ss196423949	T	T	T	T	C	T	T	T	T	T	T	T	T	T	T	T	T	T	T	T	T	T	C	T	T	T	T	T	T	T	T	T	Y	T	Y	Y	Y	Y	T	T	T	T	failed	Y	T	T
1612	PZE-101068888	Panzea set	ss196423953	C	C	C	T	C	T	T	C	C	T	T	T	C	C	T	T	T	T	C	C	C	T	C	C	C	T	T	T	T	T	T	T	Y	Y	T	Y	Y	T	T	Y	Y	Y	T	T	T	T
1613	PZE-101069006	Panzea set	ss196423957	T	T	C	C	T	C	C	T	T	C	C	C	T	T	C	C	C	C	T	T	T	C	T	T	T	C	C	C	C	C	Y	Y	Y	Y	Y	Y	Y	Y	Y	Y	Y	Y	C	C	Y	Y
1614	PZE-101069059	Panzea set	ss196423959	A	C	C	A	A	A	A	A	C	A	A	A	A	A	A	A	A	A	A	C	A	A	A	C	C	A	A	A	A	A	M	M	A	A	A	A	M	A	A	M	M	A	A	A	A	A
1615	PZE-101069140	Panzea set	ss196423963	T	G	G	G	T	G	G	G	G	G	G	G	T	T	G	G	G	G	G	G	G	G	G	G	G	G	G	G	G	G	G	G	K	K	G	K	K	K	G	G	K	K	G	K	K	K
1616	PZE-101069158	Panzea set	ss196423965	T	G	G	T	T	T	T	T	G	T	T	T	T	T	T	T	T	T	T	G	T	T	G	T	T	T	T	T	T	T	K	T	T	K	T	K	T	T	T	K	K	K	K	K	T	T
1617	PZE-101069159	Panzea set	ss196423967	G	A	A	A	G	A	G	failed	A	A	A	A	G	G	G	A	G	G	failed	A	G	A	A	G	G	G	G	G	G	G	R	G	G	R	G	R	R	G	G	R	R	R	G	R	G	G
1618	PZE-101069206	Panzea set	ss196423969	C	C	C	C	C	C	C	T	T	C	C	C	C	T	C	C	C	C	T	C	C	C	T	C	C	C	C	C	C	C	Y	C	C	C	Y	C	C	Y	C	Y	Y	C	C	C	Y	C
1619	PZE-101069307	Panzea set	ss196423975	C	C	C	C	T	C	T	T	T	T	T	C	C	T	T	C	T	T	T	C	T	C	C	C	C	T	T	T	T	T	T	Y	Y	T	Y	T	Y	Y	Y	T	Y	Y	failed	Y	Y	T
1620	PZE-101069294	Panzea set	ss196423973	G	A	G	G	A	G	A	A	A	A	A	G	G	A	A	G	A	A	A	A	failed	G	G	G	G	A	A	A	A	A	A	A	R	A	A	A	A	R	A	A	R	R	A	A	R	A
1621	PZE-101069270	Panzea set	ss196423971	G	A	G	G	A	G	A	A	A	A	A	G	G	A	A	G	A	A	A	A	A	G	G	G	G	A	A	A	A	A	A	R	R	A	A	A	A	R	A	A	R	R	A	A	R	A
1622	PZE-101069343	Panzea set	ss196423977	G	G	G	G	G	G	G	A	A	G	G	G	G	A	G	G	G	G	A	G	G	G	A	G	G	G	G	G	G	G	R	R	G	G	R	R	R	R	G	R	R	R	G	G	R	R
1623	SYN11106	Syngenta	ss196501414	G	G	G	G	G	G	A	G	G	G	G	G	G	G	A	G	A	A	G	G	A	G	G	G	G	A	A	A	A	A	R	R	R	R	R	R	R	R	R	R	R	R	A	R	R	R
1624	PZE-101069709	Panzea set	ss196423979	T	G	T	G	G	G	T	G	G	G	G	G	T	G	T	G	T	T	G	G	G	G	G	T	T	T	T	T	T	T	K	failed	T	failed	T	K	K	K	K	T	failed	K	failed	K	K	failed
1625	SYN11103	Syngenta	ss196501412	C	C	C	C	C	C	C	T	C	C	C	C	C	C	C	C	C	C	T	C	C	C	C	C	C	C	C	C	C	C	Y	C	C	C	C	C	C	C	C	C	Y	C	C	C	C	C
1626	PZE-101069763	Panzea set	ss196423981	G	T	G	T	G	T	G	T	T	T	T	T	G	G	G	T	G	G	T	T	G	T	T	G	G	G	G	G	G	G	K	K	K	K	K	K	G	K	K	K	K	K	failed	K	G	K
1627	SYN129	Syngenta	ss196502966	T	G	T	G	G	G	T	G	G	G	G	G	T	G	T	G	T	T	G	G	G	G	G	T	T	T	T	T	T	T	K	K	K	K	K	K	K	K	K	K	K	K	failed	K	K	K
1628	SYN128	Syngenta	ss196502866	T	C	T	C	C	C	T	C	C	C	C	C	T	C	T	C	T	T	C	C	C	C	C	T	T	T	T	T	T	T	Y	Y	Y	Y	Y	Y	Y	Y	Y	Y	Y	Y	failed	Y	Y	Y
1629	PZE-101069879	Panzea set	ss196423985	A	T	A	T	A	T	A	T	T	T	T	T	A	T	A	T	A	A	T	T	A	T	T	A	A	A	A	A	A	A	W	W	A	W	W	W	A	A	W	A	W	A	A	A	A	W
1630	SYN125	Syngenta	ss196502589	G	A	G	G	A	G	G	A	G	G	G	G	G	A	G	G	G	G	A	A	A	G	G	G	G	G	G	G	G	G	R	G	G	G	G	G	R	G	G	G	G	G	failed	R	R	R
1631	SYN118	Syngenta	ss196502007	C	C	C	C	C	C	C	C	C	C	C	C	C	C	C	C	C	C	C	C	C	C	C	C	C	C	C	C	C	C	C	C	C	C	C	C	C	C	C	C	C	C	C	C	C	C
1632	SYN122	Syngenta	ss196502365	A	A	A	C	A	C	A	C	C	C	C	C	A	C	A	C	A	A	C	A	A	C	C	A	A	A	A	A	A	A	M	M	M	M	M	M	A	A	M	M	M	M	A	A	A	M
1633	SYN8261	Syngenta	ss196527911	G	G	G	G	G	G	G	G	A	G	G	G	G	A	G	G	G	G	G	G	G	G	A	G	G	G	G	G	G	G	R	G	G	G	G	G	G	G	G	G	R	G	G	G	G	G
1634	PZE-101070117	Panzea set	ss196423987	G	G	G	G	G	G	G	G	G	G	G	G	G	G	G	G	G	G	G	G	G	G	G	G	G	G	G	G	G	G	G	R	R	G	G	G	G	G	G	G	G	G	G	G	G	G
1635	PZE-101070341	Panzea set	ss196423989	G	A	G	G	G	G	G	G	A	G	G	G	G	G	G	G	G	G	G	A	G	G	A	G	G	G	G	G	G	G	G	G	G	G	R	G	G	G	R	R	R	G	G	G	R	G
1636	PZE-101070408	Panzea set	ss196423991	A	G	A	A	G	A	A	A	A	A	A	A	A	A	A	A	A	A	A	G	A	A	A	A	A	A	A	A	A	A	A	R	A	A	A	A	R	R	R	A	R	A	A	A	A	A
1637	SYN3086	Syngenta	ss196517580	A	failed	A	G	A	G	A	A	A	A	A	G	A	A	A	G	A	A	A	failed	G	G	A	A	A	A	A	A	A	A	A	R	R	A	A	A	R	R	A	A	A	A	A	A	A	A
1638	SYN3092	Syngenta	ss196517634	T	T	T	C	T	C	T	C	T	T	T	C	T	T	T	C	T	T	C	T	C	C	T	T	T	T	T	T	T	T	T	Y	Y	Y	T	T	Y	T	T	T	T	T	T	T	T	T
1639	SYN3087	Syngenta	ss196517586	C	T	C	T	C	T	C	T	C	C	C	T	C	T	C	T	C	C	T	T	T	T	C	C	C	C	C	C	C	C	C	Y	Y	Y	Y	Y	Y	Y	C	Y	C	C	failed	Y	C	C
1640	PZE-101070701	Panzea set	ss196423993	A	A	A	A	A	A	A	C	A	A	A	A	A	A	A	A	A	A	C	A	A	A	A	A	A	A	A	A	A	A	A	M	A	A	A	M	A	A	A	A	A	A	A	A	A	A
1641	PZA03746.5	Panzea set	ss196414506	T	T	T	T	T	T	T	T	T	T	T	T	T	T	T	T	T	T	T	T	T	T	T	T	T	T	T	T	T	T	T	T	T	Y	T	T	T	T	T	T	T	Y	T	T	T	T
1642	PZA03746.1	Panzea set	ss196414509	T	C	T	T	T	T	T	C	T	T	T	T	T	C	T	T	T	T	C	C	T	T	T	T	T	T	T	T	T	T	T	Y	Y	Y	T	Y	T	T	T	Y	T	Y	failed	Y	T	T
1643	PZE-101070781	Panzea set	ss196423995	C	A	C	failed	A	A	A	C	A	A	A	A	C	C	A	A	A	A	C	A	A	A	A	A	A	A	A	A	A	A	A	A	M	M	M	A	M	M	A	A	A	A	failed	M	A	A
1644	PZE-101070816	Panzea set	ss196423997	A	A	G	A	A	A	G	A	A	G	G	A	A	G	G	A	G	G	A	A	A	A	A	A	A	G	G	G	G	G	G	G	G	R	R	G	R	R	R	R	R	R	G	G	R	R
1645	PZE-101070841	Panzea set	ss196423999	G	G	failed	G	G	failed	A	G	G	A	A	failed	G	A	A	failed	A	A	G	G	A	failed	G	G	G	A	A	A	A	A	A	A	R	A	R	A	R	A	R	R	R	A	A	A	R	R
1646	PZE-101070910	Panzea set	ss196424004	A	A	G	A	G	A	G	G	A	G	G	A	A	G	G	A	G	G	G	A	G	A	A	A	A	G	G	G	G	G	R	G	G	R	R	G	G	R	G	R	R	G	G	G	R	R
1647	PZE-101070948	Panzea set	ss196424006	G	G	G	A	G	G	G	A	R	G	G	G	G	G	G	G	G	G	A	G	G	G	G	G	G	G	G	G	G	G	G	G	G	G	G	R	R	G	R	G	G	G	failed	R	G	G
1648	PZE-101071092	Panzea set	ss196424009	A	G	A	G	A	G	G	G	R	G	G	G	A	A	G	G	G	G	G	G	A	G	A	G	G	G	G	G	G	G	G	G	G	G	G	G	G	G	G	R	G	failed	G	G	R	R
1649	PZE-101071115	Panzea set	ss196424011	C	C	C	C	C	C	T	C	C	T	T	C	C	C	T	C	T	T	C	C	C	C	C	C	C	T	T	T	T	T	Y	Y	Y	Y	Y	T	Y	Y	Y	Y	Y	Y	T	T	Y	Y
1650	PZE-101071162	Panzea set	ss196424013	T	C	T	failed	T	T	T	C	failed	T	T	T	T	T	T	T	T	T	C	C	C	T	C	C	C	T	T	T	T	T	Y	T	Y	T	Y	T	T	T	Y	Y	Y	T	T	T	Y	Y
1651	PZE-101071208	Panzea set	ss196424015	T	C	T	C	T	failed	T	T	failed	T	T	failed	T	T	T	failed	T	T	T	C	failed	failed	failed	C	C	T	T	T	T	T	Y	Y	T	T	T	T	T	Y	T	T	Y	T	T	T	T	T
1652	PZE-101071273	Panzea set	ss196424017	A	G	G	G	A	A	G	G	failed	G	G	A	A	A	G	A	G	G	G	G	G	A	G	G	G	G	G	G	G	G	G	G	G	R	G	R	G	G	R	G	R	G	G	G	G	G
1653	PZE-101071282	Panzea set	ss196424021	C	C	C	C	C	C	C	C	C	C	C	C	C	C	C	C	C	C	C	C	C	C	C	C	C	C	C	C	C	C	C	Y	C	C	C	Y	Y	C	Y	C	C	Y	failed	Y	C	C
1654	PZE-101071285	Panzea set	ss196424023	T	T	C	T	T	T	T	T	C	T	T	T	T	T	T	T	T	T	T	T	C	T	C	C	C	T	T	T	T	T	T	T	T	T	T	T	T	T	T	Y	T	T	T	T	T	Y
1655	PZE-101071289	Panzea set	ss196424025	G	A	G	A	G	G	G	G	G	G	G	G	G	G	G	G	G	G	G	A	G	G	G	G	G	G	G	G	G	G	R	R	R	G	R	G	R	G	R	G	G	R	failed	R	G	G
1656	PZE-101071350	Panzea set	ss196424027	G	A	A	failed	G	G	G	G	A	G	G	G	G	G	G	G	G	G	G	A	A	G	A	A	A	G	G	G	G	G	R	R	G	G	R	R	G	R	R	R	G	R	failed	R	G	R
1657	SYN2424	Syngenta	ss196512173	A	A	A	A	A	A	A	A	A	A	A	A	A	A	A	A	A	A	A	A	A	A	A	A	A	A	A	A	A	A	A	A	A	A	A	A	A	A	A	A	A	A	A	A	A	A
1658	PZE-101071373	Panzea set	ss196424029	G	T	G	T	G	G	G	G	G	G	G	G	G	G	G	G	G	G	G	T	G	G	G	G	G	G	G	G	G	G	K	G	G	G	G	K	G	K	K	G	G	K	failed	K	G	G
1659	SYN31366	Syngenta	ss196517997	A	G	G	G	failed	G	A	A	G	A	A	G	A	A	A	G	A	A	A	G	G	G	G	G	G	A	A	A	A	A	failed	R	R	failed	R	R	R	R	R	R	A	R	failed	R	A	R
1660	PZE-101071564	Panzea set	ss196424031	G	G	A	failed	G	A	G	A	failed	G	G	A	G	G	G	A	G	G	A	A	A	A	A	A	A	G	G	G	G	G	G	R	R	R	G	G	R	R	R	R	G	G	G	G	R	R
1661	PZE-101071660	Panzea set	ss196424033	A	A	G	A	A	A	A	G	A	A	A	A	A	A	A	A	A	A	G	G	A	A	A	G	G	A	A	A	A	A	A	R	A	A	R	A	A	A	A	A	A	R	R	R	R	A
1662	PZE-101071663	Panzea set	ss196424035	T	T	T	T	T	C	T	T	T	T	T	C	T	T	T	C	T	T	T	T	T	C	T	T	T	T	T	T	T	T	T	T	T	Y	T	Y	T	T	T	T	Y	T	T	T	T	T
1663	PZE-101071675	Panzea set	ss196424037	C	T	C	failed	C	C	T	C	C	T	T	C	C	C	T	C	T	T	C	C	C	C	C	C	C	T	T	T	T	T	T	Y	T	Y	Y	Y	T	Y	T	Y	Y	Y	failed	Y	Y	Y
1664	PZE-101071680	Panzea set	ss196424039	failed	G	A	G	failed	G	G	G	failed	G	G	G	failed	failed	G	G	G	G	G	A	failed	G	failed	A	A	G	G	G	G	G	G	R	G	G	G	G	G	G	G	G	G	G	G	G	G	G
1665	PZE-101071843	Panzea set	ss196424051	A	G	A	failed	A	A	G	G	A	G	G	A	A	A	G	A	G	G	G	A	A	A	A	A	A	G	G	G	G	G	G	G	G	G	G	G	G	R	G	R	R	G	G	G	G	G
1666	PZE-101071808	Panzea set	ss196424049	C	C	C	C	C	C	C	A	C	C	C	C	C	C	C	C	C	C	A	C	C	C	C	C	C	C	C	C	C	C	C	C	M	C	M	M	M	C	C	C	C	C	C	C	M	M
1667	PZE-101071795	Panzea set	ss196424047	T	T	C	T	T	T	T	C	T	T	T	T	T	T	T	T	T	T	C	C	T	T	T	C	C	T	T	T	T	T	T	Y	T	T	T	T	T	T	T	T	T	T	T	T	Y	T
1668	PZE-101071793	Panzea set	ss196424045	C	T	C	T	C	C	T	T	C	T	T	C	C	C	T	C	T	T	T	C	C	C	C	C	C	T	T	T	T	T	T	Y	Y	T	T	T	Y	Y	Y	Y	Y	T	T	T	T	Y
1669	PZE-101071742	Panzea set	ss196424043	failed	A	A	A	G	G	A	failed	G	A	A	G	failed	failed	A	G	A	A	failed	A	G	G	G	A	A	A	A	A	A	A	A	R	A	R	A	R	A	A	A	R	R	A	A	A	A	R
1670	PZE-101071870	Panzea set	ss196424053	A	G	A	G	A	A	G	failed	A	G	G	A	A	A	G	A	G	G	failed	A	A	A	A	A	A	G	G	G	G	G	G	G	R	G	R	G	G	R	R	R	R	R	G	R	G	G
1671	SYN24646	Syngenta	ss196512468	T	G	T	G	T	T	G	T	T	G	G	T	T	T	G	T	G	G	T	T	T	T	T	T	T	G	G	G	G	G	G	G	K	G	K	K	K	K	K	K	K	K	failed	K	K	K
1672	SYN24644	Syngenta	ss196512466	T	C	T	C	T	T	C	T	T	C	C	T	T	T	C	T	C	C	T	T	T	T	T	T	T	C	C	C	C	C	C	C	Y	C	Y	Y	Y	Y	Y	Y	Y	Y	failed	Y	Y	Y
1673	SYN24643	Syngenta	ss196512464	T	G	T	G	T	T	G	T	T	G	G	T	T	T	G	T	G	G	T	T	T	T	T	T	T	G	G	G	G	G	G	G	K	G	K	K	K	K	K	K	K	K	failed	K	K	K
1674	SYN24640	Syngenta	ss196512462	C	T	C	T	C	C	T	C	C	T	T	C	C	C	T	C	T	T	C	C	C	C	C	C	C	T	T	T	T	T	T	T	Y	T	Y	Y	Y	Y	Y	Y	Y	Y	failed	Y	Y	Y
1675	PZE-101071897	Panzea set	ss196424055	G	A	G	failed	G	G	A	G	G	A	A	G	G	G	A	G	A	A	G	G	G	G	G	G	G	A	A	A	A	A	A	A	R	A	R	A	R	R	A	R	R	A	A	A	R	R
1676	PZE-101071898	Panzea set	ss196424057	C	T	C	failed	C	C	T	C	C	T	T	C	C	C	T	C	T	T	C	C	C	C	C	C	C	T	T	T	T	T	T	T	Y	T	Y	T	Y	Y	Y	Y	Y	T	T	T	Y	Y
1677	PZE-101071912	Panzea set	ss196424059	G	G	T	G	G	G	G	G	G	G	G	G	G	G	G	G	G	G	G	T	G	G	G	T	T	G	G	G	G	G	G	G	G	G	G	G	G	G	G	G	G	G	G	G	G	G
1678	PZE-101072075	Panzea set	ss196424061	T	T	C	T	T	T	T	failed	T	T	T	T	T	T	T	T	T	T	failed	C	T	T	T	C	C	T	T	T	T	T	T	T	T	T	Y	T	T	Y	T	T	T	T	T	T	T	T
1679	PZE-101072147	Panzea set	ss196424063	C	T	T	T	T	T	T	T	C	T	T	T	C	T	T	T	T	T	T	T	C	T	C	T	T	T	T	T	T	T	T	T	T	T	T	Y	Y	T	T	Y	T	T	T	T	T	T
1680	PZE-101072150	Panzea set	ss196424065	C	C	T	C	C	C	C	C	C	C	C	C	C	C	C	C	C	C	C	T	C	C	C	T	T	C	C	C	C	C	C	C	C	C	C	C	C	C	C	C	C	C	C	C	C	C
1681	PZE-101072206	Panzea set	ss196424067	T	G	T	failed	T	T	T	T	T	T	T	T	T	G	T	T	T	T	T	T	T	T	G	T	T	T	T	T	T	T	K	T	K	K	T	K	T	K	K	T	T	K	K	K	T	T
1682	PZE-101072224	Panzea set	ss196424069	G	G	G	G	G	G	G	A	G	G	G	G	G	G	G	G	G	G	A	G	G	G	G	G	G	G	G	G	G	G	G	G	R	R	G	R	G	G	R	G	G	G	G	G	G	G
1683	PZE-101072259	Panzea set	ss196424071	C	C	C	C	C	C	A	C	C	A	A	C	C	C	A	C	A	A	C	C	C	C	A	C	C	A	A	A	A	A	M	A	M	A	M	M	M	M	A	M	A	M	A	M	A	M
1684	SYN30773	Syngenta	ss196517504	C	T	C	T	C	C	T	C	C	T	T	C	C	C	T	C	T	T	C	C	C	C	C	C	C	T	T	T	T	T	T	Y	Y	Y	Y	Y	Y	Y	Y	Y	Y	Y	failed	Y	T	Y
1685	SYN6671	Syngenta	ss196526566	C	T	C	failed	C	C	T	T	C	T	T	C	C	C	T	C	T	T	T	C	C	C	C	C	C	T	T	T	T	T	T	Y	T	T	Y	Y	Y	Y	Y	Y	Y	Y	failed	Y	T	Y
1686	SYN6670	Syngenta	ss196526564	G	A	G	failed	G	G	A	A	G	A	A	G	G	G	A	G	A	A	A	G	G	G	A	G	G	A	A	A	A	A	A	R	A	A	R	R	R	R	R	R	R	R	failed	R	A	R
1687	SYN6669	Syngenta	ss196526562	G	A	A	failed	A	G	A	A	G	A	A	G	G	A	A	G	A	A	A	A	G	G	A	A	A	A	A	A	A	A	A	A	A	A	A	A	A	A	A	R	A	A	A	A	A	A
1688	PUT-163a-76282834-3848	INRA	ss196420974	A	T	A	failed	A	A	T	A	A	T	T	A	A	A	T	A	T	T	A	A	A	A	failed	A	A	T	T	T	T	T	T	T	T	W	T	W	W	T	T	W	T	T	T	T	T	W
1689	PUT-163a-76282834-3849	INRA	ss196420976	G	A	G	failed	G	G	A	G	G	A	A	G	G	G	A	G	A	A	G	G	G	G	G	G	G	A	A	A	A	A	A	A	A	A	A	R	R	A	A	R	A	A	A	A	A	R
1690	PZA02550.1	Panzea set	ss196414511	C	C	C	C	C	C	T	C	C	T	T	C	C	C	T	C	T	T	C	C	C	C	C	C	C	T	T	T	T	T	Y	T	Y	Y	T	Y	Y	Y	Y	Y	Y	Y	failed	Y	Y	Y
1691	SYN35007	Syngenta	ss196520835	C	C	C	C	C	C	T	C	C	T	T	C	C	C	T	C	T	T	C	C	C	C	C	C	C	T	T	T	T	T	Y	T	Y	Y	T	Y	Y	Y	Y	Y	Y	Y	failed	Y	Y	Y
1692	PUT-163a-12967977-159	INRA	ss196417912	G	G	A	G	G	G	A	A	G	A	A	G	G	G	A	G	A	A	A	A	G	G	G	A	A	A	A	A	A	A	R	R	R	R	R	R	R	A	A	R	R	R	R	R	R	R
1693	SYN35005	Syngenta	ss196520831	G	A	A	A	A	G	G	A	failed	G	G	G	G	A	G	G	G	G	A	A	G	G	G	A	A	G	G	G	G	G	R	G	G	G	G	G	R	G	G	G	G	G	G	G	G	R
1694	SYN35004	Syngenta	ss196520829	G	A	A	A	A	G	A	A	G	A	A	G	G	A	A	G	A	A	A	A	G	G	G	A	A	A	A	A	A	A	A	A	A	A	A	A	A	A	A	R	A	A	A	A	R	A
1695	PZE-101072651	Panzea set	ss196424073	T	G	T	G	G	G	T	T	T	T	T	G	T	G	T	G	T	T	T	T	T	G	T	T	T	T	T	T	T	T	K	T	T	K	K	K	K	K	K	T	K	T	T	T	T	K
1696	PZE-101072655	Panzea set	ss196424075	T	A	A	A	A	A	A	A	T	A	A	A	T	A	A	A	A	A	A	A	T	A	T	A	A	A	A	A	A	A	A	A	A	A	A	A	A	A	A	W	A	A	A	A	W	A
1697	PZE-101072743	Panzea set	ss196424077	T	T	T	T	T	C	C	T	T	C	C	C	T	T	C	C	C	C	T	T	T	C	T	T	T	C	C	C	C	C	Y	C	Y	Y	Y	Y	Y	Y	Y	Y	C	C	C	C	Y	Y
1698	PZE-101072744	Panzea set	ss196424079	G	G	G	G	G	A	A	G	G	A	A	A	G	G	A	A	A	A	G	G	G	A	G	G	G	A	A	A	A	A	R	A	R	R	R	R	R	R	R	R	A	A	A	A	R	R
1699	PZE-101072745	Panzea set	ss196424081	T	T	failed	T	T	C	C	T	T	C	C	C	T	T	C	C	C	C	T	failed	T	C	T	failed	failed	C	C	C	C	C	Y	C	Y	Y	Y	Y	Y	Y	Y	Y	C	C	C	C	Y	Y
1700	PZE-101072751	Panzea set	ss196424083	G	A	A	A	A	G	A	A	G	A	A	G	G	A	A	G	A	A	A	A	G	G	G	A	A	A	A	A	A	A	A	A	A	R	A	A	A	A	A	R	R	A	A	A	R	A
1701	PZE-101072783	Panzea set	ss196424085	T	T	T	T	T	T	T	C	T	T	T	T	T	T	T	T	T	T	C	T	T	T	T	T	T	T	T	T	T	T	T	Y	Y	T	Y	T	T	T	T	T	T	Y	failed	Y	T	T
1702	SYN24868	Syngenta	ss196512622	G	T	T	T	T	T	T	T	G	T	T	T	G	T	T	T	T	T	T	T	G	T	G	T	T	T	T	T	T	T	T	T	T	T	T	T	T	T	T	K	T	T	T	T	K	T
1703	ZM007645-0270	TraitGenetics	ss196530569	T	G	T	G	G	T	T	G	T	T	T	T	T	G	T	T	T	T	G	T	T	T	T	T	T	T	T	T	T	T	K	K	T	T	K	T	T	T	T	T	T	T	T	T	T	K
1704	PUT-163a-29947331-1843	INRA	ss196419320	C	C	C	C	C	C	C	C	C	C	C	C	C	C	C	C	C	C	C	C	C	C	C	C	C	C	C	C	C	C	C	C	C	C	C	C	C	C	C	C	C	C	C	C	C	C
1705	PZE-101072822	Panzea set	ss196424087	G	G	A	G	G	A	G	G	G	G	G	A	G	G	G	A	G	G	G	A	G	A	G	A	A	G	G	G	G	G	G	G	G	G	G	R	G	R	G	G	R	G	G	G	G	G
1706	PZE-101072844	Panzea set	ss196424089	C	C	C	C	C	C	C	C	C	C	C	C	C	C	C	C	C	C	C	C	C	C	C	C	C	C	C	C	C	C	C	Y	Y	C	Y	Y	C	C	C	C	C	Y	failed	Y	C	C
1707	PZE-101072856	Panzea set	ss196424091	G	G	G	G	G	G	A	G	G	A	A	G	G	G	A	G	A	A	G	G	A	G	G	G	G	A	A	A	A	A	R	R	R	R	R	R	R	R	R	A	R	R	failed	R	R	R
1708	PZE-101072870	Panzea set	ss196424093	C	C	C	C	C	C	T	C	C	T	T	C	C	C	T	C	T	T	C	C	T	C	T	C	C	T	T	T	T	T	Y	Y	Y	Y	Y	T	Y	Y	Y	T	Y	Y	failed	Y	Y	Y
1709	PZE-101073000	Panzea set	ss196424095	C	C	failed	C	C	C	C	C	C	C	C	C	A	C	C	C	C	C	C	failed	C	C	C	failed	failed	C	C	C	C	C	C	M	C	M	C	M	C	C	M	C	C	M	C	M	C	C
1710	PZE-101073032	Panzea set	ss196424097	G	G	A	G	G	G	G	G	G	G	G	G	G	G	G	G	G	G	G	A	G	G	G	A	A	G	G	G	G	G	G	G	G	G	G	R	G	G	G	G	R	G	G	G	R	G
1711	PZE-101073078	Panzea set	ss196424099	T	T	C	T	T	T	T	T	T	T	T	T	T	T	T	T	T	T	T	C	T	T	T	C	C	T	T	T	T	T	T	T	T	T	T	T	T	T	T	T	Y	T	T	T	Y	T
1712	PZE-101073088	Panzea set	ss196424101	T	T	C	T	T	T	T	T	T	T	T	T	T	T	T	T	T	T	T	C	T	T	T	C	C	T	T	T	T	T	T	T	T	T	T	T	T	T	T	T	Y	T	T	T	Y	T
1713	SYN30678	Syngenta	ss196517428	A	A	C	A	A	A	A	A	A	A	A	A	A	A	A	A	A	A	A	C	A	A	A	C	C	A	A	A	A	A	A	A	A	A	A	A	A	M	M	A	A	A	A	A	A	A
1714	PZE-101073230	Panzea set	ss196424103	A	A	G	A	A	G	G	G	G	G	G	G	G	A	G	G	G	G	G	G	G	G	G	G	G	G	G	G	G	G	G	G	G	G	R	G	R	G	G	G	R	G	G	G	G	R
1715	PZE-101073233	Panzea set	ss196424105	A	A	A	A	A	A	G	A	A	G	G	A	A	A	G	A	G	G	A	A	A	A	A	A	A	G	G	G	G	G	R	G	R	G	R	G	R	G	R	R	R	G	G	G	G	R
1716	SYN30677	Syngenta	ss196517426	T	T	T	T	T	T	C	T	T	C	C	T	T	T	C	T	C	C	T	T	T	T	T	T	T	C	C	C	C	C	Y	C	Y	C	Y	C	Y	Y	Y	Y	Y	C	C	C	Y	Y
1717	SYN30668	Syngenta	ss196517416	T	T	T	T	T	T	C	T	T	C	C	T	T	T	C	T	C	C	T	T	T	T	T	T	T	C	C	C	C	C	Y	C	Y	C	Y	C	Y	Y	Y	Y	Y	C	C	C	Y	Y
1718	SYN30675	Syngenta	ss196517422	T	T	T	T	T	T	T	T	T	T	T	T	T	T	T	T	T	T	T	T	T	T	T	T	T	T	T	T	T	T	T	Y	T	Y	T	Y	T	Y	T	T	T	Y	failed	Y	Y	T
1719	SYN30676	Syngenta	ss196517424	G	G	G	G	G	G	G	G	G	G	G	G	G	G	G	G	G	G	G	G	G	G	G	G	G	G	G	G	G	G	G	R	G	R	G	R	G	R	G	G	G	R	failed	R	R	G
1720	SYN30671	Syngenta	ss196517420	C	C	C	C	C	C	C	C	C	C	C	C	C	C	C	C	C	C	C	C	C	C	C	C	C	C	C	C	C	C	C	C	C	C	C	C	C	Y	C	C	C	C	C	C	Y	C
1721	SYN30684	Syngenta	ss196517436	T	T	T	T	T	T	C	T	T	C	C	T	T	T	C	T	C	C	T	T	T	T	T	T	T	C	C	C	C	C	Y	Y	Y	Y	Y	Y	Y	Y	Y	Y	Y	Y	failed	Y	Y	Y
1722	SYN30659	Syngenta	ss196517412	C	C	C	C	C	C	C	C	C	C	C	C	C	C	C	C	C	C	C	C	C	C	C	C	C	C	C	C	C	C	C	C	C	C	C	C	C	Y	C	C	C	C	C	C	Y	C
1723	SYN30679	Syngenta	ss196517430	C	C	T	C	C	T	T	T	failed	T	T	T	T	C	T	T	T	T	T	T	T	T	T	T	T	T	T	T	T	T	T	T	T	T	Y	T	Y	Y	T	T	Y	T	T	T	Y	Y
1724	SYN30683	Syngenta	ss196517434	failed	failed	G	failed	failed	G	A	G	G	A	A	G	G	failed	A	G	A	A	G	G	G	G	G	G	G	A	A	A	A	A	R	R	R	R	failed	R	failed	R	R	R	failed	R	failed	R	R	failed
1725	SYN30667	Syngenta	ss196517414	G	G	G	G	G	G	A	G	G	A	A	G	G	G	A	G	A	A	G	G	G	G	G	G	G	A	A	A	A	A	R	R	R	R	R	R	R	R	R	R	R	R	A	R	R	R
1726	PZE-101073248	Panzea set	ss196424107	A	A	C	A	A	C	A	A	A	A	A	C	C	A	A	C	A	A	A	C	A	C	A	C	C	A	A	A	A	A	A	A	M	M	M	M	M	M	M	A	M	A	A	A	M	A
1727	PZE-101073264	Panzea set	ss196424109	A	A	A	A	A	A	A	A	A	A	A	A	A	A	A	A	A	A	A	A	A	A	A	A	A	A	A	A	A	A	A	R	A	A	A	R	A	A	A	A	A	A	A	A	A	A
1728	PZE-101073380	Panzea set	ss196424111	A	A	A	A	A	C	A	A	A	A	A	C	A	A	A	C	A	A	A	A	A	C	A	A	A	A	A	A	A	A	A	M	M	A	M	A	A	A	A	A	M	A	A	A	A	A
1729	PZE-101073428	Panzea set	ss196424113	G	G	G	G	G	G	G	G	G	G	G	G	G	G	G	G	G	G	G	G	G	G	G	G	G	G	G	G	G	G	G	G	G	G	G	R	G	G	R	G	G	G	G	G	G	G
1730	SYNGENTA15549	Syngenta	ss196529836	T	T	A	A	A	T	A	T	T	A	A	T	A	A	A	T	A	A	T	A	T	T	T	A	A	A	A	A	A	A	W	W	W	W	A	W	W	W	A	W	A	A	A	A	W	A
1731	SYNGENTA15554	Syngenta	ss196529840	C	C	G	C	C	C	G	C	C	G	G	C	C	C	G	C	G	G	C	G	C	C	C	G	G	G	G	G	G	G	S	S	S	S	S	S	S	S	G	S	G	S	S	S	S	S
1732	SYNGENTA15552	Syngenta	ss196529838	G	G	C	C	C	C	C	C	C	C	C	C	C	C	C	C	C	C	C	C	C	C	C	C	C	C	C	C	C	C	C	C	C	C	C	C	C	C	C	C	C	C	C	C	C	C
1733	PZE-101073491	Panzea set	ss196424115	A	A	G	A	A	A	G	A	A	G	G	A	A	A	G	A	G	G	A	G	A	A	A	G	G	G	G	G	G	G	R	R	R	R	R	R	R	R	G	R	G	R	failed	R	R	R
1734	PZE-101073492	Panzea set	ss196424117	G	G	T	G	G	G	T	G	G	T	T	G	G	G	T	G	T	T	G	T	G	G	G	T	T	T	T	T	T	T	K	K	K	K	K	K	K	K	T	K	T	K	failed	K	K	K
1735	PZE-101073493	Panzea set	ss196424119	G	G	A	A	A	G	A	G	G	A	A	G	G	A	A	G	A	A	G	A	G	G	G	A	A	A	A	A	A	A	R	R	R	R	R	R	R	R	A	R	A	A	A	A	R	A
1736	PZE-101073494	Panzea set	ss196424121	C	C	T	T	T	C	T	C	failed	T	T	C	C	T	T	C	T	T	C	T	C	C	C	T	T	T	T	T	T	T	Y	T	Y	Y	Y	Y	Y	Y	T	Y	Y	Y	T	Y	Y	T
1737	PZE-101073495	Panzea set	ss196424123	G	G	G	A	A	G	G	G	failed	G	G	G	G	A	G	G	G	G	G	G	G	G	G	G	G	G	G	G	G	G	G	R	R	G	G	G	G	G	R	G	R	G	G	G	G	R
1738	PZA03767.5	Panzea set	ss196414513	T	T	T	T	T	T	T	C	T	T	T	T	T	T	T	T	T	T	C	T	T	T	T	T	T	T	T	T	T	T	T	T	T	T	T	T	T	T	T	T	T	T	T	T	T	T
1739	SYN10848	Syngenta	ss196501199	A	A	C	C	A	C	A	C	C	A	A	C	C	A	A	C	A	A	C	A	C	C	C	A	A	A	A	A	A	A	M	A	A	M	M	A	A	A	M	M	M	A	A	A	M	A
1740	SYN10850	Syngenta	ss196501201	A	A	A	A	A	failed	G	A	failed	G	G	failed	failed	A	G	failed	G	G	A	G	failed	failed	failed	G	G	G	G	G	G	G	G	R	R	R	R	R	R	R	R	G	G	R	G	R	G	R
1741	PZE-101073593	Panzea set	ss196424125	G	G	G	G	A	G	G	A	failed	G	G	G	G	A	G	G	G	G	A	G	G	G	A	G	G	G	G	G	G	G	G	R	R	G	G	R	R	R	R	G	G	G	G	G	G	G
1742	PZE-101073696	Panzea set	ss196424127	T	T	C	C	C	T	C	T	C	C	C	T	C	T	C	T	C	C	T	T	T	T	C	T	T	C	C	C	C	C	C	Y	C	C	Y	C	C	Y	Y	C	C	Y	C	Y	C	Y
1743	PUT-163a-60351083-2647	INRA	ss196419970	A	A	G	G	G	A	G	A	G	G	G	A	G	A	G	A	G	G	A	A	A	A	G	A	A	G	G	G	G	G	G	R	G	G	R	G	G	R	R	G	G	R	failed	R	G	R
1744	PUT-163a-60351083-2650	INRA	ss196419972	G	G	G	G	T	G	T	G	failed	T	T	G	G	G	T	G	T	T	G	G	G	G	T	G	G	T	T	T	T	T	T	K	K	K	K	K	K	K	K	T	T	K	failed	K	T	K
1745	PZE-101073762	Panzea set	ss196424129	C	C	C	C	A	C	C	C	A	C	C	C	C	C	C	C	C	C	C	C	C	C	A	C	C	C	C	C	C	C	M	C	C	M	C	C	C	C	C	M	C	M	failed	M	M	C
1746	SYN11004	Syngenta	ss196501325	C	C	C	C	C	C	T	C	C	T	T	C	C	C	T	C	T	T	C	C	C	C	C	C	C	T	T	T	T	T	Y	Y	Y	Y	Y	Y	Y	Y	Y	Y	Y	Y	failed	Y	Y	T
1747	SYN11005	Syngenta	ss196501327	G	G	G	G	A	G	G	G	A	G	G	G	G	G	G	G	G	G	G	G	G	G	A	G	G	G	G	G	G	G	R	G	G	G	G	G	G	G	G	R	R	R	failed	R	R	R
1748	SYN11002	Syngenta	ss196501323	A	A	A	failed	A	failed	A	A	failed	A	A	failed	failed	failed	A	failed	A	A	A	failed	A	failed	failed	failed	failed	A	A	A	A	A	A	A	A	A	A	A	A	A	A	M	A	A	A	A	M	M
1749	PZE-101074011	Panzea set	ss196424131	G	G	G	G	G	G	G	T	G	G	G	G	G	G	G	G	G	G	T	G	G	G	G	G	G	G	G	G	G	G	G	K	G	K	G	G	K	K	K	K	G	G	failed	K	G	G
1750	PZE-101074049	Panzea set	ss196424133	C	C	C	C	C	C	C	A	C	C	C	C	C	C	C	C	C	C	A	A	C	C	C	A	A	C	C	C	C	C	C	M	C	M	M	M	M	M	M	M	C	C	failed	M	C	C
1751	PZB01273.3	Panzea set	ss196414515	T	T	T	T	T	T	T	T	T	T	T	T	T	T	T	T	T	T	T	T	T	T	T	T	T	T	T	T	T	T	T	T	T	T	T	T	T	T	T	Y	T	T	T	T	T	T
1752	SYN37939	Syngenta	ss196523136	G	G	A	A	A	A	G	A	A	G	G	A	A	A	G	A	G	G	A	A	A	A	A	A	A	G	G	G	G	G	G	R	R	G	R	R	R	R	R	G	R	R	failed	R	R	R
1753	SYN37950	Syngenta	ss196523144	C	C	C	T	C	T	C	C	T	C	C	T	T	T	C	T	C	C	C	T	C	T	T	T	T	C	C	C	C	C	C	C	C	C	C	C	C	C	C	C	Y	Y	C	C	Y	Y
1754	PZE-101074193	Panzea set	ss196424141	C	C	C	T	C	T	C	C	T	C	C	T	T	T	C	T	C	C	C	T	C	T	T	T	T	C	C	C	C	C	C	C	C	C	C	C	C	C	C	C	C	Y	C	C	Y	Y
1755	PZE-101074278	Panzea set	ss196424143	T	T	C	T	C	T	T	C	failed	T	T	T	T	T	T	T	T	T	C	T	C	T	T	T	T	T	T	T	T	T	T	Y	Y	T	Y	Y	Y	Y	Y	T	T	T	failed	Y	T	T
1756	SYN37946	Syngenta	ss196523138	T	T	T	C	T	C	T	T	C	T	T	C	C	C	T	C	T	T	T	C	T	C	C	C	C	T	T	T	T	T	T	T	T	T	T	T	T	T	T	T	T	Y	T	T	Y	Y
1757	SYN37948	Syngenta	ss196523140	A	A	A	G	A	G	A	A	G	A	A	G	G	G	A	G	A	A	A	G	A	G	G	G	G	A	A	A	A	A	A	A	A	A	A	A	A	A	A	A	A	R	A	A	R	R
1758	PZE-101074357	Panzea set	ss196424145	C	C	T	C	C	C	C	C	C	C	C	C	C	C	C	C	C	C	C	C	C	C	C	C	C	C	C	C	C	C	C	Y	Y	C	Y	Y	Y	C	Y	C	C	Y	failed	Y	C	Y
1759	PZE-101074389	Panzea set	ss196424149	C	C	C	failed	C	failed	C	C	failed	C	C	failed	G	G	C	failed	C	C	C	failed	C	failed	failed	failed	failed	C	C	C	failed	C	C	C	C	failed	C	C	C	S	C	failed	failed	C	C	C	S	C
1760	SYN19044	Syngenta	ss196507873	A	A	A	G	A	G	A	A	failed	A	A	G	A	A	A	G	A	A	A	G	A	G	G	G	G	A	A	A	A	A	A	A	A	R	A	A	A	A	A	A	R	A	A	A	A	A
1761	PZE-101074461	Panzea set	ss196424156	A	A	A	A	A	A	A	A	failed	A	A	A	G	A	A	A	A	A	A	A	A	A	A	A	A	A	A	A	A	A	A	R	A	A	A	A	A	A	A	A	A	A	A	A	A	A
1762	PZE-101074451	Panzea set	ss196424154	G	G	G	G	G	G	G	G	G	G	G	G	G	G	G	G	G	G	G	A	G	G	G	A	A	G	G	G	G	G	G	G	G	G	R	G	G	G	G	G	R	G	G	G	G	G
1763	PZE-101074547	Panzea set	ss196424164	G	G	G	G	G	G	G	G	failed	G	G	G	T	G	G	G	G	G	G	G	G	G	G	G	G	G	G	G	G	G	G	K	G	G	G	G	G	G	G	G	G	G	G	G	G	G
1764	PZE-101074541	Panzea set	ss196424162	A	A	A	A	A	A	A	A	G	A	A	A	G	A	A	A	A	A	A	A	A	A	A	A	A	A	A	A	A	A	A	R	A	A	A	A	A	A	A	A	A	A	A	A	A	A
1765	PZE-101074529	Panzea set	ss196424160	T	T	T	T	T	T	T	T	G	T	T	T	G	T	T	T	T	T	T	T	T	T	T	T	T	T	T	T	T	T	T	K	T	T	T	T	T	T	T	T	T	T	T	T	T	T
1766	PZE-101074562	Panzea set	ss196424166	A	A	A	A	A	A	A	A	failed	A	A	A	T	A	A	A	A	A	A	A	A	A	A	A	A	A	A	A	A	A	A	W	A	A	A	A	A	A	A	A	A	A	A	A	A	A
1767	PZE-101074610	Panzea set	ss196424170	T	T	T	T	T	T	T	T	T	T	T	T	T	T	T	T	T	T	T	T	T	T	A	T	T	T	T	T	T	T	T	T	T	W	W	T	T	T	T	T	T	W	W	W	T	T
1768	PZE-101074618	Panzea set	ss196424172	G	G	G	G	G	G	G	G	failed	G	G	G	A	G	G	G	G	G	G	G	G	G	G	G	G	G	G	G	G	G	G	R	G	G	G	G	R	G	G	G	G	G	G	G	G	G
1769	PZE-101074651	Panzea set	ss196424174	C	C	C	C	C	C	T	T	C	T	T	C	C	C	T	C	T	T	T	C	C	C	C	C	C	T	T	T	T	T	T	T	T	Y	Y	Y	T	Y	T	T	Y	Y	failed	Y	Y	Y
1770	PZE-101074687	Panzea set	ss196424178	C	C	C	C	C	C	C	C	failed	C	C	C	C	T	C	C	C	C	C	T	C	C	T	T	T	C	C	C	C	C	C	C	C	C	Y	C	C	C	C	C	Y	C	failed	Y	Y	C
1771	PZE-101074699	Panzea set	ss196424180	G	G	G	G	G	G	G	G	A	G	G	G	A	A	G	G	G	G	G	A	G	G	A	A	A	G	G	G	G	G	G	G	R	G	G	G	R	G	R	G	R	G	G	G	R	R
1772	PZE-101074731	Panzea set	ss196424182	C	C	C	C	C	C	C	C	C	C	C	C	C	C	C	C	C	C	C	C	C	C	C	C	C	C	C	C	C	C	C	C	Y	Y	C	C	Y	C	Y	C	C	C	C	C	C	C
1773	PZE-101074779	Panzea set	ss196424186	T	T	T	T	T	T	T	T	failed	T	T	T	T	G	T	T	T	T	T	G	T	T	G	G	G	T	T	T	T	T	T	T	T	T	T	T	T	T	T	T	K	T	T	T	K	T
1774	SYN30931	Syngenta	ss196517642	C	C	C	C	C	C	C	C	C	C	C	C	C	C	C	C	C	C	C	C	C	C	C	C	C	C	C	C	C	C	C	C	C	C	C	C	C	C	C	C	C	C	C	C	C	C
1775	PZE-101074821	Panzea set	ss196424188	G	G	G	G	G	G	G	G	G	G	G	G	G	G	G	G	G	G	G	G	G	G	G	G	G	G	G	G	G	G	G	R	G	G	G	G	G	G	G	G	G	G	G	G	G	G
1776	PUT-163a-78085894-4184	INRA	ss196421235	A	A	A	A	A	A	A	A	failed	A	A	A	T	A	A	A	A	A	A	T	A	A	A	T	T	A	A	A	A	A	A	W	A	A	A	A	A	A	A	A	A	A	A	A	A	A
1777	PUT-163a-78085894-4183	INRA	ss196421233	C	C	C	C	C	C	C	C	C	C	C	C	T	C	C	C	C	C	C	T	C	C	C	T	T	C	C	C	C	C	C	Y	C	C	C	C	C	C	C	C	C	C	C	C	C	C
1778	PZE-101074835	Panzea set	ss196424190	T	T	T	T	T	T	T	T	T	T	T	T	T	T	T	T	T	T	T	T	T	T	T	T	T	T	T	T	T	T	T	Y	T	T	T	T	T	T	T	T	T	T	T	T	T	T
1779	PZE-101074852	Panzea set	ss196424192	G	G	G	G	G	G	G	G	G	G	G	G	T	G	G	G	G	G	G	T	G	G	G	T	T	G	G	G	G	G	G	G	G	G	G	G	G	G	G	G	G	G	G	G	G	G
1780	SYN25749	Syngenta	ss196513357	A	A	A	A	G	A	G	G	G	G	G	A	G	A	G	A	G	G	G	A	A	A	A	A	A	G	G	G	G	G	R	R	R	R	G	R	R	R	R	G	G	R	G	G	R	G
1781	PZE-101074929	Panzea set	ss196424194	A	A	A	A	A	A	A	A	A	A	A	A	G	A	A	A	A	A	A	G	A	A	A	G	G	A	A	A	A	A	A	A	A	A	A	A	A	A	A	A	R	A	A	A	A	A
1782	PZE-101074969	Panzea set	ss196424196	A	A	failed	A	A	A	A	A	C	A	A	A	C	A	A	A	A	A	A	C	A	A	failed	C	C	A	A	A	A	A	A	A	A	A	A	A	A	A	A	A	M	A	A	A	A	A
1783	SYN25744	Syngenta	ss196513351	A	A	A	A	G	A	G	A	failed	G	G	A	A	A	G	A	G	G	A	A	A	A	G	A	A	G	G	G	G	G	R	G	R	G	R	R	R	G	R	G	R	R	R	R	R	G
1784	SYN25745	Syngenta	ss196513353	C	C	C	C	C	C	T	C	C	T	T	C	C	C	T	C	T	T	C	C	C	C	T	C	C	T	T	T	T	T	Y	Y	Y	T	Y	Y	Y	Y	Y	T	Y	Y	Y	Y	Y	Y
1785	PZE-101074977	Panzea set	ss196424198	A	A	C	A	C	A	C	C	C	C	C	A	C	A	C	A	C	C	C	C	A	A	C	C	C	C	C	C	C	C	M	M	C	C	M	M	C	M	C	C	C	M	failed	M	C	C
1786	PZE-101074998	Panzea set	ss196424200	G	G	G	G	G	G	A	G	G	A	A	G	G	G	A	G	A	A	G	G	G	G	A	G	G	A	A	A	A	A	A	R	R	R	R	R	R	R	R	R	R	R	failed	R	R	R
1787	SYN25755	Syngenta	ss196513359	A	A	A	A	G	A	G	A	A	G	G	A	G	A	G	A	G	G	A	A	A	A	A	A	A	G	G	G	G	G	G	R	R	G	R	R	G	R	G	R	G	R	failed	R	G	G
1788	SYN25748	Syngenta	ss196513355	C	C	C	C	T	C	T	C	C	T	T	C	C	C	T	C	T	T	C	C	C	C	C	C	C	T	T	T	T	T	T	Y	Y	T	Y	Y	T	Y	T	Y	Y	Y	T	T	Y	T
1789	PZE-101075062	Panzea set	ss196424202	T	T	T	T	G	T	G	T	failed	G	G	T	T	T	G	T	G	G	T	T	T	T	T	T	T	G	G	G	G	G	G	K	K	G	K	K	G	K	G	K	K	K	G	G	K	G
1790	PZE-101075081	Panzea set	ss196424204	C	C	C	C	C	C	T	C	C	T	T	C	C	C	T	C	T	T	C	C	C	C	C	C	C	T	T	T	T	T	T	Y	Y	Y	Y	Y	T	Y	T	Y	Y	Y	T	T	Y	Y
1791	PZE-101075097	Panzea set	ss196424206	T	T	C	C	T	C	T	T	C	T	T	C	C	T	T	C	T	T	T	T	C	C	C	T	T	T	T	T	T	T	T	T	T	T	Y	Y	T	Y	T	T	Y	T	T	T	Y	T
1792	PZE-101075099	Panzea set	ss196424208	T	T	failed	failed	T	failed	G	T	failed	G	G	failed	failed	T	G	failed	G	G	T	T	failed	failed	failed	T	T	G	G	G	G	G	G	K	K	K	failed	failed	G	failed	G	K	failed	K	G	G	failed	K
1793	PZE-101075177	Panzea set	ss196424213	A	A	G	G	A	G	A	A	A	A	A	G	A	A	A	G	A	A	A	A	G	G	G	A	A	A	A	A	A	A	A	R	A	A	A	R	A	R	A	R	A	R	A	failed	R	R
1794	PZE-101075225	Panzea set	ss196424215	G	G	G	A	A	A	A	G	failed	A	A	A	G	G	A	A	A	A	G	failed	failed	A	G	A	A	A	A	A	A	A	R	R	A	A	A	failed	A	A	A	R	R	R	A	A	R	R
1795	PZE-101075295	Panzea set	ss196424219	C	C	C	A	A	A	C	C	failed	C	C	A	C	C	C	A	C	C	C	A	A	A	C	A	A	C	C	C	C	C	C	C	C	C	C	M	C	M	C	M	C	C	C	C	C	M
1796	PZE-101075396	Panzea set	ss196424233	T	T	T	T	T	T	T	T	T	T	T	T	T	T	T	T	T	T	T	T	T	T	T	T	T	T	T	T	T	T	T	Y	T	T	T	T	T	T	T	Y	T	Y	T	T	T	T
1797	PZE-101075379	Panzea set	ss196424231	G	G	T	G	G	G	G	T	T	G	G	G	T	T	G	G	G	G	T	T	G	G	G	T	T	G	G	G	G	G	G	G	K	G	K	G	G	G	G	G	K	G	failed	K	K	K
1798	PZE-101075378	Panzea set	ss196424229	A	A	G	A	A	A	A	G	failed	A	A	A	G	G	A	A	A	A	G	G	A	A	A	G	G	A	A	A	A	A	A	R	R	A	R	A	A	A	A	R	R	R	failed	R	R	R
1799	PZE-101075340	Panzea set	ss196424227	G	G	A	G	G	G	G	A	A	G	G	G	A	A	G	G	G	G	A	A	G	G	G	A	A	G	G	G	G	G	G	G	R	G	R	G	G	G	G	G	R	G	failed	R	R	R
1800	PZE-101075334	Panzea set	ss196424225	A	A	G	A	A	A	A	G	G	A	A	A	G	G	A	A	A	A	G	G	A	A	A	G	G	A	A	A	A	A	A	A	R	A	R	A	A	A	A	A	R	A	failed	R	R	R
1801	PZE-101075333	Panzea set	ss196424223	G	G	T	G	G	G	G	T	T	G	G	G	T	T	G	G	G	G	T	T	G	G	G	T	T	G	G	G	G	G	G	G	K	G	K	G	G	G	G	G	K	G	failed	K	K	K
1802	PZE-101075328	Panzea set	ss196424221	A	A	G	A	A	A	A	G	G	A	A	A	G	G	A	A	A	A	G	G	A	A	A	G	G	A	A	A	A	A	A	R	R	A	R	A	A	A	A	R	R	R	failed	R	R	R
1803	PZE-101075411	Panzea set	ss196424235	G	G	G	G	G	G	G	G	G	G	G	G	G	G	G	G	G	G	G	A	G	G	G	A	A	G	G	G	G	G	G	G	G	G	R	G	R	G	G	G	R	G	failed	R	R	R
1804	PZE-101075499	Panzea set	ss196424239	C	C	C	C	C	C	C	C	C	C	C	C	C	C	C	C	C	C	C	C	C	C	C	C	C	C	C	C	C	C	C	C	C	C	C	C	C	C	C	C	C	C	C	C	C	C
1805	PZE-101075523	Panzea set	ss196424241	T	T	G	T	T	T	T	G	G	T	T	T	G	G	T	T	T	T	G	G	T	T	T	G	G	T	T	T	T	T	T	K	K	T	K	T	K	T	T	K	K	T	failed	K	K	K
1806	SYN18643	Syngenta	ss196507528	G	G	G	G	G	G	A	G	G	A	A	G	G	G	A	G	A	A	G	G	G	G	G	G	G	A	A	A	A	A	A	R	R	R	R	R	R	R	A	R	R	R	failed	R	R	R
1807	SYN18642	Syngenta	ss196507526	C	C	T	C	C	C	C	T	T	C	C	C	T	T	C	C	C	C	T	T	C	C	C	T	T	C	C	C	C	C	C	Y	Y	C	Y	C	Y	C	C	C	Y	C	failed	Y	Y	Y
1808	SYN18641	Syngenta	ss196507524	A	A	A	A	A	A	A	A	failed	A	A	A	A	A	A	A	A	A	A	G	A	A	A	G	G	A	A	A	A	A	A	A	A	A	R	A	R	A	A	A	R	A	failed	R	R	R
1809	PZE-101075629	Panzea set	ss196424243	G	G	G	G	G	G	G	G	G	G	G	G	G	G	G	G	G	G	G	G	G	G	failed	G	G	G	G	G	G	G	G	G	G	R	R	G	G	G	G	R	G	G	failed	R	R	G
1810	PZE-101075630	Panzea set	ss196424245	A	A	A	A	A	A	A	A	A	A	A	A	A	A	A	A	A	A	A	A	A	A	A	A	A	A	A	A	A	A	A	A	A	A	A	A	M	A	A	A	A	A	A	A	A	A
1811	PZE-101075778	Panzea set	ss196424247	C	C	C	T	T	T	C	C	failed	C	C	T	C	C	C	T	C	C	C	C	C	T	C	C	C	C	C	C	C	C	C	C	C	C	Y	Y	C	Y	Y	Y	C	C	failed	Y	C	C
1812	PZE-101075790	Panzea set	ss196424249	G	G	G	A	A	A	A	A	G	A	A	A	G	G	A	A	A	A	A	G	G	A	G	G	G	A	A	A	A	A	A	R	R	R	A	A	R	A	A	R	A	R	A	A	A	R
1813	SYN25502	Syngenta	ss196513157	T	T	T	T	T	T	T	T	T	T	T	T	T	T	T	T	T	T	T	T	T	T	T	T	T	T	T	T	T	T	T	Y	T	T	T	T	T	T	T	T	T	T	failed	Y	T	T
1814	SYN25503	Syngenta	ss196513159	A	A	A	A	A	A	A	A	A	A	A	A	A	A	A	A	A	A	A	A	A	A	A	A	A	A	A	A	A	A	A	R	A	A	A	A	A	A	A	A	A	A	failed	R	A	A
1815	PZE-101075843	Panzea set	ss196424251	G	G	G	A	G	A	A	G	G	A	A	A	A	A	A	A	A	A	G	G	G	A	A	G	G	A	A	A	A	A	R	A	A	R	R	R	R	A	R	A	R	A	A	A	R	R
1816	PZE-101075844	Panzea set	ss196424253	A	A	A	A	failed	A	A	failed	G	A	A	A	A	A	A	A	A	A	failed	G	A	A	A	G	G	A	A	A	A	A	R	A	A	R	A	R	R	A	R	A	A	A	A	A	A	R
1817	PZA00328.1	Panzea set	ss196414518	A	A	C	A	A	A	A	C	C	A	A	A	A	A	A	A	A	A	C	A	C	A	A	A	A	A	A	A	A	A	A	A	A	A	A	A	M	A	A	A	A	M	A	A	A	A
1818	PZE-101075931	Panzea set	ss196424255	A	A	G	A	A	A	A	G	G	A	A	A	A	A	A	A	A	A	G	A	G	A	A	A	A	A	A	A	A	A	R	A	A	A	A	A	R	A	A	A	A	R	A	A	A	A
1819	SYN25803	Syngenta	ss196513401	C	C	T	T	C	T	C	T	C	C	C	T	C	T	C	T	C	C	T	T	T	T	C	T	T	C	C	C	C	C	Y	Y	Y	Y	Y	Y	Y	Y	Y	Y	C	Y	failed	Y	Y	Y
1820	SYN25804	Syngenta	ss196513403	A	A	G	G	A	G	A	G	failed	A	A	G	A	G	A	G	A	A	G	G	G	G	A	G	G	A	A	A	A	A	R	R	R	R	R	R	R	R	R	R	A	R	failed	R	R	R
1821	SYN38473	Syngenta	ss196523580	T	T	G	G	T	G	T	failed	failed	T	T	G	T	failed	T	G	T	T	failed	G	G	G	T	G	G	T	T	T	T	T	K	T	T	T	T	T	K	K	K	K	T	K	T	T	K	T
1822	PZE-101076213	Panzea set	ss196424259	G	G	G	A	G	A	A	A	G	A	A	A	G	A	A	A	A	A	A	A	G	A	A	A	A	A	A	A	A	A	A	R	A	R	A	R	A	A	R	R	A	A	A	A	R	A
1823	PZE-101076333	Panzea set	ss196424261	T	T	T	G	T	G	T	G	T	T	T	G	T	G	T	G	T	T	G	T	G	G	failed	T	T	T	T	T	T	T	failed	T	K	failed	failed	T	failed	failed	T	T	K	K	failed	failed	T	T
1824	SYN15498	Syngenta	ss196504925	G	G	A	G	G	G	A	failed	A	A	A	G	G	failed	A	G	A	A	failed	A	failed	G	A	A	A	A	A	A	A	A	A	A	A	R	A	R	A	A	A	R	R	A	A	A	A	R
1825	SYNGENTA16007	Syngenta	ss196529894	G	G	G	A	G	A	G	G	G	G	G	A	G	G	G	A	G	G	G	G	G	A	G	G	G	G	G	G	G	G	G	G	G	R	G	G	G	G	G	G	R	G	G	G	G	G
1826	SYNGENTA16006	Syngenta	ss196529892	C	C	T	C	C	C	T	C	failed	T	T	C	C	C	T	C	T	T	C	T	C	C	C	T	T	T	T	T	T	T	Y	Y	Y	Y	Y	T	Y	Y	Y	Y	Y	Y	failed	Y	T	Y
1827	SYN15483	Syngenta	ss196504911	C	C	C	C	C	C	C	C	C	C	C	C	C	C	C	C	C	C	C	C	C	C	failed	C	C	C	C	C	C	C	C	Y	C	C	Y	C	C	C	Y	C	C	C	C	C	C	C
1828	SYN15499	Syngenta	ss196504927	C	C	A	A	C	A	A	A	failed	A	A	A	C	A	A	A	A	A	A	A	A	A	C	A	A	A	A	A	A	A	M	M	A	M	M	M	M	A	M	M	A	M	failed	M	A	M
1829	SYN15485	Syngenta	ss196504913	G	G	A	A	G	A	A	A	failed	A	A	A	G	A	A	A	A	A	A	A	A	A	G	A	A	A	A	A	A	A	R	R	A	R	R	R	R	A	R	R	A	R	failed	R	A	R
1830	PUT-163a-60353056-2704	INRA	ss196420014	A	A	G	G	A	G	G	G	G	G	G	G	A	G	G	G	G	G	G	G	G	G	G	G	G	G	G	G	G	G	G	G	G	G	G	G	G	G	G	G	G	G	G	G	G	G
1831	PUT-163a-60353056-2705	INRA	ss196420016	C	C	T	T	C	T	T	T	failed	T	T	T	C	T	T	T	T	T	T	T	T	T	T	T	T	T	T	T	T	T	T	T	T	T	T	T	T	T	T	T	T	T	T	T	T	T
1832	SYN15491	Syngenta	ss196504919	G	G	G	A	G	A	G	A	A	G	G	A	G	A	G	A	G	G	A	G	G	A	G	G	G	G	G	G	G	G	G	G	R	G	R	G	G	R	G	G	R	G	G	G	G	G
1833	SYN15501	Syngenta	ss196504929	T	T	C	T	T	T	C	T	T	C	C	T	T	T	C	T	C	C	T	T	C	T	C	T	T	C	C	C	C	C	Y	C	Y	Y	Y	Y	C	Y	Y	Y	Y	C	Y	Y	C	Y
1834	SYN15495	Syngenta	ss196504923	G	G	G	A	G	A	G	A	G	G	G	failed	G	A	G	A	G	G	A	A	G	A	G	A	A	G	G	G	G	G	R	R	R	R	G	R	R	R	R	G	G	R	R	R	G	G
1835	SYN15492	Syngenta	ss196504921	T	T	T	C	T	C	T	C	T	T	T	C	T	C	T	C	T	T	C	C	T	C	T	C	C	T	T	T	T	T	Y	Y	Y	Y	T	Y	Y	Y	Y	T	T	Y	failed	Y	T	T
1836	PUT-163a-60341664-2425	INRA	ss196419804	G	G	G	G	G	G	G	G	G	G	G	G	G	G	G	G	G	G	G	G	G	G	G	G	G	G	G	G	G	G	R	G	G	G	G	G	G	G	G	G	G	G	G	G	G	G
1837	PZA01315.1	Panzea set	ss196414520	C	C	C	T	C	T	C	T	C	C	C	T	C	T	C	T	C	C	T	T	C	T	C	T	T	C	C	C	C	C	C	Y	Y	Y	C	Y	Y	Y	Y	C	C	Y	failed	Y	C	C
1838	PUT-163a-60341664-2421	INRA	ss196419802	T	T	T	T	T	T	T	T	T	T	T	T	T	T	T	T	T	T	T	T	T	T	T	T	T	T	T	T	T	T	Y	T	T	T	T	T	T	T	T	T	T	T	T	T	T	T
1839	PUT-163a-74236726-3633	INRA	ss196420818	A	A	A	A	A	A	A	A	A	A	A	A	A	A	A	A	A	A	A	A	A	A	A	A	A	A	A	A	A	A	R	A	A	A	A	A	A	A	A	A	A	A	A	A	A	A
1840	PUT-163a-29945635-1817	INRA	ss196419302	C	C	C	C	C	C	C	C	C	C	C	C	C	C	C	C	C	C	C	C	C	C	C	C	C	C	C	C	C	C	failed	C	C	C	C	C	C	C	C	C	C	C	C	C	C	C
1841	PUT-163a-29945635-1818	INRA	ss196419304	C	C	C	C	C	C	C	C	C	C	C	C	C	C	C	C	C	C	C	C	C	C	C	C	C	C	C	C	C	C	Y	C	C	C	C	C	C	C	C	C	C	C	C	C	C	C
1842	PUT-163a-29945635-1821	INRA	ss196419306	C	C	C	C	C	C	C	T	C	C	C	C	C	T	C	C	C	C	T	C	C	C	C	C	C	C	C	C	C	C	Y	C	Y	C	C	C	C	C	C	C	C	C	C	C	C	C
1843	PZE-101076600	Panzea set	ss196424264	A	A	A	A	A	A	A	A	A	A	A	A	A	A	A	A	A	A	A	A	A	A	A	A	A	A	A	A	A	A	M	A	A	A	M	M	A	A	A	A	A	A	A	A	A	A
1844	PZE-101076601	Panzea set	ss196424266	C	C	T	C	C	C	T	C	failed	T	T	C	C	C	T	C	T	T	C	C	C	C	T	C	C	T	T	T	T	T	Y	Y	Y	Y	Y	Y	Y	Y	Y	T	T	Y	failed	Y	T	T
1845	PUT-163a-60352998-2703	INRA	ss196420012	G	G	C	G	G	G	C	G	C	C	C	G	G	G	C	G	C	C	G	G	G	G	C	G	G	C	C	C	C	C	S	S	S	S	S	S	S	S	S	C	C	S	failed	S	C	C
1846	PZE-101076640	Panzea set	ss196424268	G	G	A	G	G	G	A	G	A	A	A	G	G	G	A	G	failed	A	G	G	G	G	A	G	G	A	A	A	A	A	R	R	R	R	R	R	R	A	R	A	A	R	A	A	A	A
1847	SYN12833	Syngenta	ss196502904	T	T	C	T	T	T	C	C	C	C	C	T	T	C	C	T	C	C	C	C	T	T	C	C	C	C	C	C	C	C	C	Y	C	Y	Y	C	Y	C	Y	C	C	Y	C	C	C	C
1848	SYN12832	Syngenta	ss196502902	A	A	G	A	A	A	G	G	failed	G	G	A	A	G	G	A	G	G	G	G	A	A	G	G	G	G	G	G	G	G	G	R	G	R	G	G	R	G	R	G	G	R	G	G	G	G
1849	PZE-101076732	Panzea set	ss196424272	T	T	T	T	T	T	T	T	T	T	T	T	T	T	T	T	T	T	T	C	T	T	T	C	C	T	T	T	T	T	T	Y	Y	T	T	T	Y	T	T	T	T	T	T	T	T	T
1850	PZE-101076734	Panzea set	ss196424274	A	A	A	A	A	A	A	G	A	A	A	A	A	A	A	A	A	A	G	G	A	A	A	G	G	A	A	A	A	A	A	R	R	A	A	A	R	R	A	A	A	A	A	A	A	A
1851	PZE-101076825	Panzea set	ss196424276	A	A	failed	A	A	A	A	A	A	A	A	A	A	A	A	A	A	A	A	A	failed	A	A	A	A	A	A	A	A	A	A	A	A	A	A	A	A	A	A	A	A	A	A	A	A	A
1852	SYN25472	Syngenta	ss196513139	T	T	C	T	C	T	C	T	C	C	C	T	C	C	C	T	C	C	T	C	T	T	C	C	C	C	C	C	C	C	C	Y	Y	C	C	C	C	C	C	C	C	C	failed	Y	C	C
1853	PZE-101076878	Panzea set	ss196424278	T	T	C	T	T	T	C	T	T	C	C	T	T	T	C	T	C	C	T	T	C	T	T	T	T	C	C	C	C	C	Y	C	Y	Y	Y	Y	Y	Y	Y	Y	Y	Y	C	Y	Y	C
1854	PZE-101076881	Panzea set	ss196424280	G	G	A	A	G	A	A	A	failed	A	A	A	G	A	A	A	A	A	A	A	G	A	A	A	A	A	A	A	A	A	R	A	A	A	A	A	A	A	A	A	R	R	A	A	A	A
1855	SYN25471	Syngenta	ss196513137	C	C	C	T	C	T	C	T	failed	C	C	T	C	T	C	T	C	C	T	T	T	T	T	T	T	C	C	C	C	C	C	C	Y	Y	Y	Y	Y	Y	Y	Y	C	C	Y	Y	Y	C
1856	SYN25470	Syngenta	ss196513135	A	A	A	C	A	C	A	A	failed	A	A	C	A	A	A	C	A	A	A	C	A	C	C	C	C	A	A	A	A	A	A	A	M	M	M	M	M	M	M	M	A	A	failed	M	A	A
1857	PZE-101076890	Panzea set	ss196424282	A	A	A	G	A	G	A	G	G	A	A	G	A	G	A	G	A	A	G	G	G	G	G	G	G	A	A	A	A	A	A	A	R	R	R	R	R	R	R	R	A	A	failed	R	R	A
1858	PZE-101076915	Panzea set	ss196424284	C	C	T	C	T	C	C	C	C	C	C	C	C	T	C	C	C	C	C	T	C	C	C	T	T	C	C	C	C	C	C	C	C	C	Y	C	Y	Y	C	Y	C	C	C	C	C	Y
1859	PZE-101076940	Panzea set	ss196424286	T	T	T	T	failed	T	T	T	T	T	T	T	T	T	T	T	T	T	T	C	T	T	T	C	C	T	T	T	T	T	T	T	T	T	T	T	T	T	T	T	T	T	T	T	T	T
1860	PZE-101076941	Panzea set	ss196424288	C	C	C	C	C	C	C	C	C	C	C	C	C	C	C	C	C	C	C	C	C	C	C	C	C	C	C	C	C	C	C	C	C	C	Y	C	Y	C	C	Y	C	C	C	C	C	C
1861	PZE-101076946	Panzea set	ss196424290	A	A	A	A	G	A	A	A	failed	A	A	A	A	A	A	A	A	A	A	G	A	A	A	G	G	A	A	A	A	A	A	A	A	A	R	A	R	A	A	R	A	A	A	A	A	A
1862	PZE-101076969	Panzea set	ss196424292	A	A	A	A	G	A	A	failed	failed	A	A	A	G	A	A	A	A	A	failed	A	failed	A	A	A	A	A	A	A	A	A	R	A	A	A	A	A	A	A	A	A	R	A	A	A	A	R
1863	SYN17547	Syngenta	ss196506592	G	G	G	G	G	G	A	A	A	A	A	G	G	A	A	G	A	A	A	A	G	G	G	A	A	A	A	A	A	A	R	A	A	A	R	R	R	R	R	R	R	R	A	A	R	R
1864	SYN17549	Syngenta	ss196506595	failed	failed	failed	failed	failed	failed	T	T	T	T	T	failed	failed	T	T	failed	T	T	T	T	failed	failed	G	T	T	T	T	T	T	T	failed	T	T	T	failed	K	K	failed	failed	failed	failed	failed	T	T	failed	failed
1865	PZE-101076999	Panzea set	ss196424296	C	C	C	C	C	C	C	C	C	C	C	C	C	C	C	C	C	C	C	C	C	C	C	C	C	C	C	C	C	C	C	C	C	C	C	C	C	C	C	C	C	C	C	C	C	C
1866	PZE-101077003	Panzea set	ss196424298	A	A	A	A	A	A	A	A	A	A	A	A	A	A	A	A	A	A	A	A	A	A	G	A	A	A	A	A	A	A	A	A	A	A	A	A	A	A	A	A	A	A	A	A	A	A
1867	PZE-101077005	Panzea set	ss196424300	failed	C	C	C	C	C	C	C	C	C	C	C	C	C	C	C	C	C	C	C	C	C	C	C	C	C	C	C	C	C	C	C	C	C	Y	C	Y	Y	Y	Y	C	C	C	C	C	C
1868	PZE-101077008	Panzea set	ss196424302	C	C	C	C	C	C	T	T	failed	T	T	C	C	T	T	C	T	T	T	T	C	C	C	T	T	T	T	T	T	T	Y	T	T	T	T	T	T	T	T	T	Y	Y	T	T	Y	Y
1869	PZE-101077013	Panzea set	ss196424304	G	G	G	G	G	G	G	G	G	G	G	G	G	G	G	G	G	G	G	G	G	G	G	G	G	G	G	G	G	G	G	G	G	G	R	G	G	R	R	R	G	G	G	G	G	G
1870	PZE-101077016	Panzea set	ss196424307	C	C	C	C	C	C	T	T	T	T	T	C	C	T	T	C	T	T	T	T	C	C	C	T	T	T	T	T	T	T	Y	T	T	T	T	T	T	T	T	T	Y	Y	T	T	Y	Y
1871	SYN30400	Syngenta	ss196517191	G	G	G	G	G	G	A	G	A	A	A	G	G	G	A	G	A	A	G	G	G	G	G	G	G	A	A	A	A	A	R	R	R	R	R	R	R	R	R	R	R	R	failed	R	R	R
1872	PZA01476.1	Panzea set	ss196414522	T	T	T	T	T	T	G	T	G	G	G	T	T	T	G	T	G	G	T	T	T	T	T	T	T	G	G	G	G	G	K	K	K	K	K	K	K	K	K	K	K	K	G	K	K	K
1873	PZE-101077213	Panzea set	ss196424309	A	A	C	C	failed	C	A	A	A	A	A	C	failed	A	A	C	A	A	A	C	A	C	A	C	C	A	A	A	A	A	A	M	M	A	M	A	M	A	A	A	A	A	A	A	A	A
1874	PZE-101077242	Panzea set	ss196424311	G	G	G	G	A	G	G	G	G	G	G	G	A	G	G	G	G	G	G	A	G	G	G	A	A	G	G	G	G	G	G	R	R	G	R	R	R	G	G	G	G	G	G	G	G	G
1875	SYN23968	Syngenta	ss196511904	C	C	C	C	C	C	C	C	C	C	C	C	C	C	C	C	C	C	C	C	C	C	C	C	C	C	C	C	C	C	C	C	C	C	C	C	C	C	C	C	C	C	C	C	C	C
1876	PZE-101077314	Panzea set	ss196424315	T	T	T	T	T	T	T	T	T	T	T	T	T	C	T	T	T	T	T	C	T	T	T	C	C	T	T	T	T	T	Y	T	T	T	T	T	T	T	T	T	Y	T	T	T	T	T
1877	PZE-101077385	Panzea set	ss196424318	T	T	T	T	T	T	T	T	T	T	T	T	T	C	T	T	T	T	T	C	T	T	T	C	C	T	T	T	T	T	Y	T	T	T	T	T	T	T	T	T	Y	T	T	T	T	T
1878	PZE-101077388	Panzea set	ss196424320	A	A	A	A	A	A	A	A	A	A	A	A	A	A	A	A	A	A	A	A	A	A	A	A	A	A	A	A	A	A	A	A	A	A	A	A	A	R	A	A	A	A	A	A	A	A
1879	PZE-101077491	Panzea set	ss196424326	T	T	C	C	T	C	T	T	T	T	T	C	T	T	T	C	T	T	T	T	C	C	T	T	T	T	T	T	T	T	T	Y	Y	Y	Y	Y	Y	Y	Y	T	T	T	failed	Y	T	Y
1880	PZE-101077530	Panzea set	ss196424328	T	T	T	T	C	T	C	T	C	C	C	T	C	C	C	T	C	C	T	T	C	T	C	T	T	C	C	C	C	C	C	Y	Y	Y	Y	Y	Y	C	Y	Y	C	Y	failed	Y	Y	C
1881	PZE-101077537	Panzea set	ss196424330	T	T	T	T	G	T	G	T	G	G	G	T	G	G	G	T	G	G	T	T	G	T	G	T	T	G	G	G	G	G	G	K	K	K	K	K	K	K	K	K	G	K	G	K	K	G
1882	SYN24213	Syngenta	ss196512155	C	C	A	A	C	A	A	A	A	A	A	A	A	C	A	A	A	A	A	A	C	A	C	A	A	A	A	A	A	A	M	A	M	A	M	A	M	A	M	M	A	A	A	A	A	M
1883	SYN24207	Syngenta	ss196512153	A	A	A	A	G	A	A	G	failed	A	A	A	A	G	A	A	A	A	G	A	G	A	A	A	A	A	A	A	A	A	R	A	A	A	A	A	R	A	R	A	A	R	A	A	A	R
1884	PZE-101077670	Panzea set	ss196424332	T	T	T	T	T	T	T	T	T	T	T	T	T	T	T	T	T	T	T	T	T	T	T	T	T	T	T	T	T	T	T	T	T	T	T	T	Y	T	Y	T	T	T	T	T	T	T
1885	SYN6886	Syngenta	ss196526743	G	G	G	G	A	G	G	A	G	G	G	G	G	A	G	G	G	G	A	G	A	G	A	G	G	G	G	G	G	G	R	G	G	G	G	G	G	G	G	G	G	G	G	G	G	R
1886	SYN6887	Syngenta	ss196526745	G	G	G	G	T	G	G	G	failed	G	G	G	G	T	G	G	G	G	G	G	T	G	G	G	G	G	G	G	G	G	K	G	G	G	G	G	G	G	G	G	G	G	G	G	G	K
1887	PZE-101077708	Panzea set	ss196424334	G	G	A	G	A	G	A	A	A	A	A	G	G	A	A	G	A	A	A	A	A	G	A	A	A	A	A	A	A	A	A	R	R	A	A	A	R	A	R	R	A	R	failed	R	A	A
1888	SYN6890	Syngenta	ss196526751	C	C	C	C	A	C	C	C	C	C	C	C	C	A	C	C	C	C	C	C	A	C	C	C	C	C	C	C	C	C	M	C	C	C	C	C	C	C	C	C	C	C	C	C	C	M
1889	SYN6891	Syngenta	ss196526753	A	A	A	A	G	A	A	A	A	A	A	A	A	G	A	A	A	A	A	A	G	A	A	A	A	A	A	A	A	A	R	A	A	A	A	A	A	A	A	A	A	A	A	A	A	R
1890	PZE-101077709	Panzea set	ss196424337	G	G	A	G	G	G	G	G	G	G	G	G	G	G	G	G	G	G	G	G	G	G	G	G	G	G	G	G	G	G	G	G	G	R	R	R	G	R	G	G	G	G	G	G	G	G
1891	PZE-101077713	Panzea set	ss196424339	G	G	A	G	G	G	G	G	G	G	G	G	G	G	G	G	G	G	G	G	G	G	G	G	G	G	G	G	G	G	G	G	G	R	R	R	G	R	G	G	G	G	G	G	G	G
1892	SYN6888	Syngenta	ss196526747	A	A	A	A	G	A	A	G	failed	A	A	A	A	G	A	A	A	A	G	A	G	A	A	A	A	A	A	A	A	A	R	A	A	A	A	A	A	A	A	A	A	R	A	A	A	R
1893	SYN6892	Syngenta	ss196526755	T	T	T	T	T	T	C	T	C	C	C	T	T	T	C	T	C	C	T	C	T	T	C	C	C	C	C	C	C	C	Y	Y	Y	Y	C	Y	Y	Y	Y	Y	C	C	failed	Y	C	Y
1894	PZE-101077773	Panzea set	ss196424341	C	C	C	Y	C	C	C	C	Y	C	C	C	T	C	C	C	C	C	C	C	C	C	C	C	C	C	C	C	C	C	Y	C	Y	C	Y	C	C	Y	Y	C	C	C	C	C	Y	C
1895	SYN38601	Syngenta	ss196523685	G	G	G	G	A	G	G	G	G	G	G	G	G	A	G	G	G	G	G	G	A	G	G	G	G	G	G	G	G	G	R	G	G	G	G	G	G	G	G	G	G	G	G	G	G	R
1896	PZE-101077867	Panzea set	ss196424345	T	T	T	C	T	C	C	C	failed	C	C	C	C	T	C	C	C	C	C	C	T	C	failed	C	C	C	C	C	C	C	Y	Y	Y	Y	Y	C	C	C	C	Y	Y	Y	failed	Y	C	Y
1897	PZE-101077866	Panzea set	ss196424343	T	T	T	C	T	C	C	C	failed	C	C	C	C	T	C	C	C	C	C	C	T	C	failed	C	C	C	C	C	C	C	Y	Y	Y	Y	Y	Y	Y	C	Y	Y	Y	Y	failed	Y	C	Y
1898	PZE-101077878	Panzea set	ss196424347	A	A	A	G	G	G	G	G	G	G	G	G	G	G	G	G	G	G	G	G	failed	G	G	G	G	G	G	G	G	G	G	G	R	R	G	G	G	G	G	R	G	G	G	G	G	G
1899	SYN24195	Syngenta	ss196512138	T	T	T	C	T	C	C	C	C	C	C	C	C	T	C	C	C	C	C	C	failed	C	T	C	C	C	C	C	C	C	Y	C	C	Y	C	C	C	C	Y	Y	C	C	C	C	C	Y
1900	SYN24199	Syngenta	ss196512143	G	G	T	T	G	T	T	T	failed	T	T	T	T	G	T	T	T	T	T	T	G	T	G	T	T	failed	T	T	T	T	K	K	K	K	K	T	T	K	K	K	K	K	T	T	T	K
1901	SYN24196	Syngenta	ss196512141	A	A	A	G	A	G	G	A	G	G	G	G	G	A	G	G	G	G	A	G	A	G	A	G	G	G	G	G	G	G	R	R	R	R	R	R	R	R	R	R	R	R	failed	R	G	R
1902	SYNGENTA16410	Syngenta	ss196529949	C	C	T	T	T	T	T	C	T	T	T	T	T	T	T	T	T	T	C	T	C	T	T	T	T	T	T	T	T	T	T	T	Y	T	T	T	T	T	T	Y	Y	T	T	T	T	T
1903	PZE-101077934	Panzea set	ss196424354	A	A	A	A	A	A	A	A	A	A	A	A	A	A	A	A	A	A	A	A	C	failed	C	A	A	A	A	A	A	A	A	M	A	M	A	A	A	M	A	A	M	A	A	A	A	A
1904	PZE-101077919	Panzea set	ss196424351	G	G	A	A	A	A	A	G	A	A	A	A	A	A	A	A	A	A	G	A	A	A	A	A	A	A	A	A	A	A	A	A	R	A	A	A	A	A	A	R	A	A	A	A	A	A
1905	PZE-101077918	Panzea set	ss196424349	T	T	C	C	C	C	C	T	C	C	C	C	C	C	C	C	C	C	T	C	C	C	C	C	C	C	C	C	C	C	C	C	Y	C	Y	C	C	C	C	Y	C	C	C	C	C	C
1906	PZE-101078026	Panzea set	ss196424356	C	C	C	C	T	C	C	C	C	C	C	C	C	C	C	C	C	C	C	C	C	C	C	C	C	C	C	C	C	C	C	C	C	C	Y	C	Y	C	C	C	C	Y	C	C	C	Y
1907	ZM012183-0559	TraitGenetics	ss196530726	G	G	A	G	G	G	G	G	failed	G	G	G	G	failed	G	G	G	G	G	G	G	G	G	G	G	G	G	G	G	G	G	G	G	G	G	G	G	G	G	G	G	G	G	G	R	G
1908	PZE-101078074	Panzea set	ss196424358	A	A	A	A	failed	A	A	failed	A	A	A	A	A	A	A	A	A	A	failed	A	A	A	A	A	A	A	A	A	A	A	A	R	A	A	R	A	R	A	R	A	A	R	A	A	A	R
1909	PZE-101078239	Panzea set	ss196424360	A	A	A	A	A	A	A	C	C	A	A	A	C	C	A	A	A	A	C	A	A	A	C	A	A	A	A	A	A	A	M	A	M	M	failed	failed	A	A	A	M	M	M	A	M	M	M
1910	SYN29228	Syngenta	ss196516217	G	G	G	G	G	G	G	A	G	G	G	G	A	G	G	G	G	G	A	G	G	G	G	G	G	G	G	G	G	G	R	G	G	G	G	G	G	G	G	G	G	G	G	G	G	R
1911	SYN29229	Syngenta	ss196516219	A	A	A	G	A	G	A	G	failed	A	A	G	G	A	A	G	A	A	G	G	A	G	G	G	G	A	A	A	A	A	R	R	R	R	R	R	R	R	R	R	A	R	failed	R	A	R
1912	SYN3529	Syngenta	ss196521051	failed	failed	failed	failed	failed	failed	T	G	failed	T	T	failed	G	G	T	failed	T	T	G	failed	failed	failed	G	failed	failed	T	T	T	T	T	K	failed	failed	K	K	T	K	K	K	K	failed	K	failed	K	failed	K
1913	PZE-101078409	Panzea set	ss196424362	A	A	A	A	A	A	G	G	A	G	G	A	A	failed	G	A	G	G	G	A	A	A	A	A	A	G	G	G	G	G	G	R	R	G	G	G	R	R	R	G	R	G	G	R	G	G
1914	SYN35687	Syngenta	ss196521341	C	C	C	C	C	C	C	C	C	C	C	C	C	C	C	C	C	C	C	C	C	C	C	C	C	C	C	C	C	C	C	C	C	C	C	C	C	C	C	C	C	C	C	C	C	C
1915	SYN35692	Syngenta	ss196521351	T	T	T	T	C	T	C	T	T	C	C	T	T	T	C	T	C	C	T	T	T	T	T	T	T	C	C	C	C	C	Y	Y	Y	Y	Y	C	Y	Y	Y	Y	C	Y	failed	Y	Y	Y
1916	SYN35691	Syngenta	ss196521349	G	G	G	G	G	G	G	G	G	G	G	G	G	G	G	G	G	G	G	G	G	G	G	G	G	G	G	G	G	G	G	G	G	G	G	G	G	G	G	G	G	G	G	G	G	G
1917	SYNGENTA16085	Syngenta	ss196529898	A	A	A	A	C	A	C	C	A	C	C	A	C	A	C	A	C	C	C	A	A	A	A	A	A	C	C	C	C	C	C	C	C	M	M	C	M	M	M	M	C	C	failed	M	C	M
1918	SYN35688	Syngenta	ss196521343	A	A	A	A	C	A	C	C	A	C	C	A	C	A	C	A	C	C	C	A	A	A	A	A	A	C	C	C	C	C	C	C	C	M	M	C	M	M	M	M	C	C	C	M	C	M
1919	SYN35689	Syngenta	ss196521345	T	T	T	T	C	T	C	C	T	C	C	T	C	T	C	T	C	C	C	T	T	T	T	T	T	C	C	C	C	C	C	C	C	Y	Y	C	Y	Y	Y	Y	C	C	failed	Y	C	Y
1920	SYN26517	Syngenta	ss196513947	G	G	G	G	A	G	A	G	G	A	A	G	G	G	A	G	A	A	G	G	G	G	G	G	G	A	A	A	A	A	R	R	R	R	R	A	R	R	R	R	A	R	failed	R	R	R
1921	SYN26515	Syngenta	ss196513945	C	C	C	C	C	C	C	C	C	C	C	C	C	C	C	C	C	C	C	C	C	C	C	C	C	C	C	C	C	C	C	C	C	C	C	C	C	C	C	C	C	C	C	C	C	C
1922	PZE-101078631	Panzea set	ss196424364	G	G	G	G	G	G	G	G	G	G	G	G	G	G	G	G	G	G	G	G	G	G	G	G	G	G	G	G	G	G	G	G	G	G	R	G	R	R	R	R	G	G	G	G	G	G
1923	PZE-101078656	Panzea set	ss196424366	G	G	G	G	G	G	A	G	G	A	A	G	A	G	A	G	A	A	G	G	G	G	A	G	G	A	A	A	A	A	R	R	A	R	R	A	R	A	R	R	R	R	A	A	A	R
1924	PZE-101078676	Panzea set	ss196424368	A	A	A	A	A	A	A	A	A	A	A	A	A	A	A	A	A	A	A	A	A	A	A	A	A	A	A	A	A	A	A	A	A	M	M	A	M	A	M	A	A	M	A	A	A	A
1925	PZE-101078683	Panzea set	ss196424370	A	A	A	A	A	A	A	A	A	A	A	A	A	A	A	A	A	A	A	A	A	A	A	A	A	A	A	A	A	A	A	A	A	R	R	A	R	A	R	A	A	A	A	A	A	A
1926	PZE-101078713	Panzea set	ss196424374	G	G	G	G	G	G	G	G	G	G	G	G	G	G	G	G	G	G	G	G	G	G	G	G	G	G	G	G	G	G	G	G	G	R	G	G	R	G	R	G	G	G	G	G	G	G
1927	PZE-101078745	Panzea set	ss196424376	T	T	T	T	C	T	T	C	failed	T	T	T	C	C	T	T	T	T	C	T	T	T	C	T	T	T	T	T	T	T	Y	T	Y	Y	T	T	T	Y	T	T	Y	T	T	T	Y	T
1928	PZE-101078752	Panzea set	ss196424378	G	G	G	G	A	G	A	A	G	A	A	G	A	A	A	G	A	A	A	G	G	G	A	G	G	A	A	A	A	A	A	R	A	A	A	A	R	A	R	A	A	A	A	A	A	R
1929	PZE-101078888	Panzea set	ss196424380	G	G	G	G	failed	G	G	G	G	G	G	G	G	G	G	G	G	G	G	G	G	G	T	G	G	G	G	G	G	G	G	G	K	G	G	G	K	G	G	G	K	K	G	G	G	G
1930	SYN13273	Syngenta	ss196503269	G	G	G	G	A	G	G	G	G	G	G	G	failed	A	G	G	G	G	G	G	G	G	A	G	G	G	G	G	G	G	G	G	R	G	G	R	R	G	G	G	G	G	G	G	G	G
1931	PZE-101078905	Panzea set	ss196424382	G	G	G	G	A	G	G	G	G	G	G	G	A	A	G	G	G	G	G	G	G	G	A	G	G	G	G	G	G	G	G	G	R	G	G	R	R	G	G	G	G	G	G	G	G	G
1932	PZE-101078906	Panzea set	ss196424384	C	C	C	C	C	C	T	C	C	T	T	C	failed	C	T	C	T	T	C	C	C	C	C	C	C	T	T	T	T	T	Y	Y	Y	Y	T	Y	Y	T	T	T	Y	Y	T	T	Y	Y
1933	PZE-101078907	Panzea set	ss196424386	G	G	G	G	G	G	G	G	G	G	G	G	G	G	G	G	G	G	G	G	G	G	G	G	G	G	G	G	G	G	G	R	G	G	R	G	G	R	R	G	G	G	G	G	G	G
1934	PZE-101078991	Panzea set	ss196424388	G	G	G	G	G	G	G	G	G	G	G	G	G	G	G	G	G	G	G	G	G	G	G	G	G	G	G	G	G	G	G	R	R	R	R	G	R	G	R	G	G	G	G	G	G	G
1935	PZE-101078992	Panzea set	ss196424390	T	T	T	T	T	T	T	T	T	T	T	T	T	T	T	T	T	T	T	T	T	T	T	T	T	T	T	T	T	T	T	Y	Y	Y	Y	T	Y	T	Y	T	T	T	T	T	T	T
1936	PZE-101079070	Panzea set	ss196424392	T	T	T	T	G	T	G	T	T	G	G	T	G	T	G	T	G	G	T	T	T	T	T	T	T	G	G	G	G	G	K	G	K	K	K	G	K	G	K	K	K	G	G	G	K	K
1937	PZE-101079122	Panzea set	ss196424396	A	A	A	A	A	A	A	A	A	A	A	A	G	A	A	A	A	A	A	A	A	A	A	A	A	A	A	A	A	A	A	A	A	A	A	A	A	A	R	A	A	A	A	A	A	A
1938	PZE-101079160	Panzea set	ss196424398	C	C	C	C	C	C	C	T	C	C	C	C	T	C	C	C	C	C	T	T	C	C	C	T	T	C	C	C	C	C	C	Y	Y	C	C	Y	Y	C	Y	Y	C	Y	C	C	Y	C
1939	PZE-101079205	Panzea set	ss196424402	T	T	T	T	T	T	G	T	T	G	G	T	T	G	G	T	G	G	T	T	T	T	T	T	T	G	G	G	G	G	K	G	K	K	G	K	K	K	G	K	G	K	G	G	K	K
1940	SYN38386	Syngenta	ss196523522	G	G	G	G	G	G	G	G	G	G	G	G	G	failed	G	G	G	G	G	G	G	G	G	G	G	G	G	G	G	G	G	R	G	G	G	G	G	G	R	G	G	R	G	G	G	G
1941	SYN29525	Syngenta	ss196516475	G	G	G	G	G	G	G	G	G	G	G	G	G	T	G	G	G	G	G	G	G	G	G	G	G	G	G	G	G	G	G	K	G	G	K	K	G	G	K	G	K	K	G	G	G	G
1942	SYN29524	Syngenta	ss196516472	T	T	T	T	T	T	T	T	T	T	T	T	T	T	T	T	T	T	T	T	T	T	T	T	T	T	T	T	T	T	T	Y	T	T	T	T	T	T	Y	T	T	T	T	T	T	T
1943	SYN29526	Syngenta	ss196516477	A	A	A	A	A	A	A	A	A	A	A	A	A	A	A	A	A	A	A	A	A	A	A	A	A	A	A	A	A	A	A	R	A	A	A	A	A	A	A	A	A	A	A	A	A	A
1944	PZE-101079342	Panzea set	ss196424404	T	T	K	T	G	T	G	K	T	G	G	T	failed	G	G	T	G	G	K	T	K	T	G	T	T	G	G	G	G	G	K	G	K	G	G	G	G	K	G	K	K	G	G	G	G	K
1945	SYN38273	Syngenta	ss196523440	T	T	T	C	T	C	T	C	failed	T	T	C	T	T	T	C	T	T	C	C	T	C	failed	C	C	T	T	T	T	T	T	Y	T	Y	Y	Y	T	failed	Y	failed	Y	T	T	T	Y	T
1946	SYN38272	Syngenta	ss196523438	A	A	A	C	A	C	A	C	C	A	A	C	A	A	A	C	A	A	C	C	A	C	C	C	C	A	A	A	A	A	A	M	A	M	M	M	M	M	M	M	M	A	failed	M	M	A
1947	PZA00294.20	Panzea set	ss196414524	C	C	C	C	C	C	C	C	C	C	C	C	C	C	C	C	C	C	C	C	C	C	C	C	C	C	C	C	C	C	C	Y	C	Y	Y	Y	C	C	Y	C	C	C	C	C	C	C
1948	PZA00294.22	Panzea set	ss196414527	C	C	C	T	C	T	C	T	T	C	C	T	T	C	C	T	C	C	T	T	C	T	T	T	T	C	C	C	C	C	C	Y	C	Y	C	Y	Y	Y	Y	Y	Y	C	failed	Y	Y	C
1949	PZA00294.4	Panzea set	ss196414529	A	A	A	A	A	A	A	G	A	A	A	A	A	A	A	A	A	A	G	G	A	A	A	G	G	A	A	A	A	A	A	A	A	A	A	R	A	A	A	A	R	A	A	A	R	A
1950	PZE-101079397	Panzea set	ss196424406	T	T	T	T	T	T	C	T	T	C	C	T	C	T	C	T	C	C	T	T	T	T	C	T	T	C	C	C	C	C	Y	Y	Y	Y	Y	C	C	Y	Y	Y	Y	Y	C	C	Y	Y
1951	SYN15545	Syngenta	ss196504962	A	A	A	A	A	A	G	A	A	G	G	A	A	A	G	A	G	G	A	A	A	A	G	A	A	G	G	G	G	G	R	R	R	R	R	R	G	R	R	R	R	R	G	G	R	R
1952	SYN15542	Syngenta	ss196504958	T	T	T	T	T	T	T	C	T	T	T	T	T	T	T	T	T	T	C	T	T	T	T	T	T	T	T	T	T	T	T	T	T	T	T	T	T	T	T	T	T	T	T	T	T	T
1953	PZE-101079485	Panzea set	ss196424408	A	A	A	A	T	A	T	T	failed	T	T	A	A	A	T	A	T	T	T	A	A	A	T	A	A	T	T	T	T	T	W	W	T	W	T	W	T	W	W	W	W	W	T	T	T	W
1954	SYN2826	Syngenta	ss196515366	T	T	T	T	T	T	C	T	T	C	C	T	C	T	C	T	C	C	T	T	T	T	C	T	T	C	C	C	C	C	Y	C	Y	Y	Y	C	Y	Y	C	Y	Y	C	C	C	C	Y
1955	SYN2832	Syngenta	ss196515406	A	A	G	G	G	G	G	A	G	G	G	G	G	G	G	G	G	G	A	G	G	G	G	G	G	G	G	G	G	G	G	R	R	G	R	G	R	G	G	G	G	R	G	G	G	G
1956	SYN2830	Syngenta	ss196515394	A	A	C	C	C	C	C	A	C	C	C	C	C	C	C	C	C	C	A	C	C	C	C	C	C	C	C	C	C	C	C	C	M	C	M	C	M	C	C	C	C	C	C	C	C	C
1957	SYN2822	Syngenta	ss196515328	A	A	G	G	G	G	G	A	G	G	G	G	G	G	G	G	G	G	A	G	G	G	G	G	G	G	G	G	G	G	G	R	R	G	R	G	R	G	G	G	G	R	G	G	G	G
1958	PZE-101079826	Panzea set	ss196424423	A	A	A	A	G	A	A	A	failed	A	A	A	A	A	A	A	A	A	A	A	G	A	A	A	A	A	A	A	A	A	A	R	A	A	A	A	A	R	R	R	A	A	A	A	A	A
1959	PZE-101079825	Panzea set	ss196424421	T	T	T	T	C	T	T	C	T	T	T	T	T	T	T	T	T	T	C	T	C	T	T	T	T	T	T	T	T	T	Y	Y	T	Y	Y	Y	T	Y	Y	Y	T	T	failed	Y	T	T
1960	PZE-101079806	Panzea set	ss196424417	G	G	G	G	A	G	G	A	failed	G	G	G	G	G	G	G	G	G	A	G	A	G	G	G	G	G	G	G	G	G	R	R	G	G	G	G	R	R	G	R	G	G	G	G	G	G
1961	PZE-101079805	Panzea set	ss196424415	A	A	A	A	G	A	A	G	A	A	A	A	A	G	A	A	A	A	G	A	G	A	A	A	A	A	A	A	A	A	R	R	A	A	A	A	R	R	A	R	R	A	A	A	A	A
1962	PZE-101079797	Panzea set	ss196424413	G	G	G	G	A	G	G	A	G	G	G	G	G	G	G	G	G	G	A	G	A	G	G	G	G	G	G	G	G	G	G	R	G	G	G	G	R	R	G	R	G	G	G	G	G	G
1963	PZE-101079834	Panzea set	ss196424425	G	G	G	G	G	G	G	G	G	G	G	G	G	G	G	G	G	G	G	G	G	G	G	G	G	G	G	G	G	G	G	G	G	R	G	G	G	G	R	G	G	G	G	G	G	G
1964	PZE-101079844	Panzea set	ss196424427	G	G	A	G	A	G	A	A	failed	A	A	G	A	G	A	G	A	A	A	A	A	G	G	A	A	A	A	A	A	A	R	R	R	R	R	R	A	A	R	A	R	A	failed	R	R	A
1965	PZE-101079876	Panzea set	ss196424429	A	A	G	A	A	A	G	A	A	G	G	A	A	A	G	A	G	G	A	G	A	A	A	G	G	G	G	G	G	G	R	R	R	R	R	R	R	R	R	R	R	R	G	R	R	G
1966	PZE-101079899	Panzea set	ss196424431	C	C	A	C	C	C	C	failed	C	C	C	C	C	C	C	C	C	C	A	C	failed	C	C	C	C	C	C	C	C	C	C	M	C	C	M	M	C	M	M	C	C	C	failed	M	C	C
1967	PZE-101079903	Panzea set	ss196424433	T	T	G	T	G	T	T	G	failed	T	T	T	T	G	T	T	T	T	G	T	G	T	T	T	T	T	T	T	T	T	K	K	T	K	K	K	K	K	K	K	K	K	K	K	T	T
1968	PZE-101079935	Panzea set	ss196424435	G	G	A	G	G	G	G	A	G	G	G	G	G	G	G	G	G	G	A	G	failed	G	G	G	G	G	G	G	G	G	G	R	G	G	R	R	G	R	R	G	G	G	failed	R	G	G
1969	PZE-101080179	Panzea set	ss196424437	C	C	T	C	C	C	C	C	C	C	C	C	C	C	C	C	C	C	C	C	C	C	C	C	C	C	C	C	C	C	C	C	Y	Y	C	C	C	Y	C	C	C	C	C	C	C	C
1970	PZE-101080201	Panzea set	ss196424441	T	T	G	G	T	G	G	T	G	G	G	G	T	T	G	G	G	G	T	G	T	G	T	G	T	G	G	G	G	G	K	K	K	K	G	G	G	G	K	K	K	K	G	G	K	G
1971	ZM013914-0135	TraitGenetics	ss196531238	T	T	C	T	T	T	T	C	T	T	T	T	T	C	T	T	T	T	C	T	T	T	C	T	C	T	T	T	T	T	T	Y	T	T	T	T	Y	Y	T	T	Y	Y	T	T	T	Y
1972	PZE-101080245	Panzea set	ss196424443	T	T	failed	T	T	T	T	failed	T	T	T	T	T	T	T	T	T	T	failed	T	T	T	T	T	T	T	T	T	T	T	T	T	T	T	T	T	T	T	T	T	T	T	T	T	T	T
1973	PZE-101080257	Panzea set	ss196424447	G	G	G	G	A	G	A	G	failed	A	A	G	A	G	A	G	A	A	G	A	G	G	G	A	G	A	A	A	A	A	A	R	failed	A	A	R	R	R	R	R	R	A	R	A	A	R
1974	PZE-101080259	Panzea set	ss196424449	A	A	A	G	G	G	G	A	G	G	G	G	G	A	G	G	G	G	A	G	A	G	A	G	A	G	G	G	G	G	G	R	R	G	G	R	R	R	R	R	G	G	failed	G	G	R
1975	PZE-101080272	Panzea set	ss196424451	G	G	A	G	G	G	G	G	failed	G	G	G	G	G	G	G	G	G	G	G	G	G	G	G	G	G	G	G	G	G	G	G	R	R	R	R	R	G	G	G	G	G	G	R	G	G
1976	SYN7660	Syngenta	ss196527417	T	T	T	T	T	T	T	failed	T	T	T	T	T	G	T	T	T	T	failed	T	T	T	G	T	G	T	T	T	T	T	T	K	T	T	T	T	T	T	T	K	K	T	T	T	K	T
1977	PZE-101080306	Panzea set	ss196424453	C	C	A	A	A	A	A	A	C	A	A	A	A	A	A	A	A	A	A	A	C	A	A	A	A	A	A	A	A	A	A	A	A	A	A	A	A	A	M	A	A	A	failed	A	A	M
1978	PZE-101080314	Panzea set	ss196424455	T	T	C	C	C	C	C	C	failed	C	C	C	C	C	C	C	C	C	C	C	T	C	C	C	C	C	C	C	C	C	C	Y	C	C	Y	C	C	C	Y	C	C	C	failed	Y	C	Y
1979	PZE-101080319	Panzea set	ss196424457	A	A	A	A	A	A	A	A	A	A	A	A	A	G	A	A	A	A	A	A	A	A	A	A	A	A	A	A	A	A	A	A	R	A	A	A	R	A	R	A	A	R	A	A	A	A
1980	PZE-101080322	Panzea set	ss196424459	G	G	A	G	A	G	G	A	A	G	G	G	A	G	G	G	G	G	A	G	G	G	G	G	A	G	G	G	G	G	R	R	G	G	G	R	G	G	G	R	R	G	failed	G	G	R
1981	SYN7662	Syngenta	ss196527419	C	C	C	C	C	C	C	C	C	C	C	C	C	T	C	C	C	C	C	C	C	C	C	C	C	C	C	C	C	C	C	C	Y	C	Y	C	Y	C	Y	C	C	C	C	C	C	C
1982	PZE-101080333	Panzea set	ss196424461	A	A	A	G	G	G	G	A	failed	G	G	G	G	G	G	G	G	G	A	G	A	G	G	G	A	G	G	G	G	G	G	R	G	R	G	R	G	R	G	R	R	G	failed	R	G	R
1983	PZE-101080334	Panzea set	ss196424463	T	T	T	C	C	C	C	T	T	C	C	C	C	T	C	C	C	C	T	C	T	C	C	C	T	C	C	C	C	C	C	Y	Y	Y	Y	Y	Y	Y	Y	Y	Y	C	failed	Y	C	Y
1984	PZE-101080365	Panzea set	ss196424465	T	T	T	C	C	C	C	T	T	C	C	C	C	T	C	C	C	C	T	C	T	C	C	C	T	C	C	C	C	C	C	Y	Y	Y	Y	Y	Y	Y	C	Y	Y	C	failed	Y	C	Y
1985	PZE-101080366	Panzea set	ss196424467	C	C	C	C	C	C	C	C	C	C	C	C	C	C	C	C	C	C	C	C	C	C	C	C	C	C	C	C	C	C	C	C	C	C	C	C	C	Y	C	C	C	C	C	C	C	C
1986	PZE-101080369	Panzea set	ss196424469	G	G	G	G	G	G	G	G	G	G	G	G	G	G	G	G	G	G	G	G	G	G	G	G	G	G	G	G	G	G	G	G	G	G	G	G	G	R	G	G	G	G	G	G	G	G
1987	PUT-163a-60398013-2965	INRA	ss196420238	G	G	G	G	G	G	G	G	G	G	G	G	G	T	G	G	G	G	G	G	G	G	G	G	G	G	G	G	G	G	G	G	K	K	K	G	K	G	K	G	G	G	G	G	G	G
1988	PZE-101080376	Panzea set	ss196424471	G	G	A	G	G	G	G	A	A	G	G	G	G	G	G	G	G	G	A	G	G	G	G	G	A	G	G	G	G	G	G	R	G	G	G	R	G	G	G	R	R	G	G	R	G	G
1989	PZA00263.13	Panzea set	ss196414531	G	G	A	G	G	G	G	A	failed	G	G	G	G	G	G	G	G	G	A	G	G	G	G	G	A	G	G	G	G	G	G	R	G	G	G	R	G	G	G	R	R	G	G	R	G	G
1990	PZE-101080377	Panzea set	ss196424473	C	C	T	C	C	C	C	T	T	C	C	C	C	C	C	C	C	C	T	C	C	C	C	C	T	C	C	C	C	C	C	Y	C	C	C	Y	C	C	C	Y	Y	C	C	Y	C	C
1991	PZE-101080378	Panzea set	ss196424475	A	A	A	G	G	G	G	A	A	G	G	G	G	G	G	G	G	G	A	G	A	G	G	G	A	G	G	G	G	G	G	R	G	G	G	R	G	R	G	R	R	G	failed	failed	G	R
1992	PZE-101080379	Panzea set	ss196424477	G	G	G	G	G	G	G	G	G	G	G	G	G	T	G	G	G	G	G	G	G	G	G	G	G	G	G	G	G	G	G	G	K	K	K	G	K	G	G	G	G	G	G	G	G	G
1993	PZE-101080389	Panzea set	ss196424479	T	T	T	T	T	T	T	T	T	T	T	T	T	C	T	T	T	T	T	T	T	T	T	T	T	T	T	T	T	T	T	T	Y	Y	Y	T	Y	T	Y	T	T	T	T	T	T	T
1994	PZE-101080390	Panzea set	ss196424481	C	C	C	C	C	C	C	C	C	C	C	C	C	A	C	C	C	C	C	C	C	C	C	C	C	C	C	C	C	C	C	C	M	M	M	C	M	C	M	C	C	C	C	C	C	C
1995	PZE-101080403	Panzea set	ss196424483	C	C	C	C	C	C	C	C	C	C	C	C	C	T	C	C	C	C	C	C	C	C	C	C	C	C	C	C	C	C	C	failed	Y	Y	Y	C	Y	Y	Y	C	C	C	C	failed	C	C
1996	PZE-101080419	Panzea set	ss196424489	C	C	C	C	C	C	C	C	C	C	C	C	C	C	C	C	C	C	C	C	C	C	C	C	C	C	C	C	C	C	C	C	C	C	C	C	C	C	C	C	C	C	failed	C	C	Y
1997	PZE-101080420	Panzea set	ss196424491	A	A	G	A	A	A	A	A	A	A	A	A	A	G	A	A	A	A	A	A	A	A	A	A	A	A	A	A	A	A	A	A	R	R	R	A	R	R	R	A	A	A	failed	A	A	R
1998	PZE-101080433	Panzea set	ss196424493	G	G	A	G	G	G	G	G	G	G	G	G	G	G	G	G	G	G	G	G	A	G	G	G	A	G	G	G	G	G	G	G	G	G	G	G	G	G	G	G	G	G	G	G	G	G
[truncated: 47,587 more rows]
[truncated: 228 more columns]
