# Supplementary material for: A Large Maize (Zea mays L.) SNP Genotyping Array: Development and Germplasm Genotyping, and Genetic Mapping to Compare with the B73 Reference Genome
Source: PLoS One. 2011 Dec 8;6(12):e28334. doi: 10.1371/journal.pone.0028334 (PMC3234264; doi:10.1371/journal.pone.0028334)
Supplement: Table S4 — Polymorphism matrix for main groups of the investigated maize lines. Groups can be found on different sheets. Lines are indicated as described in Table S12. (XLS) [file pone.0028334.s010.xls]

## Sheet: IBM
Polymorphism matrix IBM material
	B73-1	B73-2	B73-3	B73xMo17-1	B73xMo17-2	B73xMo17-3	Mo17-1	Mo17-2	Mo17-3
B73-1	0	0	0	25290	25302	25164	25342	25331	25305
B73-2		0	0	25293	25304	25167	25347	25336	25308
B73-3			0	25284	25294	25157	25337	25326	25299
B73xMo17-1				0	0	0	25197	25185	25168
B73xMo17-2					0	0	25209	25195	25182
B73xMo17-3						0	25071	25059	25039
Mo17-1							0	0	0
Mo17-2								0	0
Mo17-3									0

## Sheet: NAM
Polymorphism matrix NAM parents
	B97-1	CML103	CML228	CML247	CML277	CML322	CML333	CML52	CMlL69	Hp301	Il14H	Ki11	Ki3	Ky21	M37W	MO18W	MS71	NC350	NC358	Oh43-1	Oh7B	P39	Tx303	Tzi8	W22 R-scm std
B97-1	0	17943	18198	18134	17888	18213	18378	18705	18144	17818	18075	18075	18127	17105	17666	17995	16066	18094	18461	16811	16557	18522	17459	18951	15066
CML103		0	16486	16151	16142	16703	16947	16723	16386	18117	18887	16329	16817	17641	16574	16588	18247	16283	16335	18050	17706	19549	16728	16435	17547
CML228			0	15769	15568	16319	16099	15655	15235	18668	19571	14497	11730	18088	16977	16647	18175	15745	15623	18249	18262	20218	16725	16147	17543
CML247				0	15014	15043	15988	15250	15584	17981	19327	15842	15647	17465	16606	15878	17722	15235	15498	18249	18018	19719	16309	15499	17269
CML277					0	16091	16338	15809	15249	17974	19180	15860	15632	17559	16762	16003	18189	14746	15707	17823	17945	19639	16030	16067	17293
CML322						0	16295	15960	15881	18327	18999	16115	16219	17857	16838	16544	17631	16115	16043	18094	17486	19355	16772	16485	17368
CML333							0	16033	16214	18309	19548	16530	15961	18130	16777	16568	17697	15821	16165	18658	17635	19716	16964	16086	17385
CML52								0	15830	18184	19691	16134	15832	18333	17047	16470	18294	15786	16146	18680	18616	20071	16759	16570	18044
CMlL69									0	18190	19535	15404	14937	18034	16665	16285	18113	15778	15672	18275	17875	20219	16641	16082	17881
Hp301										0	16481	18267	18544	17210	17458	17532	17619	18384	17923	17434	17835	16812	17595	18722	17383
Il14H											0	19466	19780	17750	18212	18326	18088	19651	19444	17693	17901	11125	18183	20092	17581
Ki11												0	14504	17639	16549	16445	17835	15748	15792	18037	17920	19996	16765	16478	17517
Ki3													0	17782	17035	16768	18221	15488	15918	18390	17819	20209	17122	16318	17217
Ky21														0	16480	17516	17186	17352	17730	17459	17077	18070	17493	17708	16876
M37W															0	16569	17707	16726	16441	17309	17373	18695	16958	16869	17398
MO18W																0	17802	16145	16415	18253	17451	18880	16175	16593	17368
MS71																	0	17878	18064	17149	16501	18266	17405	18630	15294
NC350																		0	14477	18249	17949	20053	16699	16064	17338
NC358																			0	18053	17546	19629	16246	16054	17461
Oh43-1																				0	17116	17647	17188	18769	15427
Oh7B																					0	18132	17034	18440	15858
P39																						0	19014	20545	18000
Tx303																							0	17125	17282
Tzi8																								0	18226
W22 R-scm std																									0

## Sheet: PVP
Polymorphism matrix PVP material
	11430	207	2MA22	4676A	5707	6103	764	778	779	78002A	78004	78010	78371A	787	790	792	793	794	807	991	B47	Black Jewell 85	BO9	CR1HT	FAPW	FBHJ	Florida 56	FR19	G80	H8431	HBA1	IB014	IB02	LH1	LH123HT	LH132	LH145	LH146Ht	LH149	LH150	LH156	LH38	LH39	LH51	LH52	LH54	LH57	LH59	LH60
11430	0	7737	15906	16142	16728	16876	17626	16244	14067	17971	17726	17821	14408	15179	17671	17190	17770	17801	16315	16127	15972	16823	16092	16675	16906	16357	17242	15993	17096	16152	16452	9696	9310	14681	12256	17993	16504	16805	18203	13817	14848	12176	10010	14101	17219	17202	16812	16390	16829
207		0	16530	15899	17426	16643	17591	16518	14283	17425	17148	17258	17104	16104	17193	16759	17465	17510	16603	16192	16264	16864	16636	17242	16692	15687	17725	16291	17349	16408	16115	6630	6121	13808	16009	17736	16313	16438	18143	14259	16323	15895	16033	14627	18075	18260	17790	18111	17533
2MA22			0	16686	16862	16833	18765	16622	14912	19062	18467	18927	16181	16979	18711	18210	18859	18703	17068	16903	16445	16540	17109	17810	17570	16957	16992	16976	17009	17247	16086	16788	16090	17024	14351	18741	17329	17400	19292	14974	15996	14614	14594	14610	18150	17844	17818	17798	17489
4676A				0	17533	11995	15505	13969	14839	13614	13128	13059	16752	16389	15132	15031	14237	14509	14131	13774	13935	16726	13643	17663	11987	9824	17792	14518	13580	13353	15498	16892	16130	14606	15558	14642	13139	13569	15948	14648	16446	16006	15935	14425	18692	18952	18314	18546	18108
5707					0	17798	19124	17452	15157	19466	19199	19400	15094	14816	19390	18728	19557	19699	17479	17838	17952	16878	17977	15004	18248	17756	17466	17300	16312	17843	15712	17947	17267	18278	14210	20026	17586	18074	19857	13951	16808	17507	17168	11304	14248	14123	15080	15498	13211
6103						0	11932	15437	14511	10833	9533	9571	18071	17020	12035	11311	11261	11764	16544	12725	16552	16799	13176	18388	11136	10422	17733	10357	13125	10455	14690	17475	16614	15857	15857	13192	8651	9269	14511	14735	16044	17177	17065	14894	19530	19408	19710	20078	19139
764							0	17203	15721	9355	10528	9538	19555	18311	6960	6178	5803	5737	17421	14259	16788	17942	15810	20758	13088	13876	19199	15282	16108	12360	17069	18440	17672	16657	17678	8663	12949	9700	7934	15513	17873	18257	18059	16276	21488	22015	21087	21430	20369
778								0	10942	16305	16261	16537	17785	16834	16455	16524	16716	16855	8733	14762	12530	16737	14129	13365	12287	15835	17422	15357	14599	15353	16258	16722	16424	12546	16419	15240	15801	15791	16690	14477	16728	16996	16978	14532	18306	18412	18059	18487	17583
779									0	15850	15816	15715	15089	14879	15614	15425	15873	16311	11174	14816	14713	14160	15124	12857	14897	14987	14146	14830	14984	14722	14730	14568	14121	14655	14401	15754	13929	13883	15916	13042	14364	14600	14561	13179	16283	16675	16397	16526	15715
78002A										0	3529	4222	19733	18786	8066	9878	6522	7074	17037	13920	16595	18024	14752	20803	13405	11783	19180	14218	15369	12105	17238	18694	17566	16710	17642	8225	12829	9642	7339	15654	18147	18271	18355	15925	21653	22155	21485	21932	20844
78004											0	4394	19274	18584	9615	11574	7983	7921	17275	13502	16546	17665	14036	20415	12469	11222	18747	13069	14612	11598	16532	18392	17286	16347	17114	9209	12554	10133	8917	15509	17606	17935	18014	15753	21373	21826	21268	21635	20681
78010												0	19312	18687	9113	10231	7346	7067	17097	13145	16243	17900	14345	20567	12586	11425	19208	13519	14963	11642	16357	18509	17350	16589	17416	8795	11693	8450	9106	15744	17892	18086	18133	15999	21332	21979	21253	21661	20746
78371A													0	16643	19375	19067	19194	19611	17249	18172	17365	17626	16765	15327	17870	17861	17806	17921	16243	17865	17649	15618	16493	17158	13113	19398	17604	18182	20121	15230	14717	9316	10385	10925	15474	15896	14172	13765	15955
787														0	18298	17928	18391	18528	16671	17223	16862	16882	17361	16912	16818	16802	17674	16686	17265	17189	16679	16343	16605	16417	14457	18906	17122	17580	18934	14564	15147	15875	15005	13415	16710	16434	16795	17101	13541
790															0	6568	4351	5685	16856	14059	16150	17742	14633	20745	14009	14232	18873	14141	16089	12177	17250	18047	17333	16388	17494	8544	13776	10036	8318	15346	17843	18257	18045	15849	21613	22091	21138	21653	20374
792																0	5802	7250	16704	14135	16355	17602	15322	20234	13345	13503	18778	14501	16397	13151	16553	17744	17146	16182	17292	9740	12521	9402	9831	15096	17790	17972	17778	15633	20651	20992	20693	20915	19770
793																	0	3380	16917	14121	16221	18040	14154	20898	13493	13280	19224	14287	15128	11804	17373	18240	17677	16499	17752	7088	13773	9754	6739	15702	18085	18188	17865	15650	21813	22356	21310	21690	20547
794																		0	17217	14025	16047	18286	14173	21200	13141	13630	19434	14462	15809	11894	17203	18441	17755	16391	17814	5836	14081	9629	6623	15774	18120	18287	17942	16068	21991	22623	21559	22046	20896
807																			0	15272	10503	17122	13608	14960	11171	16452	17695	16077	13557	16173	16491	17159	16450	12475	15866	15739	16249	16577	17363	14525	16537	16438	16312	14710	18577	18800	18748	19072	17710
991																				0	13849	16941	14551	18147	13614	15114	17664	14576	15844	4711	15496	17214	16310	14416	16430	14375	13568	12551	15407	14471	17113	17195	17351	15080	18579	19136	19291	19574	18338
B47																					0	17330	12679	18551	9839	15832	17385	16196	14602	15851	16945	16686	16206	9954	15521	14122	15939	16334	16602	14242	16148	15910	15902	15025	19260	19248	18885	19322	18083
Black Jewell 85																						0	17063	17769	17190	16929	15877	16322	17577	16847	16733	16859	16528	16941	16472	18336	16857	16973	18505	14754	16776	17010	16991	14833	18428	18701	18147	18460	17711
BO9																							0	18800	11766	14643	17676	14218	11340	13321	16089	17243	15319	13395	15397	13287	15686	15328	15930	14778	16719	15355	15544	14537	19292	19488	19464	19563	18777
CR1HT																								0	19018	18856	18529	17775	16603	18441	17121	17254	17667	17946	15433	21232	18222	18821	21208	15398	17353	17764	17332	6479	10255	9804	11418	11678	13705
FAPW																									0	12729	17964	15155	12110	13035	15368	17772	16857	11013	16228	13714	11071	12046	14485	14847	16746	16759	16599	15544	19610	19944	19739	20140	18559
FBHJ																										0	17735	13416	14545	13841	15364	16767	15920	15527	16594	15192	12287	12570	15133	15112	16490	16710	16661	15382	18992	19414	19322	19601	19101
Florida 56																											0	16923	17876	17601	17596	17805	17464	17403	17101	18942	17574	17975	19404	15456	16849	17444	17596	15309	18570	18877	18450	18641	18346
FR19																												0	15853	13716	15511	16536	15985	15696	16238	15850	13876	14641	17024	14356	15550	16893	16640	13879	18264	18316	18451	18831	17700
G80																													0	14688	15631	17804	17372	14694	14633	15491	14828	15218	16519	14771	16421	16444	16979	12805	18200	17350	18454	18412	17842
H8431																														0	15318	17106	16459	15819	16206	12994	12617	11294	13744	14499	16945	17227	16954	14976	18722	19568	19356	19678	18823
HBA1																															0	16810	15979	16277	15270	17996	14971	15358	18248	11851	16570	17201	17177	13812	16877	17577	17116	17617	16875
IB014																																0	9685	14770	15947	18203	17251	17457	18864	14316	16367	14399	15464	14659	18507	18394	15705	16354	17560
IB02																																	0	14531	14889	17978	15836	16357	18032	14205	16492	14170	14650	14624	18242	18359	17649	17755	17415
LH1																																		0	15562	13625	15974	16108	16592	14347	15897	15718	15608	14520	18763	18790	18045	18423	17701
LH123HT																																			0	17407	15324	15762	18115	13027	13990	10419	8635	11309	15033	14588	15315	15342	15373
LH132																																				0	15751	10830	7255	15622	17916	17777	18055	15459	22513	22816	21607	22059	21364
LH145																																					0	6579	15738	14883	17084	16800	16654	15352	19237	19295	19300	19592	18375
LH146Ht																																						0	11462	14860	17110	17118	17067	15143	19833	20141	19915	20226	19206
LH149																																							0	16091	18164	18249	18169	16240	22191	22665	21745	22141	20869
LH150																																								0	14983	14680	14695	11772	14578	14623	14676	15312	14609
LH156																																									0	13613	13275	14178	17723	17771	17599	17663	17463
LH38																																										0	5904	14540	18155	17239	16818	16810	17722
LH39																																											0	14131	17944	17424	16838	16782	17428
LH51																																												0	5465	4177	5978	6321	9229
LH52																																													0	6068	8475	8778	12518
LH54																																														0	9301	10362	11774
LH57																																															0	2316	12626
LH59																																																0	13815
LH60																																																	0
LH65
LH74
LH82
LH85
LH93
LP1 CMS HT
LP5
MBNA
MBPM
MBST
MDF-13D
ML606
NQ508
NS501
NS701
P737M20
PB80
PHG35
PHG39
PHG47
PHG50
PHG71
PHG72
PHG83
PHG84
PHG86
PHH93
PHJ40
PHK05
PHK76
PHN47
PHR25
PHR32
PHR36
PHR47
PHT60
PHT77
PHV63
PHV78
PHW17
PHW52
PHW65
PHW79
PHZ51
POP-N-EAT
S8324
S8326
[truncated: 47 more columns]

## Sheet: INRA
Polymorphism matrix INRA material
SNP	A374_inra	A632	AK3_inra	B37	B73	B73_cf	C103_inra	CH10_inra	CL18_inra	CO255	D105_inra	D171	EM1070_inra	EM1174_inra	EM1201_inra	EM1433_inra	EM1712_inra	EM1866_inra	EM2087_inra	EP1	EP1_inra	F252=FV252	F2=FV2	F471_inra	F48_inra	F7=Fv7	FC13_inra	FC16_inra	FC24_inra	FC25_inra	FC26_inra	FV252_cf	FV283_inra	FV286_inra	FV2_inra	FV331_inra	FV4_inra	FV71_inra	FV75_inra	FV79_inra	FV7_inra	LO32_inra	LO3_inra	MBS847	MBS847_cf	MO17	MO17_cf	ND283_inra	ND36_inra
A374_inra	0	16265	17538	16194	17622	17751	18527	17438	16798	16933	17302	16755	17161	12969	17354	16177	17550	17462	17194	17563	17335	15514	17986	17520	17281	17453	17334	17356	17226	17628	17318	15743	17524	17595	17923	16858	17450	17548	13181	17145	17464	17293	17323	15663	15609	19166	19044	16907	17292
A632		0	17348	15156	14284	14314	19572	17684	16523	17236	17397	17084	17803	13044	17571	16970	17758	17689	17619	17791	17589	16686	17887	17632	17651	17630	17648	17587	17377	17428	17284	16973	17874	17503	17841	15940	17230	17505	13236	17129	17638	17757	17710	16332	16278	20698	20427	16670	17220
AK3_inra			0	17632	19389	19491	17756	11630	14928	14666	11837	13160	16642	12317	17766	17105	17380	17457	13957	14106	13970	16921	14024	14675	15200	13767	12193	15400	11424	13191	14113	17204	13178	14728	13979	17006	11338	14748	9769	13835	13774	15856	15297	17218	17176	19367	19240	16253	12681
B37				0	15451	15758	19192	17715	16867	17525	17656	17338	17530	13151	17559	17158	17893	17662	17823	17500	17454	16088	18434	17762	17432	17573	17696	17553	17532	17935	18015	16318	17939	17386	18362	16535	17729	17737	13579	17466	17585	17201	17967	16107	16068	20600	20435	16565	17194
B73					0	285	22525	19759	19264	19138	19606	19238	19560	14908	19689	18881	19945	19685	19515	19757	19546	17842	20586	19707	19337	19609	19444	19391	19345	19919	19859	18176	19571	19493	20529	18354	19628	19693	15372	19345	19618	19706	19726	18076	18010	25069	24619	18136	19318
B73_cf						0	22683	19858	19395	19285	19697	19362	19703	15039	19867	18950	20095	19803	19665	19858	19640	17985	20728	19869	19456	19713	19564	19527	19462	20031	19983	18319	19638	19607	20670	18525	19710	19825	15512	19474	19723	19831	19872	18185	18119	25340	24890	18258	19414
C103_inra							0	17719	17498	18045	17729	17864	18472	14101	18662	18819	19049	18634	17815	17749	17694	17848	18696	18063	18208	18039	17711	18058	17366	17698	17977	18112	18011	18044	18627	18043	17615	18337	13865	17747	18047	18264	18439	18538	18494	8675	8871	17848	17471
CH10_inra								0	14829	15095	10457	12541	17072	12689	18063	17725	18042	17876	14241	14163	14084	16765	14579	15072	15493	13998	10942	15360	9438	13084	14241	17012	12841	14832	14513	17209	10400	15034	9941	13843	14005	16527	16329	17674	17626	19566	19394	16426	11797
CL18_inra									0	15855	14632	15137	16982	12647	17318	16589	17228	17183	15862	15686	15630	16099	16257	15724	16558	15845	14651	16156	14585	15276	15403	16381	15450	16323	16195	16748	14506	16326	11829	15583	15859	16717	16598	16368	16306	19145	19057	15442	14895
CO255										0	15068	14089	16479	12009	16345	16487	16148	16532	14341	10287	10300	16605	14565	14956	15449	10847	14963	15495	14963	15108	14531	16881	11511	13184	14529	16275	14748	15021	10296	14920	10850	15569	15513	16521	16476	19358	19245	16264	14828
D105_inra											0	10255	17216	12480	17893	17206	17902	17686	14011	14200	14138	16928	14280	15040	15923	13460	11362	15522	10143	13004	13528	17221	10784	14631	14202	17233	10291	14837	9823	13443	13468	16298	16419	17720	17688	19313	19186	16400	11656
D171												0	16623	12125	17118	17010	17025	17302	13732	12985	12841	16446	12924	14364	15867	13513	13279	15659	12419	14029	13966	16782	12278	14691	12868	16978	12239	14467	9879	13823	13523	15959	15580	17240	17212	19202	19017	16053	13146
EM1070_inra													0	11445	14840	15505	13337	15051	15908	15887	15711	16252	15870	15427	15289	16498	16709	15360	17315	16730	15933	16506	16383	16025	15816	16322	17016	15445	11653	16135	16514	14739	14852	16674	16629	19185	19035	16551	17278
EM1174_inra														0	10402	11891	10582	10957	11539	11446	11300	11974	11915	11194	11575	11502	12704	11620	12612	12448	11638	12196	11849	11486	11884	12309	12412	11454	8257	11511	11516	11124	10910	12359	12328	15033	14908	12180	12442
EM1201_inra															0	15919	13166	13671	16176	16088	15887	16571	16049	15456	15146	16204	17578	15774	18036	17136	16359	16831	16689	15688	16014	16381	17853	15659	11820	16425	16214	14232	14517	16822	16769	19575	19396	16595	17694
EM1433_inra																0	14598	16194	16534	16532	16374	16261	16708	16290	16095	16775	17108	16188	17382	17114	16702	16445	16871	16638	16664	17078	17349	16494	12450	16377	16783	15929	15682	15064	15014	19493	19278	16018	17285
EM1712_inra																	0	14009	15550	15563	15381	16770	15826	14761	14524	15831	17275	15086	18089	16734	15994	16988	16456	15268	15763	16136	18038	15406	11232	16059	15842	13674	13728	17012	16975	19902	19760	16990	17926
EM1866_inra																		0	16281	15773	15533	16758	16520	15568	15138	16550	17480	15576	17941	16854	16638	16982	16746	16113	16463	16386	17764	15864	12037	16108	16561	14711	14458	17423	17375	19476	19316	16682	17624
EM2087_inra																			0	12310	12264	16751	13441	12967	14865	13580	14148	14741	14048	14488	14017	17007	13516	14437	13371	16487	14180	13393	8966	13701	13594	14550	14545	17455	17393	19511	19378	16311	14225
EP1																				0	243	16472	13409	13308	15107	14094	14079	14771	13866	14371	14403	16744	10657	14752	13358	16372	13944	13719	9066	14073	14106	15015	15060	16942	16887	19302	19143	16452	14213
EP1_inra																					0	16307	13320	13290	15033	14040	14021	14602	13808	14220	14348	16577	10657	14595	13269	16270	13862	13556	9018	13946	14052	14955	14843	16787	16734	19144	18982	16393	14134
F252=FV252																						0	17236	16745	16408	16994	16540	16516	16892	16487	16707	216	16839	16488	17182	16593	16643	16718	12449	16457	17006	16453	16489	15232	15186	18206	18055	15293	16613
F2=FV2																							0	13361	15277	12448	14262	15107	14104	14341	13710	17515	13277	13915	127	17087	14074	13576	8476	14137	12460	15093	14797	17451	17398	20202	19991	16905	14969
F471_inra																								0	14782	13947	14773	14769	14834	14717	14222	17002	13869	14505	13324	16579	14783	13491	8970	13944	13953	14458	14448	17197	17145	19840	19687	16324	15365
F48_inra																									0	14866	15121	14727	15953	15930	15217	16675	15023	15279	15215	16466	15841	14674	10691	14765	14875	12578	12721	16714	16655	19600	19414	16058	16229
F7=Fv7																										0	13928	14972	13436	14097	12698	17254	7796	5244	12410	16964	13437	13528	8638	13433	0	14961	14855	16925	16884	19551	19402	16569	14166
FC13_inra																											0	15142	10997	13268	14209	16796	12915	14643	14221	16959	10786	14480	9763	13848	13935	15851	16000	17414	17365	19611	19488	16131	12829
FC16_inra																												0	15203	15192	14661	16747	14958	15303	15052	16768	15332	14841	10414	14986	14985	14073	13763	17037	16994	19647	19512	16278	15391
FC24_inra																													0	13133	13548	17152	12217	14765	14024	17383	10069	15027	9555	13553	13443	16418	16365	17175	17124	19379	19198	16390	11430
FC25_inra																														0	13879	16750	13543	14491	14271	17345	12578	14694	9532	14219	14109	15835	15607	17145	17100	18989	18796	16429	13664
FC26_inra																															0	16975	13408	14172	13631	17008	13409	14184	9342	13813	12708	14630	14795	17094	17041	19208	19079	16576	14123
FV252_cf																																0	17138	16706	17464	16891	16903	16945	12667	16696	17265	16677	16756	15584	15542	18408	18258	15510	16853
FV283_inra																																	0	11184	13225	16878	11845	13614	9046	13249	7802	15326	15312	17094	17043	19427	19262	16394	13160
FV286_inra																																		0	13885	16653	14789	14068	9563	14270	5248	15281	15056	16903	16860	19507	19383	16577	14888
FV2_inra																																			0	17025	14025	13538	8420	14083	12422	15025	14751	17409	17356	20123	19914	16858	14920
FV331_inra																																				0	17509	16672	12443	16836	16970	16432	16432	16900	16850	19617	19472	16521	17056
FV4_inra																																					0	14536	9680	13368	13440	16351	16079	17431	17388	19335	19169	16338	11850
FV71_inra																																						0	9023	14087	13537	14761	14773	17409	17358	19675	19521	16527	14836
FV75_inra																																							0	9670	8648	10809	10359	12847	12826	15485	15342	12331	10038
FV79_inra																																								0	13438	14735	14757	16911	16863	18985	18836	16131	14008
FV7_inra																																									0	14972	14861	16931	16889	19563	19415	16581	14173
LO32_inra																																										0	11389	16883	16827	19643	19447	16443	16675
LO3_inra																																											0	16801	16749	19608	19404	16554	16493
MBS847																																												0	6	18679	18538	15810	17201
MBS847_cf																																													0	18640	18501	15764	17154
MO17																																														0	527	19534	19334
MO17_cf																																															0	19361	19194
ND283_inra																																																0	16210
ND36_inra																																																	0
NYS302_inra
OH43-2
OH43_cf
P39_usa
Pa91
PB40R_inra
PLS14_inra
PLS27_inra
PLS42_inra
W15_inra
W401
W85_inra
[truncated: 12 more columns]

## Sheet: Teosinte
Polymorphism matrix Teosinte material
	TIP-454.2	TIP-458.2	TIP-462.2	TIP-466.2	TIP-469.2	TIP-475.2	TIP-485.2	TIP-489.2	TIP-496.2	TIP-498.2	TIP-503.2	TIP-508.2	TIP-512.2	TIP-517.2	TIP-521.2	TIP-523.2	TIP-529.2	TIP-534.2
TIP-454.2	0	13452	14176	13382	12509	12543	13273	12193	12624	13385	12881	12248	13105	12489	13019	13657	11975	13524
TIP-458.2		0	14028	12505	12372	12489	13234	12158	12269	12899	13039	12143	13062	12245	12473	13451	11900	12943
TIP-462.2			0	13918	13302	13357	13889	13113	13512	14096	13820	13122	13387	13314	13646	14536	12884	14159
TIP-466.2				0	11939	12775	13141	12531	12150	12639	12284	12387	13055	11995	12240	12985	12289	12548
TIP-469.2					0	11484	12734	10905	10857	12352	12350	11362	12477	10670	11998	12895	10921	12559
TIP-475.2						0	12772	10502	11507	12869	13004	11041	12575	11552	12641	13345	10047	12890
TIP-485.2							0	12473	12740	13250	13163	12478	12811	12642	12896	13559	12295	13233
TIP-489.2								0	11142	12373	12416	10621	12196	11015	11928	12956	9732	12393
TIP-496.2									0	12527	12636	11255	12465	10781	12151	12899	11027	12444
TIP-498.2										0	12473	12408	12942	12472	12129	9961	12138	12268
TIP-503.2											0	12459	12615	12359	12268	12971	12354	12514
TIP-508.2												0	12107	11041	12118	12963	10345	12454
TIP-512.2													0	12321	12548	13461	11996	13085
TIP-517.2														0	11943	12754	10869	12397
TIP-521.2															0	12577	11835	12146
TIP-523.2																0	12899	12449
TIP-529.2																	0	12362
TIP-534.2																		0

## Sheet: LHRF
Polymorphism matrix LHRF population
	FV2	FV252
FV2	0	17745
FV252		0
