# Supplementary material for: A Large Maize (Zea mays L.) SNP Genotyping Array: Development and Germplasm Genotyping, and Genetic Mapping to Compare with the B73 Reference Genome
Source: PLoS One. 2011 Dec 8;6(12):e28334. doi: 10.1371/journal.pone.0028334 (PMC3234264; doi:10.1371/journal.pone.0028334)
Supplement: Table S5 — Number of SNPs in individual maize genes. Genes are listed according to their accession number. (XLS) [file pone.0028334.s011.xls]

## Sheet: SNPs per gene
Supplementary Table S5: Number of SNPs in individual maize genes
unigene	# of SNP(s)
(intergenic)	16168
AC147602	2
AC148152	1
AC148167	2
AC149475	2
AC149829	1
AC155376	1
AC155377	1
AC155434	7
AC155622	1
AC159612	1
AC165171	12
AC165178	1
AC177908	1
AC177924	1
AC182418	1
AC183888	1
AC183932	1
AC183950	5
AC184112	2
AC184130	1
AC184699	2
AC185226	2
AC185422	1
AC185478	1
AC185532	1
AC185611	1
AC185612	1
AC185655	1
AC186319	1
AC186433	2
AC186579	1
AC186602	1
AC186661	1
AC186897	1
AC187080	1
AC187154	1
AC187157	9
AC187262	1
AC187459	1
AC187551	1
AC187789	1
AC187891	1
AC188023	2
AC188710	3
AC188838	1
AC189677	1
AC189750	4
AC189796	1
AC190225	1
AC190480	1
AC190498	1
AC190609	1
AC190628	1
AC190688	1
AC190734	1
AC190749	1
AC190772	1
AC190838	3
AC190999	1
AC191009	2
AC191069	2
AC191113	1
AC191115	3
AC191283	1
AC191285	1
AC191387	2
AC191418	1
AC191555	1
AC191567	3
AC191689	1
AC191771	1
AC191778	1
AC192244	1
AC192362	7
AC192451	5
AC193598	3
AC193630	1
AC193632	4
AC193767	1
AC194015	3
AC194022	2
AC194040	2
AC194112	1
AC194264	1
AC194284	1
AC194362	1
AC194381	4
AC194389	1
AC194395	1
AC194409	3
AC194425	1
AC194467	6
AC194852	1
AC194914	2
AC194965	1
AC194970	3
AC194972	1
AC195135	1
AC195147	1
AC195154	1
AC195172	1
AC195235	1
AC195340	7
AC195366	1
AC195484	1
AC195587	2
AC195785	2
AC195864	1
AC195874	1
AC195957	2
AC196006	1
AC196008	1
AC196009	1
AC196025	1
AC196059	1
AC196106	1
AC196125	1
AC196161	1
AC196394	1
AC196412	1
AC196417	1
AC196475	2
AC196489	3
AC196726	1
AC196779	2
AC196961	1
AC196974	1
AC197122	1
AC197146	3
AC197246	3
AC197266	1
AC197545	4
AC197577	1
AC197578	4
AC197699	3
AC197705	7
AC197717	1
AC197758	1
AC197764	1
AC198122	1
AC198175	1
AC198179	3
AC198206	2
AC198353	3
AC198403	1
AC198506	1
AC198515	1
AC198603	1
AC198700	1
AC198725	1
AC198752	2
AC198937	4
AC199054	2
AC199204	2
AC199315	1
AC199363	2
AC199526	6
AC199539	2
AC199541	2
AC199543	4
AC199577	2
AC199703	1
AC199782	2
AC199820	1
AC199961	1
AC200057	1
AC200069	2
AC200852	1
AC200881	2
AC200904	1
AC201771	1
AC202035	2
AC202073	1
AC202185	1
AC202435	1
AC202439	2
AC202707	2
AC202867	2
AC202930	1
AC202984	1
AC203006	1
AC203031	1
AC203159	1
AC203160	3
AC203173	2
AC203265	1
AC203294	1
AC203323	1
AC203369	2
AC203381	1
AC203535	7
AC203571	1
AC203753	3
AC203761	3
AC203811	1
AC203841	3
AC203862	5
AC203865	2
AC203909	1
AC203957	3
AC203966	2
AC203985	1
AC203989	3
AC204053	2
AC204254	1
AC204292	3
AC204311	1
AC204352	1
AC204418	1
AC204472	2
AC204515	1
AC204530	4
AC204604	1
AC204611	1
AC204619	1
AC204711	3
AC204868	1
AC205008	2
AC205122	7
AC205154	1
AC205250	1
AC205274	6
AC205362	1
AC205376	1
AC205413	2
AC205419	2
AC205471	1
AC205492	2
AC205502	6
AC205536	1
AC205562	1
AC205574	1
AC205608	1
AC205677	5
AC205703	1
AC205735	1
AC205791	1
AC205814	2
AC205853	1
AC206031	1
AC206165	1
AC206223	7
AC206259	1
AC206319	1
AC206325	1
AC206332	3
AC206344	1
AC206425	1
AC206840	1
AC206901	1
AC206941	1
AC206968	1
AC207043	1
AC207225	1
AC207342	2
AC207347	1
AC207628	6
AC207652	7
AC207656	1
AC207755	1
AC207888	1
AC208031	1
AC208110	1
AC208113	1
AC208126	1
AC208201	1
AC208327	6
AC208341	1
AC208358	2
AC208436	1
AC208440	2
AC208571	3
AC208663	1
AC208829	1
AC208833	1
AC208897	2
AC208912	1
AC209050	2
AC209206	6
AC209208	4
AC209242	1
AC209257	3
AC209629	1
AC209664	2
AC209739	1
AC209744	1
AC209755	4
AC209819	8
AC209858	3
AC209877	2
AC209898	1
AC209987	1
AC209992	1
AC210003	4
AC210013	9
AC210160	1
AC210169	1
AC210173	1
AC210191	3
AC210204	1
AC210413	2
AC210422	1
AC210517	3
AC210528	1
AC210529	2
AC210596	1
AC210616	3
AC210669	1
AC210731	1
AC210892	1
AC210976	2
AC211152	1
AC211164	1
AC211175	1
AC211178	1
AC211390	1
AC211394	3
AC211403	2
AC211413	1
AC211503	1
AC211652	2
AC211734	2
AC211737	2
AC211762	3
AC211996	1
AC212112	1
AC212190	2
AC212219	5
AC212231	1
AC212290	2
AC212323	1
AC212353	3
AC212361	1
AC212369	1
AC212449	1
AC212570	1
AC212579	1
AC212582	1
AC212684	1
AC212754	2
AC212835	10
AC212859	3
AC212873	1
AC212976	1
AC213050	1
AC213099	6
AC213463	1
AC213464	1
AC213521	8
AC213600	1
AC213621	2
AC213642	1
AC213654	1
AC213666	3
AC213851	1
AC213884	1
AC214147	1
AC214227	1
AC214267	1
AC214350	1
AC214360	5
AC214448	1
AC214479	4
AC214524	2
AC214531	1
AC214602	1
AC214635	2
AC214648	4
AC214743	1
AC214744	1
AC214765	1
AC214771	1
AC214791	1
AC214817	2
AC215198	1
AC215201	4
AC215256	1
AC215260	4
AC215313	1
AC215639	2
AC215678	1
AC215690	3
AC215811	1
AC216067	2
AC216247	1
AC216256	1
AC216264	2
AC216357	1
AC216722	1
AC216731	1
AC216828	1
AC216871	4
AC216886	5
AC217050	10
AC217051	1
AC217121	4
AC217123	3
AC217263	2
AC217264	3
AC217271	2
AC217274	1
AC217293	2
AC217300	1
AC217358	8
AC217401	9
AC217499	2
AC217550	1
AC217811	1
AC217842	1
AC217887	3
AC217910	2
AC217975	2
AC217977	3
AC218002	6
AC218457	1
AC218900	1
AC218972	7
AC218973	1
AC218998	1
AC219006	1
AC219020	1
AC219190	3
AC220924	1
AC220927	1
AC220970	2
AC220972	1
AC220999	1
AC225147	2
AC225179	1
AC225185	1
AC225191	1
AC225193	1
AC225308	1
AC225555	1
AC225563	1
AC225718	2
AC225790	1
AC226227	3
AC226230	1
AC226235	6
AC226373	1
AC230011	1
AC230013	2
AC230017	1
AC230021	1
AC231180	1
AC231745	3
AC231747	10
AC232238	1
AC233751	1
AC233785	1
AC233788	1
AC233850	3
AC233853	2
AC233859	3
AC233861	1
AC233864	1
AC233865	2
AC233866	1
AC233869	7
AC233870	8
AC233872	1
AC233880	2
AC233882	1
AC233883	1
AC233885	2
AC233888	1
AC233892	1
AC233893	1
AC233894	1
AC233895	3
AC233898	1
AC233901	4
AC233910	2
AC233920	1
AC233922	4
AC233926	3
AC233939	1
AC233943	1
AC233949	1
AC233950	5
AC233952	2
AC233953	1
AC233955	5
AC233960	1
AC233961	5
AC233966	1
AC233979	3
AC234091	1
AC234148	2
AC234152	2
AC234154	1
AC234155	2
AC234157	6
AC234158	2
AC234160	5
AC234163	2
AC234164	2
AC234165	2
AC234180	1
AC234203	8
AC234515	1
AC234519	2
AC234520	3
AC234521	2
AC234526	1
AC234528	11
AC234575	1
AC235534	3
AC235535	1
AC235540	3
AC235541	1
AC235543	1
AC235544	1
AC235547	1
AF466202	1
AF546187	1
AF546188	2
AY530952	1
GRMZM2G000014	1
GRMZM2G000035	1
GRMZM2G000039	1
GRMZM2G000042	2
GRMZM2G000044	2
GRMZM2G000052	2
GRMZM2G000076	1
GRMZM2G000107	1
GRMZM2G000114	1
GRMZM2G000126	1
GRMZM2G000166	1
GRMZM2G000171	3
GRMZM2G000195	1
GRMZM2G000209	1
GRMZM2G000219	3
GRMZM2G000221	1
GRMZM2G000231	5
GRMZM2G000236	1
GRMZM2G000254	1
GRMZM2G000256	1
GRMZM2G000261	1
GRMZM2G000268	1
GRMZM2G000278	1
GRMZM2G000292	1
GRMZM2G000326	1
GRMZM2G000371	1
GRMZM2G000380	5
GRMZM2G000397	2
GRMZM2G000404	1
GRMZM2G000423	4
GRMZM2G000435	1
GRMZM2G000451	1
GRMZM2G000453	1
GRMZM2G000471	1
GRMZM2G000481	1
GRMZM2G000483	1
GRMZM2G000520	1
GRMZM2G000531	1
GRMZM2G000536	2
GRMZM2G000560	1
GRMZM2G000568	2
GRMZM2G000581	1
GRMZM2G000586	3
GRMZM2G000592	1
GRMZM2G000596	3
GRMZM2G000603	3
GRMZM2G000608	1
GRMZM2G000610	1
GRMZM2G000614	4
GRMZM2G000615	3
GRMZM2G000620	3
GRMZM2G000622	1
GRMZM2G000632	2
GRMZM2G000640	1
GRMZM2G000645	1
GRMZM2G000650	1
GRMZM2G000660	2
GRMZM2G000686	1
GRMZM2G000706	1
GRMZM2G000710	2
GRMZM2G000718	2
GRMZM2G000719	1
GRMZM2G000739	1
GRMZM2G000741	1
GRMZM2G000743	1
GRMZM2G000753	4
GRMZM2G000764	3
GRMZM2G000777	1
GRMZM2G000801	1
GRMZM2G000812	1
GRMZM2G000816	3
GRMZM2G000818	2
GRMZM2G000836	1
GRMZM2G000842	1
GRMZM2G000909	3
GRMZM2G000923	6
GRMZM2G000932	1
GRMZM2G000936	1
GRMZM2G000959	1
GRMZM2G000973	1
GRMZM2G000980	4
GRMZM2G001024	2
GRMZM2G001035	1
GRMZM2G001048	1
GRMZM2G001088	2
GRMZM2G001097	2
GRMZM2G001114	5
GRMZM2G001116	3
GRMZM2G001139	1
GRMZM2G001180	2
GRMZM2G001184	1
GRMZM2G001191	4
GRMZM2G001205	2
GRMZM2G001219	1
GRMZM2G001223	1
GRMZM2G001243	2
GRMZM2G001255	1
GRMZM2G001272	7
GRMZM2G001279	4
GRMZM2G001289	1
GRMZM2G001296	2
GRMZM2G001297	2
GRMZM2G001304	1
GRMZM2G001314	1
GRMZM2G001332	2
GRMZM2G001334	1
GRMZM2G001363	1
GRMZM2G001388	1
GRMZM2G001405	1
GRMZM2G001415	2
GRMZM2G001421	6
GRMZM2G001444	1
GRMZM2G001451	1
GRMZM2G001454	2
GRMZM2G001457	2
GRMZM2G001497	3
GRMZM2G001500	1
GRMZM2G001508	1
GRMZM2G001530	4
GRMZM2G001541	2
GRMZM2G001551	2
GRMZM2G001577	1
GRMZM2G001592	2
GRMZM2G001606	1
GRMZM2G001631	1
GRMZM2G001639	1
GRMZM2G001645	4
GRMZM2G001652	3
GRMZM2G001653	1
GRMZM2G001663	3
GRMZM2G001668	6
GRMZM2G001676	1
GRMZM2G001696	4
GRMZM2G001724	1
GRMZM2G001748	1
GRMZM2G001750	5
GRMZM2G001755	3
GRMZM2G001764	1
GRMZM2G001772	1
GRMZM2G001799	1
GRMZM2G001803	3
GRMZM2G001805	4
GRMZM2G001812	3
GRMZM2G001816	1
GRMZM2G001824	1
GRMZM2G001832	5
GRMZM2G001853	1
GRMZM2G001869	4
GRMZM2G001887	3
GRMZM2G001895	3
GRMZM2G001898	1
GRMZM2G001904	1
GRMZM2G001915	2
GRMZM2G001918	1
GRMZM2G001930	1
GRMZM2G001934	4
GRMZM2G001953	1
GRMZM2G001956	2
GRMZM2G001973	1
GRMZM2G001977	1
GRMZM2G002002	2
GRMZM2G002023	2
GRMZM2G002034	3
GRMZM2G002100	3
GRMZM2G002115	1
GRMZM2G002119	1
GRMZM2G002124	1
GRMZM2G002128	5
GRMZM2G002130	6
GRMZM2G002131	1
GRMZM2G002135	1
GRMZM2G002138	3
GRMZM2G002142	1
GRMZM2G002147	1
GRMZM2G002165	4
GRMZM2G002178	1
GRMZM2G002220	1
GRMZM2G002227	1
GRMZM2G002286	1
GRMZM2G002297	2
GRMZM2G002304	1
GRMZM2G002347	1
GRMZM2G002361	2
GRMZM2G002391	5
GRMZM2G002416	1
GRMZM2G002420	1
GRMZM2G002427	1
GRMZM2G002465	1
GRMZM2G002473	1
GRMZM2G002492	1
GRMZM2G002499	1
GRMZM2G002515	3
GRMZM2G002555	1
GRMZM2G002559	6
GRMZM2G002568	1
GRMZM2G002569	2
GRMZM2G002578	2
GRMZM2G002606	1
GRMZM2G002616	3
GRMZM2G002617	1
GRMZM2G002627	1
GRMZM2G002642	1
GRMZM2G002652	1
GRMZM2G002656	1
GRMZM2G002704	2
GRMZM2G002805	1
GRMZM2G002807	1
GRMZM2G002818	3
GRMZM2G002825	5
GRMZM2G002828	4
GRMZM2G002851	1
GRMZM2G002858	1
GRMZM2G002863	1
GRMZM2G002874	9
GRMZM2G002903	1
GRMZM2G002915	2
GRMZM2G002948	1
GRMZM2G002959	2
GRMZM2G002978	3
GRMZM2G002993	3
GRMZM2G002999	1
GRMZM2G003022	1
GRMZM2G003023	1
GRMZM2G003028	1
GRMZM2G003033	1
GRMZM2G003038	3
GRMZM2G003043	2
GRMZM2G003064	1
GRMZM2G003068	1
GRMZM2G003076	1
GRMZM2G003090	1
GRMZM2G003092	1
GRMZM2G003096	1
GRMZM2G003108	2
GRMZM2G003124	1
GRMZM2G003130	4
GRMZM2G003138	1
GRMZM2G003157	1
GRMZM2G003165	2
GRMZM2G003172	1
GRMZM2G003234	2
GRMZM2G003246	1
GRMZM2G003252	1
GRMZM2G003304	4
GRMZM2G003306	1
GRMZM2G003307	1
GRMZM2G003318	1
GRMZM2G003331	1
GRMZM2G003342	2
GRMZM2G003354	2
GRMZM2G003377	4
GRMZM2G003379	4
GRMZM2G003384	1
GRMZM2G003385	1
GRMZM2G003389	4
GRMZM2G003406	2
GRMZM2G003409	1
GRMZM2G003411	3
GRMZM2G003417	1
GRMZM2G003424	1
GRMZM2G003426	2
GRMZM2G003452	2
GRMZM2G003466	1
GRMZM2G003493	1
GRMZM2G003501	1
GRMZM2G003509	7
GRMZM2G003514	1
GRMZM2G003526	1
GRMZM2G003530	2
GRMZM2G003595	1
GRMZM2G003602	1
GRMZM2G003638	2
GRMZM2G003640	4
GRMZM2G003642	3
GRMZM2G003656	3
GRMZM2G003662	1
GRMZM2G003663	2
GRMZM2G003669	2
GRMZM2G003679	1
GRMZM2G003682	3
GRMZM2G003699	1
GRMZM2G003715	4
GRMZM2G003720	2
GRMZM2G003724	1
GRMZM2G003732	2
GRMZM2G003734	2
GRMZM2G003750	3
GRMZM2G003754	1
GRMZM2G003755	1
GRMZM2G003762	1
GRMZM2G003765	1
GRMZM2G003769	1
GRMZM2G003789	1
GRMZM2G003794	2
GRMZM2G003796	1
GRMZM2G003814	2
GRMZM2G003835	1
GRMZM2G003853	3
GRMZM2G003861	1
GRMZM2G003869	1
GRMZM2G003875	3
GRMZM2G003883	4
GRMZM2G003897	2
GRMZM2G003909	3
GRMZM2G003927	3
GRMZM2G003930	1
GRMZM2G003937	1
GRMZM2G003944	1
GRMZM2G003947	1
GRMZM2G003963	6
GRMZM2G003970	1
GRMZM2G003992	3
GRMZM2G004006	6
GRMZM2G004012	1
GRMZM2G004023	1
GRMZM2G004036	1
GRMZM2G004040	3
GRMZM2G004057	1
GRMZM2G004060	1
GRMZM2G004079	1
GRMZM2G004083	1
GRMZM2G004092	4
GRMZM2G004128	1
GRMZM2G004131	1
GRMZM2G004140	3
GRMZM2G004160	1
GRMZM2G004161	1
GRMZM2G004172	1
GRMZM2G004182	3
GRMZM2G004183	1
GRMZM2G004188	1
GRMZM2G004207	1
GRMZM2G004222	2
GRMZM2G004259	1
GRMZM2G004276	1
GRMZM2G004301	3
GRMZM2G004305	3
GRMZM2G004320	1
GRMZM2G004334	2
GRMZM2G004349	1
GRMZM2G004352	2
GRMZM2G004356	1
GRMZM2G004362	1
GRMZM2G004375	1
GRMZM2G004377	7
GRMZM2G004382	1
GRMZM2G004397	5
GRMZM2G004408	1
GRMZM2G004412	1
GRMZM2G004414	1
GRMZM2G004422	3
GRMZM2G004435	1
GRMZM2G004440	1
GRMZM2G004445	3
GRMZM2G004455	1
GRMZM2G004459	1
GRMZM2G004466	1
GRMZM2G004475	2
GRMZM2G004480	3
GRMZM2G004483	1
GRMZM2G004516	1
GRMZM2G004519	1
GRMZM2G004531	1
GRMZM2G004534	1
GRMZM2G004572	4
GRMZM2G004583	2
GRMZM2G004592	1
GRMZM2G004619	3
GRMZM2G004641	1
GRMZM2G004653	1
GRMZM2G004663	3
GRMZM2G004683	1
GRMZM2G004690	1
GRMZM2G004699	1
GRMZM2G004709	1
GRMZM2G004715	2
GRMZM2G004732	3
GRMZM2G004741	1
GRMZM2G004748	3
GRMZM2G004752	1
GRMZM2G004784	2
GRMZM2G004828	7
GRMZM2G004835	1
GRMZM2G004847	1
GRMZM2G004878	2
GRMZM2G004880	2
GRMZM2G004888	1
GRMZM2G004898	1
GRMZM2G004906	2
GRMZM2G004908	1
GRMZM2G004909	1
GRMZM2G004927	2
GRMZM2G004932	6
GRMZM2G004947	1
GRMZM2G004949	2
GRMZM2G004955	2
GRMZM2G004957	2
GRMZM2G004988	1
GRMZM2G004990	3
GRMZM2G004996	2
GRMZM2G005000	1
GRMZM2G005013	1
GRMZM2G005016	1
GRMZM2G005024	1
GRMZM2G005036	1
GRMZM2G005040	2
GRMZM2G005061	1
GRMZM2G005080	2
GRMZM2G005107	1
GRMZM2G005126	1
GRMZM2G005146	1
GRMZM2G005155	1
GRMZM2G005163	1
GRMZM2G005187	1
GRMZM2G005195	1
GRMZM2G005199	6
GRMZM2G005205	1
GRMZM2G005209	3
GRMZM2G005233	1
GRMZM2G005236	4
GRMZM2G005253	1
GRMZM2G005256	1
GRMZM2G005260	1
GRMZM2G005265	4
GRMZM2G005290	1
GRMZM2G005293	1
GRMZM2G005298	2
GRMZM2G005304	1
GRMZM2G005310	1
GRMZM2G005314	1
GRMZM2G005346	5
GRMZM2G005347	1
GRMZM2G005350	1
GRMZM2G005353	2
GRMZM2G005365	1
GRMZM2G005374	1
GRMZM2G005419	2
GRMZM2G005433	1
GRMZM2G005435	3
GRMZM2G005444	5
GRMZM2G005452	2
GRMZM2G005454	1
GRMZM2G005459	1
GRMZM2G005483	1
GRMZM2G005493	1
GRMZM2G005499	1
GRMZM2G005522	2
GRMZM2G005552	2
GRMZM2G005554	1
GRMZM2G005557	1
GRMZM2G005562	1
GRMZM2G005583	3
GRMZM2G005622	4
GRMZM2G005624	4
GRMZM2G005633	1
GRMZM2G005641	1
GRMZM2G005643	1
GRMZM2G005652	5
GRMZM2G005680	2
GRMZM2G005689	1
GRMZM2G005732	1
GRMZM2G005737	2
GRMZM2G005743	4
GRMZM2G005774	1
GRMZM2G005788	1
GRMZM2G005791	4
GRMZM2G005798	1
GRMZM2G005815	1
GRMZM2G005818	1
GRMZM2G005825	1
GRMZM2G005834	2
GRMZM2G005844	4
GRMZM2G005848	2
GRMZM2G005859	3
GRMZM2G005869	3
GRMZM2G005887	1
GRMZM2G005909	1
GRMZM2G005938	1
GRMZM2G005939	1
GRMZM2G005973	3
GRMZM2G005980	4
GRMZM2G005984	1
GRMZM2G005990	2
GRMZM2G005991	1
GRMZM2G005996	1
GRMZM2G006006	1
GRMZM2G006042	6
GRMZM2G006069	6
GRMZM2G006071	1
GRMZM2G006080	1
GRMZM2G006085	1
GRMZM2G006107	4
GRMZM2G006112	3
GRMZM2G006119	1
GRMZM2G006121	1
GRMZM2G006130	3
GRMZM2G006144	1
GRMZM2G006178	1
GRMZM2G006197	1
GRMZM2G006212	1
GRMZM2G006216	1
GRMZM2G006219	3
GRMZM2G006229	5
GRMZM2G006246	1
GRMZM2G006252	4
GRMZM2G006282	1
GRMZM2G006287	1
GRMZM2G006293	1
GRMZM2G006297	4
GRMZM2G006324	1
GRMZM2G006325	2
GRMZM2G006329	1
GRMZM2G006341	1
GRMZM2G006363	1
GRMZM2G006366	1
GRMZM2G006370	3
GRMZM2G006377	1
GRMZM2G006399	4
GRMZM2G006416	1
GRMZM2G006428	4
GRMZM2G006450	2
GRMZM2G006452	1
GRMZM2G006453	1
GRMZM2G006463	1
GRMZM2G006474	1
GRMZM2G006477	6
GRMZM2G006480	1
GRMZM2G006493	3
GRMZM2G006562	1
GRMZM2G006565	1
GRMZM2G006578	1
GRMZM2G006631	1
GRMZM2G006661	2
GRMZM2G006673	1
GRMZM2G006676	1
GRMZM2G006678	1
GRMZM2G006707	3
GRMZM2G006714	1
GRMZM2G006727	1
GRMZM2G006736	3
GRMZM2G006745	4
GRMZM2G006762	1
GRMZM2G006763	1
GRMZM2G006765	1
GRMZM2G006780	1
GRMZM2G006781	1
GRMZM2G006790	4
GRMZM2G006791	5
GRMZM2G006806	1
GRMZM2G006871	3
GRMZM2G006894	2
GRMZM2G006937	2
GRMZM2G006942	6
GRMZM2G006943	2
GRMZM2G006948	1
GRMZM2G006953	1
GRMZM2G006958	1
GRMZM2G006977	6
GRMZM2G007025	1
GRMZM2G007055	1
GRMZM2G007060	1
GRMZM2G007063	3
GRMZM2G007080	1
GRMZM2G007103	1
GRMZM2G007120	1
GRMZM2G007130	1
GRMZM2G007146	2
GRMZM2G007151	2
GRMZM2G007157	1
GRMZM2G007160	3
GRMZM2G007185	2
GRMZM2G007188	1
GRMZM2G007195	1
GRMZM2G007201	2
GRMZM2G007206	1
GRMZM2G007236	1
GRMZM2G007246	1
GRMZM2G007249	1
GRMZM2G007256	1
GRMZM2G007258	4
GRMZM2G007263	1
GRMZM2G007277	1
GRMZM2G007283	2
GRMZM2G007288	1
GRMZM2G007289	1
GRMZM2G007300	1
GRMZM2G007306	1
GRMZM2G007324	1
GRMZM2G007339	1
GRMZM2G007372	6
GRMZM2G007385	1
GRMZM2G007399	1
GRMZM2G007404	1
GRMZM2G007453	4
GRMZM2G007466	2
GRMZM2G007475	1
GRMZM2G007477	1
GRMZM2G007489	10
GRMZM2G007514	5
GRMZM2G007546	1
GRMZM2G007555	2
GRMZM2G007587	2
GRMZM2G007615	1
GRMZM2G007630	1
GRMZM2G007647	1
GRMZM2G007651	1
GRMZM2G007659	1
GRMZM2G007675	1
GRMZM2G007685	1
GRMZM2G007695	2
GRMZM2G007698	1
GRMZM2G007721	4
GRMZM2G007729	1
GRMZM2G007734	1
GRMZM2G007736	2
GRMZM2G007757	1
GRMZM2G007791	4
GRMZM2G007795	1
GRMZM2G007842	1
GRMZM2G007848	5
GRMZM2G007854	3
GRMZM2G007867	1
GRMZM2G007871	2
GRMZM2G007899	1
GRMZM2G007933	1
GRMZM2G007939	1
GRMZM2G007948	1
GRMZM2G007953	2
GRMZM2G007981	1
GRMZM2G008029	1
GRMZM2G008047	2
GRMZM2G008058	1
GRMZM2G008061	1
GRMZM2G008064	1
GRMZM2G008072	2
GRMZM2G008095	1
GRMZM2G008109	1
GRMZM2G008122	1
GRMZM2G008123	1
GRMZM2G008152	2
GRMZM2G008196	1
GRMZM2G008209	1
GRMZM2G008216	1
GRMZM2G008226	4
GRMZM2G008232	1
GRMZM2G008234	1
GRMZM2G008250	3
GRMZM2G008252	2
GRMZM2G008259	1
GRMZM2G008263	2
GRMZM2G008273	1
GRMZM2G008305	1
GRMZM2G008309	1
GRMZM2G008316	1
GRMZM2G008326	1
GRMZM2G008327	1
GRMZM2G008356	1
GRMZM2G008369	1
GRMZM2G008410	1
GRMZM2G008425	3
GRMZM2G008456	3
GRMZM2G008464	1
GRMZM2G008478	1
GRMZM2G008482	2
GRMZM2G008490	2
GRMZM2G008497	1
GRMZM2G008501	1
GRMZM2G008507	2
GRMZM2G008513	2
GRMZM2G008528	1
GRMZM2G008558	1
GRMZM2G008583	1
GRMZM2G008593	5
GRMZM2G008607	5
GRMZM2G008656	1
GRMZM2G008657	1
GRMZM2G008687	1
GRMZM2G008691	1
GRMZM2G008714	1
GRMZM2G008715	2
GRMZM2G008726	1
GRMZM2G008731	4
GRMZM2G008740	1
GRMZM2G008748	1
GRMZM2G008751	1
GRMZM2G008764	1
GRMZM2G008765	1
GRMZM2G008773	1
GRMZM2G008819	3
GRMZM2G008839	1
GRMZM2G008859	1
GRMZM2G008862	2
GRMZM2G008898	1
GRMZM2G008919	1
GRMZM2G008972	3
GRMZM2G009019	1
GRMZM2G009045	3
GRMZM2G009048	2
GRMZM2G009080	1
GRMZM2G009091	1
GRMZM2G009117	1
GRMZM2G009136	1
GRMZM2G009144	1
GRMZM2G009163	1
GRMZM2G009166	1
GRMZM2G009184	3
GRMZM2G009189	1
GRMZM2G009208	1
GRMZM2G009214	1
GRMZM2G009223	2
GRMZM2G009253	1
GRMZM2G009265	1
GRMZM2G009309	1
GRMZM2G009323	1
GRMZM2G009326	1
GRMZM2G009335	4
GRMZM2G009348	1
GRMZM2G009353	1
GRMZM2G009365	2
GRMZM2G009387	1
GRMZM2G009400	1
GRMZM2G009406	1
GRMZM2G009412	1
GRMZM2G009413	1
GRMZM2G009435	1
GRMZM2G009443	1
GRMZM2G009464	1
GRMZM2G009465	5
GRMZM2G009475	1
GRMZM2G009478	1
GRMZM2G009479	3
GRMZM2G009492	1
GRMZM2G009501	1
GRMZM2G009530	4
GRMZM2G009538	1
GRMZM2G009544	1
GRMZM2G009563	1
GRMZM2G009591	2
GRMZM2G009593	2
GRMZM2G009598	1
GRMZM2G009607	2
GRMZM2G009626	2
GRMZM2G009627	2
GRMZM2G009633	1
GRMZM2G009653	1
GRMZM2G009655	6
GRMZM2G009661	1
GRMZM2G009673	2
GRMZM2G009681	3
GRMZM2G009683	1
GRMZM2G009703	1
GRMZM2G009715	8
GRMZM2G009717	1
GRMZM2G009719	1
GRMZM2G009735	1
GRMZM2G009785	2
GRMZM2G009794	1
GRMZM2G009795	6
GRMZM2G009804	1
GRMZM2G009806	1
GRMZM2G009808	2
GRMZM2G009818	1
GRMZM2G009843	1
GRMZM2G009845	1
GRMZM2G009849	1
GRMZM2G009851	1
GRMZM2G009854	1
GRMZM2G009869	1
GRMZM2G009871	2
GRMZM2G009888	1
GRMZM2G009892	1
GRMZM2G009894	2
GRMZM2G009895	2
GRMZM2G009901	3
GRMZM2G009913	3
GRMZM2G009924	1
GRMZM2G009940	2
GRMZM2G009944	1
GRMZM2G009994	1
GRMZM2G009995	1
GRMZM2G010011	1
GRMZM2G010016	1
GRMZM2G010017	1
GRMZM2G010034	1
GRMZM2G010046	1
GRMZM2G010054	5
GRMZM2G010056	1
GRMZM2G010065	1
GRMZM2G010074	3
GRMZM2G010075	1
GRMZM2G010085	1
GRMZM2G010091	1
GRMZM2G010095	5
GRMZM2G010100	1
GRMZM2G010142	2
GRMZM2G010146	1
GRMZM2G010152	1
GRMZM2G010156	1
GRMZM2G010176	1
GRMZM2G010196	1
GRMZM2G010199	1
GRMZM2G010202	3
GRMZM2G010221	8
GRMZM2G010235	2
GRMZM2G010251	1
GRMZM2G010290	1
GRMZM2G010298	1
GRMZM2G010302	1
GRMZM2G010306	2
GRMZM2G010315	1
GRMZM2G010321	1
GRMZM2G010323	1
GRMZM2G010328	2
GRMZM2G010342	3
GRMZM2G010348	2
GRMZM2G010349	2
GRMZM2G010351	1
GRMZM2G010353	2
GRMZM2G010356	1
GRMZM2G010357	1
GRMZM2G010362	1
GRMZM2G010363	4
GRMZM2G010372	2
GRMZM2G010406	5
GRMZM2G010422	4
GRMZM2G010433	1
GRMZM2G010439	2
GRMZM2G010447	3
GRMZM2G010460	3
GRMZM2G010468	1
GRMZM2G010488	2
GRMZM2G010491	1
GRMZM2G010494	2
GRMZM2G010596	1
GRMZM2G010599	1
GRMZM2G010628	1
GRMZM2G010637	5
GRMZM2G010640	1
GRMZM2G010649	1
GRMZM2G010664	3
GRMZM2G010693	2
GRMZM2G010714	1
GRMZM2G010731	1
GRMZM2G010740	1
GRMZM2G010745	1
GRMZM2G010762	1
GRMZM2G010775	2
GRMZM2G010779	1
GRMZM2G010797	3
GRMZM2G010801	1
GRMZM2G010804	1
GRMZM2G010823	1
GRMZM2G010831	1
GRMZM2G010834	2
GRMZM2G010836	2
GRMZM2G010863	1
GRMZM2G010868	6
GRMZM2G010871	1
GRMZM2G010884	1
GRMZM2G010912	2
GRMZM2G010920	2
GRMZM2G010924	1
GRMZM2G010927	3
GRMZM2G010929	3
GRMZM2G010933	3
GRMZM2G010937	1
GRMZM2G010941	2
GRMZM2G010944	3
GRMZM2G010960	4
GRMZM2G010973	1
GRMZM2G010987	1
GRMZM2G011006	3
GRMZM2G011015	1
GRMZM2G011030	1
GRMZM2G011031	1
GRMZM2G011055	1
GRMZM2G011068	4
GRMZM2G011070	1
GRMZM2G011071	1
GRMZM2G011078	4
GRMZM2G011079	3
GRMZM2G011098	1
GRMZM2G011110	1
GRMZM2G011129	5
GRMZM2G011141	2
GRMZM2G011144	4
GRMZM2G011156	2
GRMZM2G011160	3
GRMZM2G011169	6
GRMZM2G011173	4
GRMZM2G011213	2
GRMZM2G011219	1
GRMZM2G011222	1
GRMZM2G011269	2
GRMZM2G011314	2
GRMZM2G011315	1
GRMZM2G011319	2
GRMZM2G011357	4
GRMZM2G011364	1
GRMZM2G011373	1
GRMZM2G011383	1
GRMZM2G011385	1
GRMZM2G011401	1
GRMZM2G011434	1
GRMZM2G011436	1
GRMZM2G011437	1
GRMZM2G011463	1
GRMZM2G011469	1
GRMZM2G011473	1
GRMZM2G011479	1
GRMZM2G011491	2
GRMZM2G011507	5
GRMZM2G011518	1
GRMZM2G011520	1
GRMZM2G011526	4
GRMZM2G011541	1
GRMZM2G011559	1
GRMZM2G011588	3
GRMZM2G011590	1
GRMZM2G011592	1
GRMZM2G011598	1
GRMZM2G011608	2
GRMZM2G011627	1
GRMZM2G011631	4
GRMZM2G011636	1
GRMZM2G011655	1
GRMZM2G011662	1
GRMZM2G011667	4
GRMZM2G011731	1
GRMZM2G011742	3
GRMZM2G011746	2
GRMZM2G011784	1
GRMZM2G011806	5
GRMZM2G011858	5
GRMZM2G011878	2
GRMZM2G011888	2
GRMZM2G011896	2
GRMZM2G011912	1
GRMZM2G011923	2
GRMZM2G011932	1
GRMZM2G011951	1
GRMZM2G011980	1
GRMZM2G011998	2
GRMZM2G012030	1
GRMZM2G012031	2
GRMZM2G012041	2
GRMZM2G012046	1
GRMZM2G012071	1
GRMZM2G012088	2
GRMZM2G012102	1
GRMZM2G012119	1
GRMZM2G012123	1
GRMZM2G012126	3
GRMZM2G012140	4
GRMZM2G012143	1
GRMZM2G012148	1
GRMZM2G012156	1
GRMZM2G012174	1
GRMZM2G012176	1
GRMZM2G012178	1
GRMZM2G012183	1
GRMZM2G012200	1
GRMZM2G012209	1
GRMZM2G012213	1
GRMZM2G012216	1
GRMZM2G012224	2
GRMZM2G012229	2
GRMZM2G012233	1
GRMZM2G012242	1
GRMZM2G012260	4
GRMZM2G012262	1
GRMZM2G012263	2
GRMZM2G012276	1
GRMZM2G012284	1
GRMZM2G012302	2
GRMZM2G012306	1
GRMZM2G012319	1
GRMZM2G012324	1
GRMZM2G012328	1
GRMZM2G012397	1
GRMZM2G012405	1
GRMZM2G012412	1
GRMZM2G012413	2
GRMZM2G012432	1
GRMZM2G012434	2
GRMZM2G012453	1
GRMZM2G012479	2
GRMZM2G012498	1
GRMZM2G012501	3
GRMZM2G012544	1
GRMZM2G012566	4
GRMZM2G012584	6
GRMZM2G012601	5
GRMZM2G012623	3
GRMZM2G012631	2
GRMZM2G012636	2
GRMZM2G012654	1
GRMZM2G012685	1
GRMZM2G012690	3
GRMZM2G012724	1
GRMZM2G012737	1
GRMZM2G012761	2
GRMZM2G012806	1
GRMZM2G012814	1
GRMZM2G012821	2
GRMZM2G012863	1
GRMZM2G012865	1
GRMZM2G012870	2
GRMZM2G012874	3
GRMZM2G012876	1
GRMZM2G012891	1
GRMZM2G012923	2
GRMZM2G012926	2
GRMZM2G012933	1
GRMZM2G012942	1
GRMZM2G012958	1
GRMZM2G012964	2
GRMZM2G012966	2
GRMZM2G012970	7
GRMZM2G012980	2
GRMZM2G012992	1
GRMZM2G013002	1
GRMZM2G013016	1
GRMZM2G013065	1
GRMZM2G013082	1
GRMZM2G013114	5
GRMZM2G013152	4
GRMZM2G013158	1
GRMZM2G013176	5
GRMZM2G013191	1
GRMZM2G013201	1
GRMZM2G013206	1
GRMZM2G013236	3
GRMZM2G013283	1
GRMZM2G013302	1
GRMZM2G013324	5
GRMZM2G013342	1
GRMZM2G013357	2
GRMZM2G013378	2
GRMZM2G013391	1
GRMZM2G013398	2
GRMZM2G013430	1
GRMZM2G013433	1
GRMZM2G013448	1
GRMZM2G013461	4
GRMZM2G013465	1
GRMZM2G013471	2
GRMZM2G013478	1
GRMZM2G013481	1
GRMZM2G013530	1
GRMZM2G013555	2
GRMZM2G013600	2
GRMZM2G013607	2
GRMZM2G013612	2
GRMZM2G013617	1
GRMZM2G013619	1
GRMZM2G013627	2
GRMZM2G013639	1
GRMZM2G013650	4
GRMZM2G013657	2
GRMZM2G013688	1
GRMZM2G013695	1
GRMZM2G013704	1
GRMZM2G013712	1
GRMZM2G013726	1
GRMZM2G013728	1
GRMZM2G013765	1
GRMZM2G013783	4
GRMZM2G013790	1
GRMZM2G013811	3
GRMZM2G013821	3
GRMZM2G013884	1
GRMZM2G013892	3
GRMZM2G013900	3
GRMZM2G013908	2
GRMZM2G013936	3
GRMZM2G013944	1
GRMZM2G013948	1
GRMZM2G013957	2
GRMZM2G013960	1
GRMZM2G013964	1
GRMZM2G013970	2
GRMZM2G013981	3
GRMZM2G014076	1
GRMZM2G014089	2
GRMZM2G014091	2
GRMZM2G014106	6
GRMZM2G014116	1
GRMZM2G014136	1
GRMZM2G014180	3
GRMZM2G014187	1
GRMZM2G014193	1
GRMZM2G014276	4
GRMZM2G014282	1
GRMZM2G014295	1
GRMZM2G014303	1
GRMZM2G014341	2
GRMZM2G014356	1
GRMZM2G014376	1
GRMZM2G014387	1
GRMZM2G014392	1
GRMZM2G014395	1
GRMZM2G014397	1
GRMZM2G014400	1
GRMZM2G014409	1
GRMZM2G014419	2
GRMZM2G014427	1
GRMZM2G014441	1
GRMZM2G014452	6
GRMZM2G014508	1
GRMZM2G014558	1
GRMZM2G014560	1
GRMZM2G014580	2
GRMZM2G014610	1
GRMZM2G014612	1
GRMZM2G014618	2
GRMZM2G014653	1
GRMZM2G014672	1
GRMZM2G014676	2
GRMZM2G014695	1
GRMZM2G014705	1
GRMZM2G014709	1
GRMZM2G014723	1
GRMZM2G014729	1
GRMZM2G014750	6
GRMZM2G014788	8
GRMZM2G014793	2
GRMZM2G014797	3
GRMZM2G014813	3
GRMZM2G014833	3
GRMZM2G014836	1
GRMZM2G014839	1
GRMZM2G014844	2
GRMZM2G014872	1
GRMZM2G014914	4
GRMZM2G014917	6
GRMZM2G014945	1
GRMZM2G014951	1
GRMZM2G014955	1
GRMZM2G014975	1
GRMZM2G014977	1
GRMZM2G014979	1
GRMZM2G014981	1
GRMZM2G014994	3
GRMZM2G015021	1
GRMZM2G015033	4
GRMZM2G015037	2
GRMZM2G015040	2
GRMZM2G015049	1
GRMZM2G015067	1
GRMZM2G015073	4
GRMZM2G015080	2
GRMZM2G015090	1
GRMZM2G015097	1
GRMZM2G015100	4
GRMZM2G015126	1
GRMZM2G015132	1
GRMZM2G015136	1
GRMZM2G015143	2
GRMZM2G015159	1
GRMZM2G015219	1
GRMZM2G015226	1
GRMZM2G015232	2
GRMZM2G015258	1
GRMZM2G015280	2
GRMZM2G015281	1
GRMZM2G015285	1
GRMZM2G015287	2
GRMZM2G015289	1
GRMZM2G015291	2
GRMZM2G015295	4
GRMZM2G015314	1
GRMZM2G015324	1
GRMZM2G015344	3
GRMZM2G015355	1
GRMZM2G015361	3
GRMZM2G015384	1
GRMZM2G015395	2
GRMZM2G015401	2
GRMZM2G015406	4
GRMZM2G015409	3
GRMZM2G015419	3
GRMZM2G015433	1
GRMZM2G015514	2
GRMZM2G015542	1
GRMZM2G015578	1
GRMZM2G015588	1
GRMZM2G015592	1
GRMZM2G015596	2
GRMZM2G015605	1
GRMZM2G015610	3
GRMZM2G015642	1
GRMZM2G015648	1
GRMZM2G015654	1
GRMZM2G015666	1
GRMZM2G015692	1
GRMZM2G015703	1
GRMZM2G015708	1
GRMZM2G015709	1
GRMZM2G015727	1
GRMZM2G015730	1
GRMZM2G015735	1
GRMZM2G015753	1
GRMZM2G015767	3
GRMZM2G015784	1
GRMZM2G015793	1
GRMZM2G015804	1
GRMZM2G015844	1
GRMZM2G015854	1
GRMZM2G015861	2
GRMZM2G015869	6
GRMZM2G015872	1
GRMZM2G015875	3
GRMZM2G015881	2
GRMZM2G015886	1
GRMZM2G015887	1
GRMZM2G015892	1
GRMZM2G015902	3
GRMZM2G015906	1
GRMZM2G015908	1
GRMZM2G015912	1
GRMZM2G015941	1
GRMZM2G015955	1
GRMZM2G015967	1
GRMZM2G015973	2
GRMZM2G015976	1
GRMZM2G015983	2
GRMZM2G016066	1
GRMZM2G016079	1
GRMZM2G016084	2
GRMZM2G016088	1
GRMZM2G016150	1
GRMZM2G016153	1
GRMZM2G016184	1
GRMZM2G016236	3
GRMZM2G016275	4
GRMZM2G016290	1
GRMZM2G016323	6
GRMZM2G016351	3
GRMZM2G016434	1
GRMZM2G016435	1
GRMZM2G016439	3
GRMZM2G016462	1
GRMZM2G016480	1
GRMZM2G016511	1
GRMZM2G016521	1
GRMZM2G016558	3
GRMZM2G016581	2
GRMZM2G016586	1
GRMZM2G016590	1
GRMZM2G016592	2
GRMZM2G016598	1
GRMZM2G016602	3
GRMZM2G016637	4
GRMZM2G016644	1
GRMZM2G016649	1
GRMZM2G016651	6
GRMZM2G016655	3
GRMZM2G016657	1
GRMZM2G016660	2
GRMZM2G016668	1
GRMZM2G016671	2
GRMZM2G016677	1
GRMZM2G016738	2
GRMZM2G016744	1
GRMZM2G016749	1
GRMZM2G016754	1
GRMZM2G016756	1
GRMZM2G016774	2
GRMZM2G016790	1
GRMZM2G016802	1
GRMZM2G016803	1
GRMZM2G016805	3
GRMZM2G016819	1
GRMZM2G016827	4
GRMZM2G016836	1
GRMZM2G016844	1
GRMZM2G016858	2
GRMZM2G016866	1
GRMZM2G016875	2
GRMZM2G016878	1
GRMZM2G016890	4
GRMZM2G016894	2
GRMZM2G016922	1
GRMZM2G016923	5
GRMZM2G016930	1
GRMZM2G016939	4
GRMZM2G016948	1
GRMZM2G016958	1
GRMZM2G017008	1
GRMZM2G017011	1
GRMZM2G017031	1
GRMZM2G017045	2
GRMZM2G017077	1
GRMZM2G017080	6
GRMZM2G017081	2
GRMZM2G017086	1
GRMZM2G017087	1
GRMZM2G017089	3
GRMZM2G017103	1
GRMZM2G017110	2
GRMZM2G017142	1
GRMZM2G017157	1
GRMZM2G017159	1
GRMZM2G017164	5
GRMZM2G017186	2
GRMZM2G017187	3
GRMZM2G017193	1
GRMZM2G017244	1
GRMZM2G017249	1
GRMZM2G017254	4
GRMZM2G017257	8
GRMZM2G017266	1
GRMZM2G017268	1
GRMZM2G017269	1
GRMZM2G017285	1
GRMZM2G017290	1
GRMZM2G017305	2
GRMZM2G017321	1
GRMZM2G017329	1
GRMZM2G017334	2
GRMZM2G017349	1
GRMZM2G017351	6
GRMZM2G017355	1
GRMZM2G017368	1
GRMZM2G017382	2
GRMZM2G017386	1
GRMZM2G017388	1
GRMZM2G017404	1
GRMZM2G017411	1
GRMZM2G017414	4
GRMZM2G017419	1
GRMZM2G017421	5
GRMZM2G017426	2
GRMZM2G017460	1
GRMZM2G017470	1
GRMZM2G017486	2
GRMZM2G017520	4
GRMZM2G017522	1
GRMZM2G017525	2
GRMZM2G017528	1
GRMZM2G017533	4
GRMZM2G017536	2
GRMZM2G017537	4
GRMZM2G017555	1
GRMZM2G017557	3
GRMZM2G017578	1
GRMZM2G017586	2
GRMZM2G017603	1
GRMZM2G017606	1
GRMZM2G017616	1
GRMZM2G017624	2
GRMZM2G017636	1
GRMZM2G017643	1
GRMZM2G017647	2
GRMZM2G017670	3
GRMZM2G017671	1
GRMZM2G017678	1
GRMZM2G017709	2
GRMZM2G017739	1
GRMZM2G017789	2
GRMZM2G017792	1
GRMZM2G017802	1
GRMZM2G017804	1
GRMZM2G017805	2
GRMZM2G017815	1
GRMZM2G017821	1
GRMZM2G017831	1
GRMZM2G017852	1
GRMZM2G017853	1
GRMZM2G017865	2
GRMZM2G017869	2
GRMZM2G017923	6
GRMZM2G017933	1
GRMZM2G017940	1
GRMZM2G017941	2
GRMZM2G017957	1
GRMZM2G018004	1
GRMZM2G018006	1
GRMZM2G018027	2
GRMZM2G018044	1
GRMZM2G018059	6
GRMZM2G018068	2
GRMZM2G018074	1
GRMZM2G018082	2
GRMZM2G018103	3
GRMZM2G018105	1
GRMZM2G018108	1
GRMZM2G018126	2
GRMZM2G018138	1
GRMZM2G018148	1
GRMZM2G018177	1
GRMZM2G018181	1
GRMZM2G018189	1
GRMZM2G018193	1
GRMZM2G018197	1
GRMZM2G018223	4
GRMZM2G018228	1
GRMZM2G018229	1
GRMZM2G018241	1
GRMZM2G018251	1
GRMZM2G018254	2
GRMZM2G018275	1
GRMZM2G018280	1
GRMZM2G018314	3
GRMZM2G018341	2
GRMZM2G018353	1
GRMZM2G018356	4
GRMZM2G018364	1
GRMZM2G018366	1
GRMZM2G018369	1
GRMZM2G018372	1
GRMZM2G018375	1
GRMZM2G018403	2
GRMZM2G018416	6
GRMZM2G018436	2
GRMZM2G018447	1
GRMZM2G018455	1
GRMZM2G018462	1
GRMZM2G018472	4
GRMZM2G018484	4
GRMZM2G018485	1
GRMZM2G018487	1
GRMZM2G018491	2
GRMZM2G018508	4
GRMZM2G018527	3
GRMZM2G018566	2
GRMZM2G018573	1
GRMZM2G018579	2
GRMZM2G018586	1
GRMZM2G018589	1
GRMZM2G018607	2
GRMZM2G018612	3
GRMZM2G018619	4
GRMZM2G018649	1
GRMZM2G018692	1
GRMZM2G018695	1
GRMZM2G018697	1
GRMZM2G018706	1
GRMZM2G018707	1
GRMZM2G018716	1
GRMZM2G018724	1
GRMZM2G018747	2
GRMZM2G018756	1
GRMZM2G018760	1
GRMZM2G018771	1
GRMZM2G018775	1
GRMZM2G018786	4
GRMZM2G018793	1
GRMZM2G018798	2
GRMZM2G018806	1
GRMZM2G018820	1
GRMZM2G018823	2
GRMZM2G018837	4
GRMZM2G018869	8
GRMZM2G018885	2
GRMZM2G018901	1
GRMZM2G018926	1
GRMZM2G018943	1
GRMZM2G018950	4
GRMZM2G018951	2
GRMZM2G018955	1
GRMZM2G018971	1
GRMZM2G018984	1
GRMZM2G019050	3
GRMZM2G019056	1
GRMZM2G019106	1
GRMZM2G019119	1
GRMZM2G019121	2
GRMZM2G019166	1
GRMZM2G019171	1
GRMZM2G019173	1
GRMZM2G019177	1
GRMZM2G019183	9
GRMZM2G019185	3
GRMZM2G019200	2
GRMZM2G019207	1
GRMZM2G019209	1
[truncated: 15,525 more rows]
