# Supplementary material for: A Large Maize (Zea mays L.) SNP Genotyping Array: Development and Germplasm Genotyping, and Genetic Mapping to Compare with the B73 Reference Genome
Source: PLoS One. 2011 Dec 8;6(12):e28334. doi: 10.1371/journal.pone.0028334 (PMC3234264; doi:10.1371/journal.pone.0028334)
Supplement: Table S6 — Markers and gene assignment. For each marker, its assignment to filtered genes is displayed. NULL = no assignment. (XLS) [file pone.0028334.s012.xls]

## Sheet: Tabelle1
Supplementary Table S6: Markers and their gene assignment
Name	gene
PHM14519.8	NULL
PHM3630.8	NULL
PHM4955.12	NULL
PUT-163a-101389210-16	NULL
PUT-163a-101392844-22	NULL
PUT-163a-110528154-112	GRMZM2G164743
PUT-163a-13515860-232	NULL
PUT-163a-13515860-234	NULL
PUT-163a-13515860-235	NULL
PUT-163a-148942702-461	NULL
PUT-163a-148942702-462	NULL
PUT-163a-148942702-464	NULL
PUT-163a-148943685-476	NULL
PUT-163a-148943685-477	NULL
PUT-163a-149112808-975	NULL
PUT-163a-18163661-1261	NULL
PUT-163a-18163661-1262	NULL
PUT-163a-18172808-1387	NULL
PUT-163a-18180613-1496	NULL
PUT-163a-28982443-1665	NULL
PUT-163a-28982443-1666	NULL
PUT-163a-28982443-1667	NULL
PUT-163a-28986612-1722	NULL
PUT-163a-4646495-2099	NULL
PUT-163a-4730575-2150	NULL
PUT-163a-4730575-2151	NULL
PUT-163a-4730575-2153	NULL
PUT-163a-60352761-2693	NULL
PUT-163a-60356868-2816	NULL
PUT-163a-60396905-2949	NULL
PUT-163a-60396905-2950	NULL
PUT-163a-71318546-3146	NULL
PUT-163a-71769572-3542	NULL
PUT-163a-74241344-3659	NULL
PUT-163a-78109387-4288	NULL
PUT-163a-89757491-4674	NULL
PUT-163a-89763353-4712	NULL
PUT-163a-93013486-4809	NULL
PUT-163a-94473548-4861	NULL
PUT-163a-94473548-4862	NULL
PZA00086.8	NULL
PZA00153.3	NULL
PZA00153.7	NULL
PZA00311.4	NULL
PZA00452.4	NULL
PZA00560.2	NULL
PZA00755.2	NULL
PZA01034.1	NULL
PZA01039.1	NULL
PZA01726.1	NULL
PZA02167.2	NULL
PZA02296.1	NULL
PZA02474.1	NULL
PZA02906.12	NULL
PZA02906.7	NULL
PZA03036.23	NULL
PZA03171.3	NULL
PZA03370.1	NULL
PZA03578.1	NULL
PZB01487.2	NULL
PZB01689.1	NULL
PZB01689.2	NULL
PZB01944.3	NULL
PZE-101130736	NULL
PZE-101235343	GRMZM2G036650
PZE-103152091	GRMZM2G107042
PZE-106020516	NULL
PZE-106035881	GRMZM2G132636
PZE-108051160	GRMZM2G151738
PZE-108072680	GRMZM2G414557
PZE-109029455	GRMZM2G416082
PZE-109029456	GRMZM2G416082
PZE-109075522	NULL
PZE-109086414	NULL
PZE-110058700	NULL
SYN23631	NULL
SYNGENTA13524	NULL
SYNGENTA1616	NULL
SYNGENTA1627	NULL
SYNGENTA16568	NULL
SYNGENTA16702	NULL
SYNGENTA16703	NULL
SYNGENTA16704	NULL
SYNGENTA16705	NULL
SYNGENTA16911	NULL
SYNGENTA17266	NULL
SYNGENTA17315	NULL
ZM007732-0520	NULL
ZM008460-0475	NULL
ZM009081-0469	NULL
ZM009318-0450	NULL
ZM011231-0277	NULL
ZM012184-0473	NULL
ZM012517-0430	NULL
ZM013244-0577	NULL
ZM013298-0288	NULL
ZM013305-0224	NULL
ZM013526-0477	NULL
ZM013608-0315	NULL
ZM013672-0446	NULL
ZM013785-0420	NULL
ZM014127-0216	NULL
PHM16788.6	GRMZM2G157026
PHM16788.7	GRMZM2G157026
PHM5805.19	GRMZM2G096553
PHM662.27	GRMZM2G313481
PUT-163a-12967977-160	NULL
PUT-163a-149064115-819	GRMZM2G011269
PUT-163a-18176650-1447	GRMZM2G042639
PUT-163a-26557505-1615	GRMZM2G357296
PUT-163a-28910843-1642	NULL
PUT-163a-30032193-1854	GRMZM2G040131
PUT-163a-6021631-2317	AC185226
PUT-163a-60341044-2410	GRMZM2G012041
PUT-163a-60397057-2952	GRMZM2G024109
PUT-163a-71764991-3494	GRMZM2G023194
PUT-163a-71765182-3496	GRMZM2G065884
PUT-163a-71766778-3515	GRMZM2G083580
PUT-163a-74235050-3609	NULL
PUT-163a-76287889-3911	NULL
PUT-163a-78122693-4409	GRMZM2G128922
PUT-163a-78122842-4411	GRMZM2G334041
PUT-163a-78122849-4414	NULL
PZA00043.1	GRMZM2G166658
PZA00270.1	GRMZM2G012923
PZA00270.4	GRMZM2G012923
PZA00335.12	GRMZM2G481548
PZA00493.2	GRMZM2G163813
PZA00566.5	GRMZM2G430998
PZA00726.8	GRMZM2G049525
PZA01983.1	GRMZM2G313678
PZA02012.7	GRMZM2G005990
PZA02868.11	GRMZM2G437206
PZA02868.9	GRMZM2G437206
PZA02948.21	GRMZM2G137930
PZA02977.4	GRMZM2G114945
PZA03076.10	GRMZM2G046191
PZA03100.4	GRMZM2G112538
PZA03240.4	GRMZM2G053720
PZA03380.1	GRMZM2G462613
PZA03423.2	GRMZM2G068059
PZA03481.1	NULL
PZB00073.1	GRMZM2G418805
PZB00079.4	GRMZM2G024973
PZB00081.4	GRMZM2G120227
PZB00137.1	GRMZM2G395549
PZB00895.1	GRMZM2G157633
PZB00919.1	GRMZM2G090051
PZB01358.3	GRMZM2G313162
PZB01446.1	GRMZM2G111906
PZB02510.5	GRMZM2G069274
PZB02542.1	GRMZM2G334041
PZB02542.2	GRMZM2G334041
PZB02544.1	GRMZM2G334041
PZB02544.2	GRMZM2G334041
PZB02544.3	GRMZM2G334041
PZB02547.1	GRMZM2G334041
PZD00026.5	GRMZM2G099522
PZD00076.4	NULL
PZE-100001195	GRMZM2G377443
PZE-100001199	GRMZM2G377443
PZE-100001203	GRMZM2G377443
PZE-100001354	NULL
PZE-100001644	NULL
PZE-100001691	GRMZM2G037023
PZE-101037896	GRMZM2G376074
PZE-101044002	AC194395
PZE-101046116	GRMZM2G152360
PZE-101046118	GRMZM2G152360
PZE-101046122	GRMZM2G152360
PZE-101046161	NULL
PZE-101046194	GRMZM2G152390
PZE-101066347	NULL
PZE-101074076	GRMZM2G311182
PZE-101074428	GRMZM2G015226
PZE-101102471	NULL
PZE-101121271	GRMZM2G081977
PZE-101121282	GRMZM2G081977
PZE-101123086	GRMZM2G056039
PZE-101146702	GRMZM2G107106
PZE-101146721	GRMZM2G107106
PZE-101174118	NULL
PZE-101174120	NULL
PZE-101174289	GRMZM2G152408
PZE-101178446	GRMZM2G150351
PZE-101195591	NULL
PZE-101195592	NULL
PZE-101241431	GRMZM2G015892
PZE-102016498	GRMZM2G379758
PZE-102042073	GRMZM2G021530
PZE-102049484	NULL
PZE-102049489	NULL
PZE-102049491	NULL
PZE-102049498	NULL
PZE-102071398	NULL
PZE-102076263	NULL
PZE-102085077	NULL
PZE-102099604	NULL
PZE-102106221	GRMZM2G003755
PZE-102112009	NULL
PZE-102112011	NULL
PZE-102115599	NULL
PZE-102115604	NULL
PZE-102118788	NULL
PZE-102122100	NULL
PZE-102147873	GRMZM2G120305
PZE-102161079	GRMZM2G000596
PZE-102184764	GRMZM2G142214
PZE-102184787	NULL
PZE-102185668	GRMZM2G324860
PZE-103020378	GRMZM2G150941
PZE-103034268	NULL
PZE-103034556	NULL
PZE-103056930	NULL
PZE-103057734	GRMZM2G061428
PZE-103059266	NULL
PZE-103062560	NULL
PZE-103086395	GRMZM2G069408
PZE-103091187	AC208110
PZE-103109317	GRMZM2G080825
PZE-103183559	GRMZM2G075767
PZE-104013979	NULL
PZE-104032633	GRMZM2G315455
PZE-104041273	GRMZM2G142366
PZE-104048227	GRMZM2G030128
PZE-104051916	GRMZM2G384706
PZE-104053644	NULL
PZE-104064973	GRMZM2G008748
PZE-104087102	GRMZM2G044107
PZE-104112742	GRMZM2G006252
PZE-104112743	GRMZM2G006252
PZE-104133693	GRMZM2G132531
PZE-104133707	GRMZM2G430755
PZE-105053884	GRMZM2G177915
PZE-105059590	GRMZM2G047175
PZE-105069389	GRMZM2G030013
PZE-105079782	GRMZM2G133308
PZE-105084429	NULL
PZE-105084879	NULL
PZE-105085867	NULL
PZE-105088213	NULL
PZE-105088747	NULL
PZE-105116374	GRMZM2G165521
PZE-105155678	NULL
PZE-105161472	AC196008
PZE-105182648	GRMZM2G344061
PZE-106013484	GRMZM2G459581
PZE-106022665	GRMZM2G134214
PZE-106027389	NULL
PZE-106027393	NULL
PZE-106029615	NULL
PZE-106073612	NULL
PZE-106073613	NULL
PZE-106080024	GRMZM2G149768
PZE-107003750	GRMZM2G033014
PZE-107036810	NULL
PZE-107040665	NULL
PZE-107040666	NULL
PZE-107044795	NULL
PZE-107066232	NULL
PZE-107082817	GRMZM2G423567
PZE-107083362	NULL
PZE-107130444	GRMZM2G025992
PZE-107138060	NULL
PZE-108000394	NULL
PZE-108035280	NULL
PZE-108042248	GRMZM2G098129
PZE-108049747	GRMZM2G037012
PZE-108053477	NULL
PZE-108070212	NULL
PZE-108070976	AC233864
PZE-108071006	GRMZM2G070639
PZE-108083889	NULL
PZE-108088016	GRMZM2G029077
PZE-108089922	AC204619
PZE-108123041	GRMZM2G328341
PZE-109002856	AC212353
PZE-109015505	GRMZM2G160842
PZE-109018122	NULL
PZE-109018135	NULL
PZE-109048279	NULL
PZE-109049079	NULL
PZE-109049083	NULL
PZE-109049084	NULL
PZE-109049085	NULL
PZE-109049093	GRMZM2G047684
PZE-109049125	GRMZM2G047684
PZE-109049162	NULL
PZE-109049234	NULL
PZE-109053569	GRMZM2G431524
PZE-109055561	NULL
PZE-109055660	GRMZM2G141241
PZE-109062292	NULL
PZE-109073662	NULL
PZE-109086573	AC233955
PZE-109121151	GRMZM2G055899
PZE-109121159	GRMZM2G055899
PZE-109121160	GRMZM2G055899
PZE-109121175	GRMZM2G055899
PZE-109121239	GRMZM2G354851
PZE-109121241	GRMZM2G354851
PZE-110002468	GRMZM2G152016
PZE-110024110	NULL
PZE-110027730	NULL
PZE-110037264	GRMZM2G023422
PZE-110037275	GRMZM2G023422
PZE-110037276	GRMZM2G023422
PZE-110037278	GRMZM2G023422
PZE-110041462	AC203985
PZE-110042307	GRMZM2G154328
PZE-110048546	GRMZM2G306237
PZE-110049306	GRMZM2G411938
PZE-110049820	NULL
PZE-110049849	NULL
PZE-110049851	NULL
PZE-110049852	NULL
PZE-110049970	GRMZM2G166899
PZE-110049981	GRMZM2G174773
PZE-110050719	GRMZM2G000710
PZE-110066556	NULL
PZE0004602655	NULL
PZE0005672227	GRMZM2G037023
SYN10180	NULL
SYN10183	NULL
SYN11849	GRMZM2G135688
SYN12129	GRMZM2G104045
SYN12130	GRMZM2G104045
SYN12131	GRMZM2G104045
SYN12989	NULL
SYN15486	GRMZM2G130790
SYN17544	GRMZM2G167698
SYN18227	GRMZM2G023275
SYN18749	GRMZM2G054155
SYN23194	NULL
SYN23982	GRMZM2G107540
SYN24654	GRMZM2G128969
SYN24655	GRMZM2G128969
SYN24656	GRMZM2G128969
SYN25218	GRMZM2G083580
SYN25219	GRMZM2G083580
SYN2671	GRMZM2G029194
SYN27244	GRMZM2G451861
SYN27719	GRMZM2G073192
SYN27720	GRMZM2G073192
SYN28345	GRMZM2G063258
SYN28348	GRMZM2G063258
SYN28351	GRMZM2G063258
SYN29313	AC234091
SYN29868	GRMZM2G039746
SYN31296	GRMZM2G081012
SYN31568	GRMZM2G069408
SYN31569	GRMZM2G069408
SYN31570	GRMZM2G069408
SYN31571	GRMZM2G069408
SYN31577	GRMZM2G069408
SYN31582	GRMZM2G069408
SYN31586	GRMZM2G069408
SYN32300	GRMZM2G012041
SYN34975	GRMZM2G476597
SYN36415	GRMZM2G081745
SYN3668	GRMZM2G040131
SYN3669	GRMZM2G040131
SYN3670	GRMZM2G040131
SYN3672	GRMZM2G040131
SYN6538	GRMZM2G475905
SYN6540	GRMZM2G475905
SYN8829	GRMZM2G021194
SYN95	GRMZM2G016150
SYN9943	GRMZM2G318956
SYN9944	GRMZM2G318956
SYN9946	GRMZM2G318956
SYN9949	GRMZM2G318956
SYN9950	GRMZM2G318956
SYNGENTA12599	NULL
SYNGENTA13568	GRMZM2G359874
SYNGENTA5434	GRMZM2G476597
ZM008299-0359	NULL
ZM012429-0380	GRMZM2G083580
PZE0008211605	NULL
PZE-100002267	NULL
PZE0008250961	NULL
PZE-100002288	GRMZM2G027221
PZE-100002298	NULL
PZE0008411093	NULL
PZE-100002316	GRMZM2G166940
PZE-100002320	GRMZM2G166940
PZE-100002337	NULL
PZE-100002365	NULL
PZE-100002384	NULL
PZE-100002395	GRMZM2G082184
PZE0008527488	GRMZM2G082184
PZE-100002416	GRMZM2G082184
PZE-100002463	NULL
PZE-100002464	NULL
PZE-100002465	NULL
PZE0008531494	NULL
PZE-100002471	NULL
PZE0008532123	NULL
PZE-100002478	NULL
PZE-100002507	NULL
PZE0008533122	NULL
PZE-100002529	NULL
PZE-100002530	NULL
PZE0008852326	NULL
PZE-100000018	NULL
PZE-100000026	NULL
PZE-100000093	NULL
PZE-100000066	NULL
PZE-100000065	NULL
PZE-100000048	NULL
PZE0000200501	NULL
PZE-100000045	NULL
PZE-100000356	NULL
PZE-100000365	NULL
PZE-100000376	NULL
PZE-100000438	GRMZM2G011070
SYN83	NULL
SYN79	GRMZM2G467059
PZE-101000060	NULL
PZE-101000088	NULL
PZE-101000083	NULL
PZE-101000108	NULL
PZE-101000111	NULL
PZE-101000161	NULL
PZE-101000167	NULL
PZE-101000169	NULL
PZE-101000209	NULL
PZE-101000256	NULL
PZE-101000301	NULL
PZE-101000344	NULL
PZE-101000348	GRMZM2G399700
PZE-101000349	GRMZM2G399700
PZE-101000360	NULL
PZE-101000359	NULL
PZE-101000370	NULL
PZE-101000424	GRMZM2G172183
PZE-101000431	NULL
PZE-101000442	NULL
PZE-101000449	GRMZM2G073979
PZE-101000450	GRMZM2G073979
PZE-101000451	GRMZM2G374777
PUT-163a-71312844-3126	GRMZM2G374779
SYN8296	GRMZM2G374812
PZE-101000530	GRMZM2G021470
PZE-101000557	NULL
PZE-101000610	NULL
PZE-101000659	GRMZM2G397508
PZE-101000671	GRMZM2G097229
PZE-101000673	NULL
PZE-101000740	GRMZM2G474194
PZE-101000754	NULL
PZE-101000760	NULL
PZE-101000775	GRMZM2G703462
PZE-101000788	NULL
SYN9660	GRMZM2G161540
SYN9659	GRMZM2G161560
SYN10558	GRMZM2G361164
PZE-101001044	GRMZM2G060296
PZE-101001094	GRMZM2G164696
PZE-101001103	GRMZM2G164696
PZE-101001107	NULL
PZE-101001108	NULL
PZE-101001110	NULL
SYN10560	NULL
PZE-101001114	NULL
PZE-101001115	NULL
PZE-101001116	NULL
SYN13279	GRMZM2G114469
SYN13282	GRMZM2G114459
SYN6001	GRMZM2G109725
PZE-101001265	NULL
PZE-101001280	GRMZM2G158378
PZE-101001320	NULL
PZE-101001380	GRMZM2G329177
SYN27251	GRMZM2G329177
PUT-163a-5499487-2275	GRMZM2G052546
PZE-101001587	GRMZM2G085691
SYN38927	GRMZM2G388684
SYN35330	GRMZM2G085827
SYN35346	GRMZM2G085872
SYN35327	GRMZM2G085872
SYN35339	GRMZM2G085872
SYN35335	GRMZM2G085872
SYN35336	GRMZM2G086242
SYN35329	GRMZM2G086242
SYN35333	GRMZM2G086269
SYN35328	GRMZM2G086269
SYN35344	GRMZM2G086269
SYN38932	GRMZM2G042552
SYN38934	GRMZM2G042552
SYN38928	GRMZM2G042552
SYNGENTA5822	GRMZM2G109987
SYN38926	NULL
PUT-163a-16926058-1127	NULL
SYN35337	GRMZM2G006673
PUT-163a-60359045-2871	GRMZM2G007025
PZE-101002081	GRMZM2G015384
PZA03613.2	GRMZM2G137366
SYN2547	GRMZM2G137366
SYN2548	GRMZM2G137366
SYN2545	GRMZM2G137236
PZE-101002282	GRMZM2G137236
SYN11121	GRMZM2G436226
SYN11115	GRMZM2G436226
SYN11114	GRMZM2G436226
PZE-101002367	GRMZM2G436226
SYN11122	GRMZM2G314660
SYN11127	GRMZM2G314660
SYNGENTA17310	GRMZM2G092232
SYN30742	GRMZM2G124550
SYN30740	NULL
SYN30750	NULL
SYN30751	NULL
SYN30756	NULL
SYN30757	NULL
SYN30738	NULL
SYN30746	NULL
SYN30752	NULL
SYN30737	GRMZM2G144197
PZE-101002887	GRMZM2G077615
PZE-101002919	GRMZM2G077760
SYN30755	GRMZM2G077769
PZE-101003026	GRMZM2G077780
PZE-101003031	GRMZM2G077780
PZE-101003115	GRMZM2G126199
PZE-101003133	GRMZM2G126218
PZE-101003135	GRMZM2G126218
PZE-101003141	GRMZM2G126218
SYN9381	GRMZM2G426802
SYN9380	GRMZM2G426802
SYN9363	GRMZM2G426802
SYN9377	GRMZM2G426802
SYN9378	GRMZM2G426802
SYN9361	GRMZM2G440537
SYNGENTA16820	GRMZM2G440537
SYN9365	GRMZM2G440562
SYN9368	GRMZM2G440562
PZE-101003785	GRMZM2G088482
SYN11492	GRMZM2G088482
SYN11486	GRMZM2G088482
SYN11494	GRMZM2G029824
SYN11485	NULL
SYN11493	GRMZM2G029824
SYN11490	GRMZM2G029824
SYN11500	GRMZM2G029824
SYN11501	GRMZM2G029824
SYN11503	GRMZM2G029824
SYN11491	GRMZM2G320099
PZA02129.1	GRMZM2G030299
PZE-101004328	GRMZM2G030567
PZE-101004337	GRMZM2G085909
PZE-101004387	GRMZM2G008327
SYN15069	GRMZM2G008773
SYN15073	GRMZM2G308570
PZE-101004923	GRMZM2G087207
SYN10467	GRMZM2G087207
SYN10459	GRMZM2G387837
SYN10469	GRMZM2G312438
PZE-101004580	GRMZM2G312438
PZE-101005008	NULL
PZA00393.1	GRMZM2G458009
PZE-101005032	GRMZM2G167568
PUT-163a-29543981-1758	GRMZM2G181153
PUT-163a-29543981-1757	GRMZM2G181153
SYN5932	GRMZM2G473389
SYN5934	GRMZM2G049031
SYN5936	GRMZM2G049031
SYN5935	GRMZM2G104468
PZE-101005831	NULL
PZE-101005818	NULL
PZE-101005806	NULL
SYN7380	GRMZM2G341934
SYN7378	GRMZM2G341934
PZA02869.8	GRMZM2G040762
PZE-101005765	GRMZM2G040762
PZE-101005766	GRMZM2G040762
PZE-101005770	GRMZM2G040762
SYN7752	GRMZM2G105415
SYN7755	GRMZM2G105415
PUT-163a-50325923-2183	GRMZM2G176837
PUT-163a-50325923-2184	GRMZM2G176837
SYN10708	GRMZM2G176840
SYN10711	GRMZM2G176840
SYN10714	GRMZM2G176840
SYN10715	GRMZM2G176840
SYN10709	GRMZM2G475380
PZE-101006745	NULL
PZD00021.2	NULL
PZD00020.2	NULL
PZD00020.4	NULL
PZD00081.2	NULL
PZD00019.1	GRMZM2G475390
zagl1.1	GRMZM2G475390
PZE-101006890	GRMZM2G070259
SYN11315	GRMZM2G070259
ZM013498-0200	GRMZM2G159427
SYN11308	GRMZM2G327059
SYN11325	GRMZM2G327059
PZE-101007769	GRMZM2G165422
SYN36149	GRMZM2G119736
SYN36150	GRMZM2G119736
SYN36142	GRMZM2G119736
SYN36143	GRMZM2G119736
PZA01022.1	GRMZM2G119736
SYN36146	GRMZM2G552966
SYN10139	GRMZM2G176558
PZE-101008685	GRMZM2G055575
PZE-101009163	NULL
PZE-101009538	NULL
PZE-101009528	GRMZM2G129278
PUT-163a-86470789-4502	NULL
PUT-163a-86470789-4504	GRMZM2G129278
PUT-163a-86470789-4503	GRMZM2G129278
PZE-101009312	GRMZM2G428184
PZE-101009310	GRMZM2G129243
PZE-101009215	NULL
PZE-101009582	GRMZM2G040158
PZE-101009670	GRMZM2G065718
SYN6322	GRMZM2G032852
SYN6315	GRMZM2G032852
SYN6312	GRMZM2G032852
PUT-163a-13237058-195	GRMZM2G321053
SYN6339	GRMZM2G321053
SYN6338	GRMZM2G321053
SYN6314	GRMZM2G321053
SYN6335	GRMZM2G321053
SYN6346	GRMZM2G321053
SYN6331	GRMZM2G321041
SYN6318	GRMZM2G032409
SYN6326	GRMZM2G032409
SYN6317	GRMZM2G032219
SYN6320	GRMZM2G032219
SYN6337	GRMZM2G032219
PZE-101010560	NULL
PUT-163a-29543882-1755	GRMZM2G031859
PZE-101010649	GRMZM2G007263
SYN36524	GRMZM2G008064
PZE-101010821	GRMZM2G008122
PZE-101010917	GRMZM2G085554
PUT-163a-148991740-712	GRMZM2G137312
PZE-101011048	GRMZM2G137312
PZE-101011197	NULL
PZE-101011230	NULL
SYN13179	GRMZM2G092923
ZM012984-0229	GRMZM2G092923
SYN13174	GRMZM2G392956
SYN13182	GRMZM2G392956
SYN13185	GRMZM2G392956
PZE-101011431	GRMZM2G392956
SYN13177	GRMZM2G392956
SYN13175	GRMZM2G089056
SYN13165	GRMZM2G089056
SYN13178	GRMZM2G089056
SYN13171	GRMZM2G089056
SYN13170	GRMZM2G089056
SYN7706	GRMZM2G020548
SYN7705	GRMZM2G020548
SYNGENTA6009	GRMZM2G109566
SYN7702	GRMZM2G109566
SYN7697	GRMZM2G409976
PZE-101011906	GRMZM2G409976
SYN7698	GRMZM2G090568
SYN7696	GRMZM2G090738
SYN20420	GRMZM2G057158
SYN12336	GRMZM2G096020
SYN12337	GRMZM2G096020
PZE-101012517	GRMZM2G096020
SYN12340	GRMZM2G096020
SYN12338	GRMZM2G096020
SYN13394	GRMZM2G092719
SYN13400	GRMZM2G059428
SYN13397	GRMZM2G110345
SYN13396	GRMZM2G110345
SYN13395	GRMZM2G110345
PZE-101013598	GRMZM2G048740
SYN13519	GRMZM2G048740
SYN13518	GRMZM2G048740
PZE-101013646	GRMZM2G093286
PZE-101013713	GRMZM2G119499
SYNGENTA0547	GRMZM2G096269
PZE-101013772	GRMZM2G096269
PZE-101013802	GRMZM2G096269
PHM1699.29	GRMZM2G096247
PZE-101013818	GRMZM2G096153
SYN10900	GRMZM2G096153
SYN10896	GRMZM2G096153
SYN6411	GRMZM2G092481
SYN6413	GRMZM2G092481
PZE-101014003	GRMZM2G173372
PZE-101014135	GRMZM2G075701
PZE-101014266	GRMZM2G176523
SYN6732	GRMZM2G176397
SYN6740	GRMZM2G176397
SYN6742	GRMZM2G176397
SYN6738	GRMZM2G176397
SYN6739	GRMZM2G176397
SYN6737	GRMZM2G176397
SYN6733	GRMZM2G176397
SYN35551	GRMZM2G018491
SYN35550	GRMZM2G018491
SYN35545	GRMZM2G018579
PZA00528.1	GRMZM2G018579
SYN35543	GRMZM2G018706
SYN11901	NULL
SYN11909	NULL
PZA-000175002	GRMZM2G472167
SYN11906	GRMZM2G171181
SYN11911	GRMZM2G171181
SYN11912	GRMZM2G171181
SYN11928	GRMZM2G171181
SYN11904	GRMZM2G171181
SYN11902	GRMZM2G171324
SYN11929	GRMZM2G171324
PZE-101015149	GRMZM2G171324
SYN11903	GRMZM2G171324
SYN11908	GRMZM2G171324
SYN11910	GRMZM2G171333
SYN11915	GRMZM2G171333
PZE-101015469	GRMZM2G474258
PZE-101015471	GRMZM2G474258
PZE-101015503	GRMZM2G474258
SYN6211	GRMZM2G046888
SYN6207	GRMZM2G046919
SYN6208	GRMZM2G046932
SYN6209	GRMZM2G047002
PZA00447.5	GRMZM2G149257
PZA00447.6	GRMZM2G149257
PZA00447.8	GRMZM2G149257
PZB01915.1	GRMZM2G450125
SYNGENTA14387	GRMZM2G450125
PZA00731.6	GRMZM2G079772
PZA00731.7	GRMZM2G079772
PZE-101016495	GRMZM2G079772
PZE-101016496	GRMZM2G079772
SYN21172	GRMZM2G062726
SYN21171	GRMZM2G062726
SYN21174	GRMZM2G062726
SYN21175	GRMZM2G062726
SYN14137	GRMZM2G107686
SYN14140	GRMZM2G107686
SYN14142	GRMZM2G107532
SYN14141	GRMZM2G107532
SYN14147	GRMZM2G107532
SYN14146	GRMZM2G107532
SYN14145	GRMZM2G107532
SYN14144	GRMZM2G107532
SYN14143	GRMZM2G107532
SYN14138	GRMZM2G107532
PZE-101016971	GRMZM2G107532
PZE-101016973	GRMZM2G107532
SYN10548	GRMZM2G170567
SYN10549	GRMZM2G170567
SYN10544	NULL
SYN10543	NULL
PZE-101017187	NULL
SYN10542	NULL
SYN10547	GRMZM2G415343
PZE-101017262	GRMZM2G415343
SYN10546	GRMZM2G415343
PZE-101017380	GRMZM2G009818
PZE-101017463	GRMZM2G178571
PZE-101017487	GRMZM2G062933
SYN5905	GRMZM2G062841
PZE-101017580	GRMZM2G062841
PZE-101017581	GRMZM2G062841
SYN2431	GRMZM2G038485
SYN2434	GRMZM2G038485
SYN2436	GRMZM2G038485
SYN2435	GRMZM2G038485
PZA03519.2	GRMZM2G339563
PZA03519.1	GRMZM2G339563
PZA03520.2	GRMZM2G339563
PZA03520.3	GRMZM2G339563
PZE-101017779	GRMZM2G339563
PZA00106.9	GRMZM2G339563
PZE-101017823	GRMZM2G117855
PZE-101018023	NULL
PZE-101018057	NULL
PZE-101018111	NULL
PZE-101018160	NULL
PZE-101018199	GRMZM2G028521
PZE-101018206	NULL
PZE-101018214	NULL
PZE-101018261	GRMZM2G150925
PZE-101018356	GRMZM2G150915
PZE-101018400	NULL
PZE-101018404	NULL
PZE-101018411	GRMZM2G043799
PZE-101018453	NULL
PZE-101018516	GRMZM2G092483
PZE-101018567	GRMZM2G092542
PZE-101018616	NULL
PZE-101018668	NULL
PZE-101018702	NULL
PZE-101018729	NULL
PZE-101018769	GRMZM2G139834
PZE-101018818	NULL
PZE-101018826	NULL
PZE-101018868	GRMZM2G358279
PZE-101019294	GRMZM2G056870
PZE-101019334	GRMZM2G112728
PZE-101019350	GRMZM2G413315
PZE-101019536	AC209858
PZE-101019537	AC209858
PZE-101019538	AC209858
PZE-101019557	GRMZM2G703490
PZE-101019597	NULL
SYN5764	GRMZM2G086072
PZE-101019726	GRMZM2G086072
PZE-101019727	GRMZM2G086072
PZE-101019728	GRMZM2G086072
PZE-101019767	GRMZM2G122787
PZE-101019781	NULL
PZE-101019823	NULL
PZE-101019853	GRMZM2G018068
SYN20883	NULL
SYN20882	NULL
PZE-101020116	GRMZM2G141636
SYN20881	GRMZM2G141636
PUT-163a-4647212-2116	GRMZM2G027821
SYN34343	GRMZM2G028070
SYN34345	GRMZM2G028070
SYN34331	GRMZM2G028070
SYN34328	GRMZM2G028070
SYN34334	GRMZM2G028070
SYN34332	GRMZM2G028070
SYN34342	GRMZM2G028070
SYN34325	GRMZM2G028070
SYN34329	GRMZM2G028070
PZE-101020456	GRMZM2G138041
PUT-163a-4609499-2076	GRMZM2G076062
SYN33820	GRMZM2G076062
SYN33818	GRMZM2G076062
SYN33828	GRMZM2G377787
SYN33835	GRMZM2G377787
SYN33817	GRMZM2G377787
SYN33821	GRMZM2G076423
SYN33825	GRMZM2G076423
PZE-101020844	GRMZM2G472236
PZE-101020931	GRMZM2G169747
PZE-101020971	GRMZM2G472266
PZE-101020979	GRMZM2G472266
PZE-101021308	GRMZM2G154211
SYN372	GRMZM2G154211
PZE-101021455	NULL
PZE-101021479	NULL
PZE-101021574	GRMZM2G154119
PZE-101021585	GRMZM2G154087
SYN20609	GRMZM2G453001
PZE-101021690	GRMZM2G154036
PZE-101021745	GRMZM2G166445
PUT-163a-89250869-4646	GRMZM2G165998
PUT-163a-31558578-1965	GRMZM2G165998
PZE-101021926	GRMZM2G165998
PZE-101021930	GRMZM2G165998
SYN20615	GRMZM2G165972
SYN20612	GRMZM2G165972
SYN20618	GRMZM2G165972
PZE-101021985	GRMZM2G165972
SYN20617	GRMZM2G165972
PZE-101021986	GRMZM2G165972
PZE-101021997	NULL
PZE-101022341	GRMZM2G056231
PZE-101022526	GRMZM2G136081
PZE-101022796	GRMZM2G031790
SYN12538	NULL
SYN12549	GRMZM2G172410
SYN12547	GRMZM2G172410
SYN12545	GRMZM2G172322
PZA03557.1	GRMZM2G172322
SYN12536	GRMZM2G172322
SYN12535	GRMZM2G172322
PZE-101023214	NULL
SYN20037	GRMZM2G169320
SYN20040	GRMZM2G169320
SYN20039	GRMZM2G169320
PZE-101023271	NULL
SYN20032	NULL
SYN20031	GRMZM2G470438
SYN20034	GRMZM2G004641
SYN14649	GRMZM2G417455
SYN14642	GRMZM2G417455
SYN14641	GRMZM2G417455
SYN14644	GRMZM2G417455
SYN14645	GRMZM2G417455
SYN14648	GRMZM2G417455
PZE-101023625	NULL
SYN14647	GRMZM2G407396
PZE-101023852	GRMZM2G124042
SYN112	NULL
SYN113	NULL
SYN114	NULL
SYN111	NULL
SYN5662	GRMZM2G124051
SYN5664	GRMZM2G124051
SYN5667	GRMZM2G124051
SYN5663	GRMZM2G124143
PZE-101024131	GRMZM2G115131
PZE-101024353	GRMZM2G063287
PZE-101024424	GRMZM2G091822
PZA03663.2	GRMZM2G091916
PZE-101024452	GRMZM2G091916
SYN25067	GRMZM2G026807
SYN25072	GRMZM2G026807
SYN25071	GRMZM2G026807
SYN25070	GRMZM2G026807
SYN25069	GRMZM2G026807
SYN25068	GRMZM2G026807
csu1171.2	GRMZM2G026807
PUT-163a-60345927-2539	GRMZM2G026807
PZE-101024519	GRMZM2G026807
PZA01497.1	GRMZM2G026807
PZE-101024556	NULL
PZE-101024667	GRMZM2G162725
PZE-101024700	NULL
PZE-101024733	NULL
SYN25022	GRMZM2G462860
PZE-101024779	GRMZM2G462860
SYN25015	GRMZM2G462860
PZE-101024808	GRMZM2G162764
PZE-101024809	GRMZM2G162764
SYN25029	GRMZM2G162764
SYN33163	GRMZM2G162800
SYN33160	GRMZM2G162814
PZA01652.1	GRMZM2G440280
SYN33162	GRMZM2G139963
PZE-101025101	GRMZM2G034283
SYN31161	GRMZM2G034302
PUT-163a-149070810-821	GRMZM2G034302
SYN31156	GRMZM2G034302
PUT-163a-149070811-822	GRMZM2G034302
SYN31166	GRMZM2G333756
SYN31163	GRMZM2G333756
SYNGENTA10955	GRMZM2G333756
SYNGENTA12708	GRMZM2G333756
SYN22236	GRMZM2G124353
PZE-101025939	GRMZM2G022363
SYN22238	GRMZM2G406601
SYN20196	GRMZM2G021498
PZE-101026095	GRMZM2G142557
PZE-101026096	GRMZM2G142557
ZM015125-0227	GRMZM2G142609
PZE-101026148	GRMZM2G142609
SYN5068	GRMZM2G419901
SYN5061	GRMZM2G119852
SYNGENTA10737	GRMZM2G119852
SYN5056	GRMZM2G119933
SYN5051	GRMZM2G119933
SYN5065	GRMZM2G119933
PZE-101026206	GRMZM2G119933
PZE-101026218	GRMZM2G119933
SYN5063	GRMZM2G119933
SYN5066	GRMZM2G119933
PZE-101026314	GRMZM2G000686
PZE-101026386	NULL
PZE-101026429	GRMZM2G000741
PZE-101026621	NULL
PUT-163a-76282462-3845	GRMZM2G156486
PZE-101026882	NULL
PZE-101027125	GRMZM2G012102
PZE-101027158	GRMZM2G012216
ZM008441-0588	GRMZM2G072700
PZE-101027351	GRMZM2G064663
PZE-101027362	GRMZM2G064732
PZE-101027182	GRMZM2G080524
PZE-101027475	NULL
PZE-101027550	NULL
PZE-101027616	GRMZM2G175164
PZE-101027667	GRMZM2G175164
SYN14297	GRMZM2G017616
PZE-101027798	GRMZM2G017254
PZE-101027807	GRMZM2G017254
PUT-163a-50327548-2188	GRMZM2G017254
PUT-163a-76287542-3906	GRMZM2G017254
PUT-163a-149084683-873	GRMZM2G016511
PZE-101027831	AC196394
PZE-101028031	NULL
PUT-163a-71311320-3113	AC190838
PUT-163a-71311320-3111	AC190838
PUT-163a-71311320-3110	AC190838
PZE-101028104	NULL
PZE-101028121	NULL
SYN362	GRMZM2G445634
SYN364	GRMZM2G147920
PZE-101028242	GRMZM2G147910
SYN367	GRMZM2G445613
PZE-101028351	GRMZM2G445613
SYN31941	GRMZM2G408987
PZE-101028839	GRMZM2G115182
PZE-101028883	GRMZM2G129674
PZE-101028930	GRMZM2G018984
PZE-101029123	GRMZM2G315321
SYN33277	GRMZM2G496991
SYN33270	GRMZM2G153393
PUT-163a-101390185-21	GRMZM2G153393
SYN33269	GRMZM2G410515
PZB00718.5	GRMZM2G410515
PZB00718.3	GRMZM2G410515
PZE-101029587	GRMZM2G109431
SYN30822	GRMZM2G109589
PZE-101029648	GRMZM2G109589
SYN30825	GRMZM2G109589
SYN30824	GRMZM2G109589
PZE-101029689	GRMZM2G113351
SYN30830	GRMZM2G113401
SYN30828	GRMZM2G113401
PZE-101029707	NULL
PZE-101029737	NULL
PZE-101029748	NULL
PZE-101029759	GRMZM2G114918
PZE-101029820	NULL
SYN10534	GRMZM2G093197
SYN10533	NULL
PZE-101029990	GRMZM2G358311
PZE-101029991	GRMZM2G358311
SYN10530	GRMZM2G358311
SYN10529	GRMZM2G358311
SYN10525	GRMZM2G059102
SYN10536	GRMZM2G059102
SYN10535	GRMZM2G059102
SYN10527	GRMZM2G059102
SYN10537	GRMZM2G059102
SYN10531	NULL
SYN10528	GRMZM2G065234
PZE-101030022	GRMZM2G065234
SYN100	GRMZM2G023575
PZE-101030089	GRMZM2G023575
SYN97	GRMZM2G023983
SYN96	GRMZM2G023983
SYN101	NULL
PZE-101030211	GRMZM2G025078
PZE-101030220	GRMZM2G025078
PZE-101030221	GRMZM2G025078
PZE-101030251	NULL
PZE-101030258	NULL
PZE-101030261	NULL
PZE-101030263	NULL
PZE-101030280	NULL
SYN8027	GRMZM2G433117
PZE-101030300	NULL
ZM013214-0531	NULL
PZE-101030302	NULL
SYN30133	NULL
PZE-101030429	NULL
PZE-101030508	GRMZM2G398848
PZE-101030561	NULL
SYN29713	GRMZM2G009326
PZE-101030616	NULL
PZE-101030623	NULL
PZE-101030692	NULL
PZA00358.12	GRMZM2G031177
PZE-101030875	GRMZM2G148706
PZE-101030925	GRMZM2G148706
PZE-101030943	NULL
PZE-101031043	NULL
PZE-101031053	NULL
PZE-101031077	GRMZM2G006631
PZE-101031146	GRMZM2G006676
PZE-101031250	NULL
PZE-101031377	NULL
SYNGENTA18049	GRMZM2G132367
PZE-101031542	GRMZM2G075712
SYN16133	GRMZM2G154007
PUT-163a-148944618-481	NULL
PZE-101031655	GRMZM2G397055
PZE-101031636	GRMZM2G397055
SYN7651	GRMZM2G097283
PZE-101032015	GRMZM2G464393
SYN38630	NULL
SYN38627	GRMZM2G113821
SYN38628	GRMZM2G113821
SYN38626	GRMZM2G113821
PZE-101032230	GRMZM2G113821
PZE-101032231	GRMZM2G113821
PZE-101032246	GRMZM2G113775
PZE-101032249	GRMZM2G113775
PZE-101032313	NULL
PZE-101032318	NULL
ZM004048-0695	GRMZM2G006781
PZE-101032517	NULL
PZE-101032702	GRMZM2G003466
PZE-101032703	NULL
PZE-101032704	NULL
SYN35792	NULL
SYN35793	GRMZM2G028136
SYN28649	GRMZM2G432566
SYN28651	GRMZM2G432566
SYN28647	GRMZM2G432566
PZE-101032822	NULL
SYN28648	GRMZM2G002002
PZE-101032815	GRMZM2G002002
SYN24828	GRMZM2G134367
SYN24827	GRMZM2G134367
PZE-101032846	GRMZM2G155086
SYN27885	NULL
SYN27888	GRMZM2G178294
SYN27887	NULL
PZE-101032884	NULL
SYN27599	GRMZM2G029055
PZE-101032933	GRMZM2G029055
PZE-101032948	GRMZM2G029055
PZE-101032956	NULL
PZE-101032957	NULL
SYN406	GRMZM2G111191
PZE-101032973	GRMZM2G111191
SYN404	GRMZM2G111191
PZE-101032974	GRMZM2G111191
PZE-101032978	GRMZM2G111214
PZE-101032991	NULL
PZE-101033005	GRMZM2G411084
PZE-101033065	NULL
PZE-101033119	GRMZM2G040152
PZE-101033184	GRMZM2G057756
SYN18699	GRMZM2G004259
SYN18708	GRMZM2G004397
SYN18706	GRMZM2G004397
SYN18710	GRMZM2G004397
SYN18709	GRMZM2G004397
PZA00425.11	GRMZM2G004397
SYN18697	GRMZM2G004422
SYN18695	GRMZM2G004422
SYN18696	GRMZM2G004422
SYN18703	NULL
SYN18698	GRMZM2G086604
PZE-101033489	GRMZM2G162535
PZE-101033613	NULL
PZE-101033622	GRMZM2G114234
PZE-101033801	GRMZM2G114190
PZE-101033968	GRMZM2G114184
PZE-101034048	GRMZM2G114071
PZE-101034052	GRMZM2G114071
SYN428	NULL
SYN430	GRMZM2G388915
PZE-101034085	GRMZM2G388915
PZE-101034091	GRMZM2G388915
SYN431	NULL
PZE-101034101	GRMZM2G388915
PHM13619.5	GRMZM2G006958
PZE-101034395	GRMZM2G007130
SYN18923	GRMZM2G006977
SYN18926	GRMZM2G006977
SYN18917	GRMZM2G006977
SYN18916	GRMZM2G006977
PZE-101034427	GRMZM2G006977
PZE-101034431	GRMZM2G006977
SYN18922	GRMZM2G077127
SYN18921	GRMZM2G077127
PZE-101034578	NULL
PZA02487.1	GRMZM2G119104
PHM3226.15	GRMZM2G119104
PUT-163a-60353197-2708	GRMZM2G055025
PUT-163a-60353197-2707	GRMZM2G055025
PZE-101035008	GRMZM2G055172
PZE-101035105	GRMZM2G007188
PZE-101035119	GRMZM2G015067
ZM013364-0434	GRMZM2G015219
PZE-101035341	NULL
PZE-101035605	GRMZM2G035217
PZE-101035640	GRMZM2G005844
SYN13194	GRMZM2G005844
SYN13192	GRMZM2G005844
SYN13193	GRMZM2G005844
PZE-101035691	NULL
PZE-101035737	NULL
PZD00096.1	GRMZM2G005624
PZD00098.3	GRMZM2G005624
PZD00098.2	GRMZM2G005624
SYNGENTA17578	GRMZM2G005624
SYN13196	GRMZM2G005435
SYN13195	GRMZM2G005435
SYN13191	GRMZM2G005435
PZE-101036205	GRMZM2G171073
PZE-101036181	GRMZM2G471250
PZE-101036305	GRMZM2G153769
SYN25850	GRMZM2G153769
PZE-101036310	GRMZM2G153769
PZE-101036318	GRMZM2G153769
PZE-101036338	GRMZM2G153920
PZE-101036345	NULL
PZE-101036444	NULL
PZE-101036423	GRMZM2G002492
PZE-101036609	GRMZM2G047513
PZE-101036683	GRMZM2G013430
PZE-101036799	NULL
PZE-101036862	NULL
PZE-101036864	NULL
SYN39147	GRMZM2G440543
SYN7041	GRMZM2G139852
SYN7040	GRMZM2G139852
PZE-101036991	NULL
PZE-101036998	NULL
SYN7039	GRMZM2G103873
PZE-101037142	GRMZM2G159632
PZE-101037191	NULL
PZE-101037211	NULL
PZE-101037244	GRMZM2G042171
SYN5537	GRMZM2G042171
SYN5538	GRMZM2G042171
PZE-101037265	GRMZM2G042171
PZE-101037493	NULL
PZE-101037602	GRMZM2G331652
PZE-101037751	GRMZM2G032423
PZA02921.9	AC194015
SYNGENTA10987	AC194015
SYNGENTA10989	AC194015
PZE-101037854	NULL
SYN87	GRMZM2G376074
PUT-163a-76288969-3915	GRMZM2G376074
PZE-101038026	GRMZM2G155242
PUT-163a-4314770-2050	GRMZM2G155242
PUT-163a-4314770-2048	GRMZM2G155242
PZE-101038058	GRMZM2G070716
PZE-101038176	GRMZM2G070442
PZE-101038222	GRMZM2G070442
PZE-101038228	GRMZM2G070442
PZE-101038250	GRMZM2G069765
PZE-101038253	GRMZM2G069765
PZE-101038258	GRMZM2G069765
PZE-101038268	NULL
PZE-101038315	GRMZM2G107805
SYN16271	GRMZM2G107815
SYN16264	GRMZM2G107815
SYN16262	GRMZM2G107815
SYN16261	GRMZM2G107854
SYN16275	GRMZM2G107854
SYN16276	GRMZM2G107854
SYN16259	GRMZM2G107854
SYN16258	GRMZM2G107872
SYN16272	GRMZM2G107872
SYN16274	GRMZM2G107872
PUT-163a-76289376-3924	NULL
SYN16268	GRMZM2G107872
PZE-101038501	GRMZM2G045019
PZE-101038503	GRMZM2G045019
PZE-101038522	NULL
PZE-101038492	GRMZM2G122164
SYN33013	GRMZM2G091563
SYN33012	GRMZM2G091543
PZE-101038611	GRMZM2G391403
PZE-101038678	GRMZM2G015804
PZE-101038943	GRMZM2G103079
SYN30328	GRMZM2G103079
SYN30334	GRMZM2G103079
SYN30333	GRMZM2G103079
SYN30332	GRMZM2G103079
SYN30331	GRMZM2G103079
PZE-101038989	GRMZM2G395121
PZE-101039024	GRMZM2G094444
SYN24	GRMZM2G069458
PUT-163a-93016767-4837	NULL
SYN10797	GRMZM2G079823
SYN10794	GRMZM2G079823
PZB01957.1	GRMZM2G079823
SYN10796	GRMZM2G098714
SYN10799	GRMZM2G098714
SYN10801	GRMZM2G098714
PZE-101039198	GRMZM2G472693
PZE-101039199	GRMZM2G472693
PZE-101039207	NULL
SYN27581	GRMZM2G173067
PZE-101039301	NULL
PZE-101039351	NULL
PZE-101039352	NULL
PZE-101039371	GRMZM2G088309
PZE-101039400	NULL
PZE-101039409	GRMZM2G099628
PZE-101039440	GRMZM2G099628
PZE-101039466	GRMZM2G099628
PZE-101039469	GRMZM2G099628
SYN246	GRMZM2G128665
SYN250	GRMZM2G128665
SYN248	GRMZM2G128665
SYN252	GRMZM2G128665
SYN6258	GRMZM2G178894
PZE-101039624	NULL
PZE-101039642	NULL
PZE-101039648	NULL
PZE-101039655	NULL
PZE-101039769	NULL
PZE-101039839	GRMZM2G163129
SYN29903	AC208897
PZE-101040499	AC208897
PZE-101040594	GRMZM2G157580
SYN21665	GRMZM2G407287
SYN21657	GRMZM2G407287
SYN21659	GRMZM2G407287
SYN21670	GRMZM2G407287
SYN21669	GRMZM2G407287
PZE-101040601	GRMZM2G407287
PZE-101040607	GRMZM2G407287
PZE-101040619	NULL
PZE-101040641	AC197545
SYN15800	AC197545
SYN15798	AC197545
SYN15799	AC197545
SYN15796	GRMZM2G164965
PZE-101040677	GRMZM2G164965
PZE-101040678	NULL
PZE-101040783	NULL
PZE-101040838	NULL
PZE-101040895	GRMZM2G111324
SYN68	GRMZM2G111324
SYN71	GRMZM2G111324
SYN75	GRMZM2G111324
SYN60	GRMZM2G111324
SYN61	GRMZM2G111324
SYN74	GRMZM2G411668
SYN73	GRMZM2G411668
SYN69	GRMZM2G411653
SYN63	GRMZM2G411653
PZE-101041070	GRMZM2G411653
PZE-101041088	GRMZM2G040052
PZE-101041178	GRMZM2G040121
SYN24631	GRMZM2G040561
SYN24633	GRMZM2G040561
SYN24635	GRMZM2G040728
SYN24632	GRMZM2G040728
ZM010667-0876	NULL
PZE-101041380	GRMZM2G050514
SYN24373	GRMZM2G128613
SYN24370	GRMZM2G128613
SYN23119	GRMZM2G140991
PZE-101041588	GRMZM2G099797
PZB02058.2	GRMZM2G099797
PZB02058.1	GRMZM2G099797
PZE-101041602	GRMZM2G099797
PZB02058.3	GRMZM2G099797
PUT-163a-149085801-877	GRMZM2G099860
PUT-163a-149085801-876	GRMZM2G099860
PZE-101041837	GRMZM2G118485
PZE-101041854	GRMZM2G025123
SYN6614	GRMZM2G344388
PZE-101041986	NULL
PZE-101041995	NULL
PZE-101042009	NULL
PZE-101042039	GRMZM2G344416
PZE-101042040	GRMZM2G344416
PZE-101042041	GRMZM2G344416
PZE-101042048	NULL
PZE-101042060	GRMZM2G040828
PZE-101042156	GRMZM2G036257
PZE-101042195	GRMZM2G103579
PZE-101042196	GRMZM2G103579
SYNGENTA14642	GRMZM2G103579
PZE-101042212	NULL
PZE-101042341	GRMZM2G002178
PZE-101042424	GRMZM2G469304
SYN23444	GRMZM2G180458
SYN23448	GRMZM2G180458
SYN23445	GRMZM2G180458
SYN23449	GRMZM2G180458
SYN23446	GRMZM2G180458
PZE-101043094	GRMZM2G012126
PZE-101043096	GRMZM2G012126
SYN6638	GRMZM2G012126
PZE-101043180	GRMZM2G091456
PZE-101043186	GRMZM2G091456
PZE-101043189	GRMZM2G091456
PZE-101043331	NULL
PZE-101043507	NULL
PZE-101043512	NULL
PZE-101043600	NULL
PZE-101043604	GRMZM2G122543
PZE-101043656	NULL
PZE-101043669	GRMZM2G088843
PZE-101043670	GRMZM2G088843
PZE-101043674	GRMZM2G326625
PZE-101043682	NULL
PZE-101043685	NULL
PZE-101044115	NULL
SYNGENTA1435	GRMZM2G043584
SYNGENTA1440	GRMZM2G043584
PZE-101044313	GRMZM2G043569
PZE-101044448	GRMZM2G344996
PZE-101044520	GRMZM2G043470
PZE-101044585	NULL
ZM009766-0333	NULL
SYN39234	GRMZM2G065635
PZE-101044686	NULL
PZE-101044692	NULL
PZE-101044715	NULL
PZE-101044721	NULL
PZE-101044748	NULL
PZE-101044926	NULL
PZE-101044879	NULL
PZE-101044787	GRMZM2G133573
SYN34303	NULL
PZE-101044778	NULL
PZE-101044770	NULL
PZE-101045061	NULL
SYN37291	GRMZM2G012501
SYN37292	GRMZM2G012501
PZE-101045021	GRMZM2G012501
PZE-101045001	GRMZM2G072292
PZE-101045009	NULL
PZE-101045064	GRMZM2G072041
PZE-101045068	GRMZM2G072041
PZE-101045070	GRMZM2G072041
PZE-101045204	GRMZM2G118497
PZE-101045203	GRMZM2G118497
PZE-101045197	NULL
PZE-101045153	NULL
PZE-101045145	NULL
PZE-101045130	NULL
PZE-101045111	NULL
PZE-101045108	NULL
PZE-101045092	NULL
PZE-101045249	GRMZM2G116823
PZE-101045301	GRMZM2G116846
SYN5392	GRMZM2G116846
PZE-101045444	NULL
PZE-101045481	GRMZM2G167138
PZE-101045505	GRMZM2G167151
PZE-101045519	GRMZM2G467695
PZE-101045549	GRMZM2G147603
PZE-101045606	NULL
PZE-101045616	NULL
SYNGENTA12229	GRMZM2G061096
PZE-101046080	NULL
SYN8488	GRMZM2G100714
SYN8491	GRMZM2G100714
PZE-101046057	GRMZM2G100714
SYN8489	GRMZM2G100714
SYN8487	GRMZM2G100629
PZE-101046045	GRMZM2G100629
SYN8490	GRMZM2G100629
PZE-101046128	GRMZM2G152360
PZE-101046132	GRMZM2G152360
PZE-101046735	GRMZM2G456768
PZE-101046755	GRMZM2G157197
PZE-101046835	GRMZM2G157157
PZE-101046844	GRMZM2G157157
PZE-101046858	NULL
PZE-101046859	NULL
PZE-101046876	GRMZM2G055052
PZE-101046931	NULL
PZE-101046967	GRMZM2G057515
PUT-163a-78116065-4356	AC233859
PZA00654.12	AC233859
PZA00654.10	AC233859
PZE-101047239	NULL
PZE-101047349	NULL
PZE-101047390	GRMZM2G360234
PZE-101047517	GRMZM2G147942
SYN2399	GRMZM2G077942
PZE-101047611	GRMZM2G077942
PZE-101047658	NULL
PUT-163a-18162870-1232	GRMZM2G165926
PZE-101047696	GRMZM2G165926
SYN10143	GRMZM2G108138
SYN10151	GRMZM2G108138
SYN10144	GRMZM2G108138
PZE-101047925	GRMZM2G108032
PZE-101048115	GRMZM2G346861
PZE-101048164	NULL
SYN468	GRMZM2G149481
PZE-101048542	NULL
PZE-101048608	GRMZM2G149624
PZE-101048629	GRMZM2G149636
PZE-101048744	GRMZM2G149647
PZE-101048807	GRMZM2G172537
PZE-101048857	NULL
PZE-101048890	NULL
PZE-101048892	NULL
PZE-101049044	GRMZM2G110913
PZE-101049091	GRMZM2G410603
PZE-101049120	GRMZM2G110023
PZE-101049125	GRMZM2G110004
SYN33792	GRMZM2G110004
SYN34504	GRMZM2G035461
SYN34505	GRMZM2G035461
PZE-101049395	GRMZM2G321033
PZE-101049396	NULL
PZE-101049401	NULL
SYN34797	GRMZM2G019689
SYN34799	GRMZM2G019689
PZE-101049539	GRMZM2G179907
SYN227	GRMZM2G170532
PZE-101049608	GRMZM2G170382
PUT-163a-60346415-2551	GRMZM2G170336
PZE-101049707	NULL
PUT-163a-22546732-1597	GRMZM2G102347
PUT-163a-22546732-1596	GRMZM2G102347
PZB01662.2	GRMZM2G102347
PZB01662.1	GRMZM2G102347
SYN37484	GRMZM2G089812
SYN37483	GRMZM2G089812
PZE-101049995	GRMZM2G058910
SYN24238	GRMZM2G359879
PZE-101050010	GRMZM2G359879
SYN24242	GRMZM2G058870
SYN24240	GRMZM2G058870
SYN24239	GRMZM2G058870
SYN24244	GRMZM2G355450
SYN24243	GRMZM2G355450
PZE-101050072	NULL
PZE-101050073	NULL
PZE-101050075	NULL
SYN23168	NULL
PZE-101050128	NULL
PUT-163a-71771567-3545	GRMZM2G087275
PUT-163a-4647510-2125	NULL
PUT-163a-78077266-4119	GRMZM2G087275
PZE-101050207	GRMZM2G097788
PZE-101050289	GRMZM2G019260
PZE-101050298	GRMZM2G019260
PZE-101050299	GRMZM2G019260
SYN21341	GRMZM2G019260
PZE-101050621	NULL
PZE-101050744	GRMZM2G377647
SYN7081	GRMZM2G174236
SYN7084	GRMZM2G136513
SYN7082	GRMZM2G136513
PUT-163a-14242945-289	GRMZM2G030422
PUT-163a-76010933-3725	GRMZM2G030422
PZE-101051346	GRMZM2G106618
PZA00017.1	GRMZM2G127123
PZA00017.4	GRMZM2G127123
PZA00192.7	GRMZM2G127123
SYN28153	GRMZM2G127123
SYN28157	GRMZM2G127123
SYN28156	GRMZM2G127123
SYN28155	GRMZM2G127123
SYN12149	GRMZM2G050825
SYN12150	GRMZM2G050825
SYN6102	GRMZM2G001663
PZE-101051588	GRMZM2G001663
SYN6099	GRMZM2G001663
SYN6094	GRMZM2G001696
SYN6095	GRMZM2G001696
SYN6103	GRMZM2G001696
SYN6097	GRMZM2G001696
PZE-101051733	NULL
PZE-101051764	NULL
PZE-101051858	GRMZM2G474407
SYN450	NULL
PZE-101051938	NULL
PZE-101051939	NULL
PZE-101052000	NULL
PZE-101052027	NULL
SYN34104	AC211734
SYN34105	AC211734
PZE-101052155	GRMZM2G338702
PUT-163a-60347143-2569	GRMZM2G338702
PUT-163a-60347143-2568	GRMZM2G338702
PUT-163a-60347143-2567	GRMZM2G338702
PUT-163a-60347143-2570	GRMZM2G338702
SYN36492	GRMZM2G360429
SYN36487	GRMZM2G360429
PZE-101052221	GRMZM2G060138
PZE-101052294	GRMZM2G060148
PZE-101052635	GRMZM2G372398
PZE-101052634	GRMZM2G372398
PZE-101052583	GRMZM2G372398
PZA03345.5	GRMZM2G372398
PZE-101052580	GRMZM2G372398
ZM013123-0446	GRMZM2G372398
PZE-101052571	GRMZM2G372398
PZE-101052652	NULL
PZE-101052660	GRMZM2G347384
PZE-101052733	GRMZM2G150827
PZE-101052759	NULL
PZE-101052767	GRMZM2G072492
PZE-101053027	GRMZM2G072376
PZE-101053028	GRMZM2G072376
PZE-101053031	GRMZM2G072376
PZE-101053053	NULL
PZE-101053184	NULL
PZE-101053230	NULL
PZE-101053346	NULL
PZE-101053360	NULL
PZE-101053410	GRMZM2G408305
PZE-101053413	GRMZM2G408305
PZE-101053418	NULL
PZE-101053438	GRMZM2G073591
PZE-101053445	GRMZM2G073591
PZE-101053510	NULL
PZE-101053504	GRMZM2G143655
SYN29154	GRMZM2G014419
SYN29155	GRMZM2G014419
PZE-101053646	NULL
PZE-101053648	NULL
PZE-101053657	GRMZM2G015281
PZE-101053715	NULL
PZE-101053729	GRMZM2G055263
PZE-101053708	NULL
PZE-101053696	GRMZM2G118208
PZE-101053675	GRMZM2G118208
PZE-101053810	GRMZM2G151576
PZE-101053822	GRMZM2G151564
PZE-101053897	GRMZM2G161452
PZE-101053899	GRMZM2G161337
PZE-101053919	NULL
PZE-101053934	NULL
PZE-101053954	GRMZM2G093305
SYN15783	GRMZM2G093217
PZE-101054047	GRMZM2G093217
SYN30781	GRMZM2G049190
SYN30779	GRMZM2G049190
PZE-101054136	GRMZM2G049041
SYN30780	GRMZM2G348984
SYN30783	NULL
SYN25114	GRMZM2G079112
SYN25116	GRMZM2G079112
PZE-101054298	GRMZM2G079112
SYN25118	GRMZM2G079112
SYN25117	GRMZM2G079112
SYN39212	GRMZM2G012319
PZE-101054366	GRMZM2G012566
PZA02271.1	GRMZM2G012566
PZE-101054371	GRMZM2G012566
PZE-101054372	GRMZM2G012566
SYN28924	GRMZM2G128444
SYN28923	GRMZM2G128444
PZE-101054452	GRMZM2G128206
SYN28922	GRMZM2G481529
PZE-101054457	GRMZM2G481529
PZE-101054527	GRMZM2G046274
PZE-101054533	GRMZM2G046274
PZE-101054561	GRMZM2G046274
PZE-101054564	GRMZM2G046274
PZE-101054604	NULL
PZE-101054617	GRMZM2G109823
PZE-101054644	GRMZM2G109823
PZE-101054650	GRMZM2G306679
PZE-101054681	GRMZM2G306732
SYN23289	GRMZM2G007055
SYN23287	GRMZM2G306806
SYN23288	GRMZM2G306806
PZE-101055029	GRMZM2G160198
PZE-101055086	GRMZM2G160324
PZE-101055099	GRMZM2G160428
PZE-101055111	GRMZM2G160452
PZE-101055190	GRMZM2G160506
PZE-101055223	NULL
PZE-101055259	NULL
PZE-101055260	NULL
PZE-101055262	NULL
PZE-101055327	NULL
SYNGENTA3208	GRMZM2G141799
SYN34675	GRMZM2G061202
PZE-101055532	NULL
PZE-101055565	NULL
PZE-101055712	GRMZM2G320960
PZE-101055749	GRMZM2G001918
PZE-101055771	GRMZM2G301325
PZE-101055774	GRMZM2G301325
PZE-101055906	GRMZM2G026911
SYN34616	GRMZM2G109831
PUT-163a-71445275-3372	GRMZM2G109885
SYN34615	GRMZM2G109885
PZE-101056000	GRMZM2G109885
PZE-101056007	GRMZM2G109885
PZE-101056062	GRMZM2G110413
PZE-101056102	NULL
PZE-101056156	GRMZM2G078164
SYN34620	GRMZM2G305526
SYN15466	GRMZM2G049159
PZE-101056681	GRMZM2G110309
SYN9128	GRMZM2G110309
PZE-101056684	GRMZM2G110309
PZE-101056687	GRMZM2G110309
SYN9135	GRMZM2G087600
SYN9132	GRMZM2G087600
PUT-163a-31406043-1919	GRMZM2G087600
PUT-163a-60339688-2389	GRMZM2G087600
PZE-101056856	GRMZM2G087459
PZE-101056999	GRMZM2G112925
PZE-101057000	GRMZM2G112925
PZE-101057030	NULL
SYN21367	GRMZM2G113002
PZE-101057141	NULL
SYN31861	NULL
SYN31862	NULL
PZE-101057190	NULL
PZE-101057232	GRMZM2G101244
PZE-101057252	GRMZM2G002347
SYN36100	GRMZM2G428391
SYN36098	GRMZM2G428391
SYN36099	GRMZM2G428391
PZA00240.6	GRMZM2G428410
PZA00240.9	GRMZM2G428410
PZA00240.8	GRMZM2G428410
PZA00240.4	GRMZM2G428410
PZE-101057532	GRMZM2G145275
SYN38499	NULL
SYN38500	GRMZM2G048482
PZE-101057783	GRMZM2G172574
PZE-101057910	GRMZM2G043857
PZE-101057950	NULL
PZE-101057994	GRMZM2G043878
PZE-101058031	NULL
SYN29246	GRMZM2G044027
SYNGENTA0974	GRMZM2G044027
SYN38396	GRMZM2G157329
SYN38393	GRMZM2G157329
SYN38395	GRMZM2G157329
PZE-101058154	GRMZM2G077797
PZE-101058157	GRMZM2G077797
SYN29863	GRMZM2G078052
SYN29860	GRMZM2G078052
SYN29859	GRMZM2G078052
SYN37299	GRMZM2G044237
PZE-101058205	GRMZM2G044237
SYN37302	GRMZM2G044237
PZE-101058210	GRMZM2G044237
PZE-101058273	GRMZM2G150729
PZE-101058274	GRMZM2G150729
PZE-101058277	GRMZM2G150729
PZE-101058290	NULL
PZE-101058310	NULL
PZE-101058312	NULL
PZE-101058322	NULL
PZE-101058333	NULL
ZM013624-0495	GRMZM2G150697
PZE-101058372	GRMZM2G048154
PUT-163a-71445350-3373	GRMZM2G171232
PUT-163a-71445350-3378	GRMZM2G171232
PUT-163a-71445350-3375	GRMZM2G171232
PUT-163a-71445350-3376	GRMZM2G171232
SYN25777	GRMZM2G471904
SYN25784	NULL
PZE-101058496	NULL
PZE-101058520	NULL
SYN36556	GRMZM2G042107
PZE-101058806	GRMZM2G017103
PZE-101058897	GRMZM2G442277
SYN20757	GRMZM2G442277
SYN20764	GRMZM2G442277
SYN20761	GRMZM2G442277
SYN20765	GRMZM2G141704
SYN20770	GRMZM2G428096
SYN11249	GRMZM2G136268
SYN11244	GRMZM2G136268
SYN11242	GRMZM2G136268
SYN11247	GRMZM2G136268
SYN11248	GRMZM2G136268
SYN11245	GRMZM2G136268
SYN11246	GRMZM2G136268
PZE-101059068	GRMZM2G136268
PZE-101059072	GRMZM2G136268
PZE-101059129	GRMZM2G054332
SYN2619	GRMZM2G352883
SYN2603	GRMZM2G352883
SYN2604	NULL
SYN2607	GRMZM2G043291
PUT-163a-76282927-3850	GRMZM2G043291
SYN2610	GRMZM2G043291
PUT-163a-14206659-281	GRMZM2G042639
PZE-101059325	GRMZM2G042543
PUT-163a-76289208-3917	GRMZM2G042032
PUT-163a-60398930-2985	GRMZM2G042032
PUT-163a-31664585-1990	NULL
PUT-163a-31664585-1991	GRMZM2G338037
SYN2618	GRMZM2G338037
SYN2614	GRMZM2G338037
SYN2615	GRMZM2G338037
SYN2616	GRMZM2G338037
SYN2612	GRMZM2G338037
PZE-101059211	GRMZM2G041955
PZE-101059434	GRMZM2G109967
SYN15598	GRMZM2G109967
PZE-101059495	GRMZM2G154883
SYN38882	AC217300
SYN20593	GRMZM2G052479
SYN12584	NULL
PZE-101059783	GRMZM2G137839
PZE-101059784	GRMZM2G137839
PZE-101059816	GRMZM2G017792
SYN12585	GRMZM2G141273
SYN12586	GRMZM2G443265
SYN12583	GRMZM2G443272
SYN12588	GRMZM2G141386
PZE-101060218	NULL
PZE-101060224	NULL
SYN13385	GRMZM2G179411
ZM013220-0769	GRMZM2G179411
PZE-101060251	GRMZM2G179462
PZE-101060254	GRMZM2G179462
PZE-101060288	GRMZM2G319781
PZE-101060289	GRMZM2G319781
PZE-101060303	NULL
PZE-101060335	GRMZM2G021095
PUT-163a-60349887-2623	GRMZM2G443655
PUT-163a-60349887-2626	GRMZM2G443655
PUT-163a-60349887-2624	GRMZM2G443655
PUT-163a-60349887-2625	GRMZM2G073628
PUT-163a-60349887-2629	GRMZM2G073628
PUT-163a-60349887-2627	GRMZM2G073628
PUT-163a-60349887-2622	NULL
PUT-163a-110942968-126	GRMZM2G073628
PZE-101060630	NULL
SYN28944	GRMZM2G107731
SYN28941	GRMZM2G107731
SYN28939	GRMZM2G107731
SYN28940	GRMZM2G107838
SYN28947	GRMZM2G107838
PZA03243.3	GRMZM2G107867
PZA03243.2	GRMZM2G107867
PZE-101060785	GRMZM2G107867
PZE-101060788	GRMZM2G107867
PZA03742.1	GRMZM2G107867
PZE-101060841	GRMZM2G024159
PZE-101060842	GRMZM2G024159
PZE-101060930	GRMZM2G074401
SYN36078	GRMZM2G074401
SYN36077	GRMZM2G074401
SYN36076	GRMZM2G074401
SYN36080	GRMZM2G074401
SYN36074	GRMZM2G074401
PZE-101061035	AC212219
SYN34813	AC212219
SYN34819	AC212219
SYN34815	AC212219
PZE-101061064	AC212219
PZE-101061114	GRMZM2G114354
PZE-101061168	AC208436
PZE-101061225	GRMZM2G053669
SYN28915	AC208201
PZE-101061587	NULL
SYN29466	GRMZM2G094388
SYNGENTA3550	GRMZM2G094388
SYN29464	GRMZM2G094388
SYN23751	GRMZM2G087079
SYN23749	GRMZM2G087161
SYN23746	GRMZM2G087161
PZE-101061930	GRMZM2G385021
PUT-163a-148958166-556	NULL
PUT-163a-101388839-14	NULL
PZE-101061969	NULL
SYNGENTA10330	NULL
PZE-101062009	GRMZM2G094237
PZE-101062072	AC196161
PZE-101062090	GRMZM2G452695
SYN3008	GRMZM2G135456
ZM013814-0513	GRMZM2G135359
SYN3004	GRMZM2G135359
PZE-101062213	NULL
SYN3007	GRMZM2G135337
SYN3006	GRMZM2G135337
PZE-101062246	NULL
SYN10021	GRMZM2G006085
PZE-101062331	GRMZM2G006370
SYN10022	GRMZM2G006370
SYN10020	GRMZM2G006370
SYN10040	GRMZM2G307992
SYN10029	GRMZM2G307992
umc13.1	GRMZM2G308034
PZA03183.3	GRMZM2G308034
SYN10026	GRMZM2G007080
PZE-101062642	GRMZM2G007206
PUT-163a-91054912-4739	GRMZM2G058138
PUT-163a-16922676-1073	GRMZM2G058138
PUT-163a-16922676-1070	GRMZM2G058138
PUT-163a-16922676-1072	GRMZM2G058138
PZE-101062764	NULL
PZE-101062737	GRMZM2G110000
PZE-101062857	GRMZM2G032182
PZA02328.3	GRMZM2G032047
PZE-101062825	GRMZM2G032047
SYN19140	GRMZM2G030016
PUT-163a-76288641-3912	GRMZM2G030016
SYN19139	GRMZM2G029543
SYN29609	GRMZM2G144224
SYN29603	GRMZM2G144224
PZE-101063113	GRMZM2G066274
PZE-101063074	NULL
PZE-101063036	GRMZM2G066260
PZE-101063002	NULL
PZE-101062970	GRMZM2G365240
PZE-101063225	GRMZM2G104373
PZE-101063271	GRMZM2G104534
PZE-101063282	GRMZM2G104534
PZE-101063328	NULL
PZE-101063406	GRMZM2G455809
PZE-101063527	NULL
PZE-101063539	NULL
PZE-101063665	NULL
SYN37816	GRMZM2G010328
SYN37813	GRMZM2G010328
SYN37815	GRMZM2G113364
SYN37779	GRMZM2G095043
SYN37778	GRMZM2G095043
SYN37777	GRMZM2G095043
SYN37776	GRMZM2G095043
SYN37775	GRMZM2G095043
SYN22912	NULL
SYN20717	GRMZM2G321753
SYN20716	GRMZM2G321753
SYN20719	GRMZM2G321753
SYN20718	GRMZM2G321753
SYN20722	GRMZM2G321753
PUT-163a-74234625-3607	GRMZM2G321870
PUT-163a-74234625-3608	GRMZM2G321870
PZE-101064187	NULL
PZE-101064305	GRMZM2G300692
PZE-101064331	NULL
PZE-101064334	NULL
PZE-101064370	GRMZM2G000632
PZE-101064372	GRMZM2G000632
SYN12170	GRMZM2G377215
PZE-101064448	GRMZM2G377215
PUT-163a-71430056-3265	GRMZM2G377215
PUT-163a-71430056-3266	GRMZM2G377215
PUT-163a-71430056-3269	GRMZM2G377215
PZA00661.6	GRMZM2G377215
PZE-101064465	GRMZM2G377215
PUT-163a-71430056-3267	GRMZM2G377215
PZE-101064466	GRMZM2G377215
PZE-101064477	NULL
PZE-101064479	GRMZM2G076537
PZE-101064527	GRMZM2G427438
PZE-101064619	GRMZM2G427418
PZE-101064634	GRMZM2G122965
PZE-101064724	NULL
PZE-101064790	NULL
PZE-101064766	NULL
PZE-101064875	GRMZM2G162356
PZE-101064805	NULL
PZE-101064865	NULL
PZE-101064883	GRMZM2G311465
PZE-101064893	GRMZM2G017536
ZM013299-0478	GRMZM2G017536
PZE-101064994	NULL
PZE-101065040	GRMZM2G021433
PZE-101065086	NULL
PZE-101065132	GRMZM2G022945
PZE-101065183	NULL
PZE-101065262	NULL
PZE-101065552	NULL
PZE-101065651	GRMZM2G013957
PZE-101065653	GRMZM2G013957
PZE-101065728	GRMZM2G013783
SYN36615	GRMZM2G013783
PZE-101065758	GRMZM2G013783
PZE-101065761	GRMZM2G013783
PZE-101066061	GRMZM2G038015
PUT-163a-4730462-2143	GRMZM2G301823
PUT-163a-4730462-2144	GRMZM2G301823
SYN447	GRMZM2G301823
PZE-101066134	GRMZM2G179155
PZE-101066217	NULL
SYN17285	NULL
PZE-101066271	GRMZM2G092442
PZE-101066275	GRMZM2G092442
PZE-101066291	GRMZM2G092442
PZA03673.2	GRMZM2G043484
PZA03673.1	GRMZM2G043484
PZA03672.1	GRMZM2G043484
PZE-101066317	GRMZM2G043484
PZE-101066357	NULL
SYN33837	NULL
PUT-163a-60343677-2496	GRMZM2G056414
PZA00065.2	GRMZM2G121456
PZE-101066379	NULL
PZE-101066401	GRMZM2G121871
PZE-101066402	GRMZM2G121871
PZE-101066403	GRMZM2G121871
PZE-101066420	GRMZM2G422295
PZE-101066462	GRMZM2G121957
PZE-101066477	GRMZM2G121960
PZE-101066486	GRMZM2G121960
PZE-101066497	GRMZM2G121960
PZE-101066505	GRMZM2G121960
PZE-101066516	GRMZM2G121960
PZE-101066537	GRMZM2G013639
PZE-101066560	NULL
PZE-101066588	NULL
PZE-101066593	NULL
SYN33992	NULL
PZB02095.3	GRMZM2G092174
PZB02095.2	NULL
PZB02095.1	NULL
SYN33988	GRMZM2G394212
PZA00468.8	GRMZM2G394212
PZE-101066687	NULL
SYN18145	GRMZM2G033491
SYN9123	GRMZM2G135968
SYN9125	GRMZM2G135968
PZE-101066827	GRMZM2G089720
PZE-101066885	NULL
PZE-101066898	GRMZM2G364735
PZE-101066907	GRMZM2G364735
PZE-101066925	GRMZM2G364735
PZE-101066968	NULL
PZE-101066969	NULL
PZE-101066970	NULL
PZE-101066977	GRMZM2G329040
PZE-101067021	GRMZM2G703565
PZE-101067031	GRMZM2G306898
SYN29474	GRMZM2G008490
SYN29475	GRMZM2G008490
PZE-101067088	AC208571
SYN29479	AC208571
SYN29476	AC208571
PZE-101067102	NULL
PZE-101067271	GRMZM2G302477
PZE-101067487	GRMZM2G550861
[truncated: 47,587 more rows]
