# Supplementary material for: A Large Maize (Zea mays L.) SNP Genotyping Array: Development and Germplasm Genotyping, and Genetic Mapping to Compare with the B73 Reference Genome
Source: PLoS One. 2011 Dec 8;6(12):e28334. doi: 10.1371/journal.pone.0028334 (PMC3234264; doi:10.1371/journal.pone.0028334)
Supplement: Table S7 — List of all markers of the IBM and LHRF framework maps (with statistically supported order). Genetic coordinate are cM for genetic positions obtained by taking into account the intermating during population development. *Genetic coordinate (pseudo cM) are (overestimated) cM for genetic positions obtained by computing the distances as if the plants were RILs instead of Intermated RILs. (XLS) [file pone.0028334.s013.xls]

## Sheet: Feuille1
Supplementary Table S7: IBM and LHRF framework maps
Mapping panel	Marker index	SNP name	Genetic chrom	Genetic coordinate (cM)	B73 genome chrom	B73 genome coordinate (bp)	Genetic coordinate (pseudo-cM*)
IBM	1	PZE-101000088	1	0	1	238347	0
IBM	2	SYN13282	1	0.9	1	2091746	1.8
IBM	3	PZE-101001587	1	1.2	1	2687631	2.5
IBM	4	SYN38926	1	1.4	1	2796496	2.9
IBM	5	SYN35327	1	1.7	1	2740208	3.6
IBM	6	SYN2545	1	2.6	1	3014858	5.5
IBM	7	SYN30742	1	3.9	1	3181742	8.2
IBM	8	PZE-101003026	1	4.3	1	3282920	9.1
IBM	9	PZE-101003115	1	4.8	1	3356688	10.1
IBM	10	SYN11492	1	5.9	1	3665571	12.3
IBM	11	SYN11494	1	7.2	1	3708114	15
IBM	12	SYN10459	1	8	1	4024827	16.7
IBM	13	SYN5934	1	9.7	1	4306991	20.1
IBM	14	SYN11315	1	13.6	1	4994459	28.2
IBM	15	SYN11325	1	16.5	1	5092856	34.2
IBM	16	SYN10139	1	18.1	1	5438841	37.5
IBM	17	PZE-101009528	1	19.3	1	5732049	39.8
IBM	18	SYN6312	1	19.7	1	6196499	40.7
IBM	19	PZE-101011048	1	20.6	1	6547772	42.6
IBM	20	SYN13171	1	21.3	1	6923719	43.9
IBM	21	PZE-101011906	1	23.2	1	7087062	47.8
IBM	22	SYN13394	1	23.6	1	7456817	48.7
IBM	23	SYN13518	1	24	1	7699553	49.7
IBM	24	PZE-101014003	1	24.3	1	7998309	50.3
IBM	25	PZE-101014135	1	25	1	8032199	51.7
IBM	26	SYN11901	1	26.3	1	8515602	54.3
IBM	27	SYN11910	1	27.6	1	8631016	57
IBM	28	SYN21172	1	28	1	9358866	57.8
IBM	29	SYN14142	1	28.4	1	9433811	58.5
IBM	30	SYN10548	1	28.7	1	9526231	59.2
IBM	31	PZE-102184764	1	28.9	NA	-1	59.6
IBM	32	SYN5905	1	29.5	1	9989779	60.9
IBM	33	SYN2431	1	30	1	10088737	61.9
IBM	34	PZE-101018261	1	31.2	1	10585225	64.3
IBM	35	PZE-101018516	1	31.8	1	10820153	65.5
IBM	36	PZE-101019537	1	32.2	1	11392132	66.4
IBM	37	SYN20883	1	32.6	1	11911814	67.3
IBM	38	PUT-163a-4647212-2116	1	33	1	11985908	68.2
IBM	39	PZE-101020456	1	33.4	1	12149892	69.1
IBM	40	SYN33825	1	33.7	1	12189099	69.8
IBM	41	SYN372	1	34.4	1	12357299	71.2
IBM	42	PZE-101021930	1	35.8	1	12519269	74
IBM	43	SYN12538	1	36.8	1	12976294	76
IBM	44	SYN20032	1	37.2	1	13591537	76.9
IBM	45	PZE-101023852	1	37.6	1	14032344	77.8
IBM	46	PZE-101024131	1	37.9	1	14168358	78.5
IBM	47	PUT-163a-149070811-822	1	39.9	1	15071787	82.7
IBM	48	SYN31166	1	40.9	1	15170295	84.8
IBM	49	SYN22238	1	41.7	1	15491852	86.5
IBM	50	SYN5068	1	42	1	15775277	87.1
IBM	51	PZE-101026621	1	42.5	1	15989724	88.2
IBM	52	SYN14297	1	43	1	16579851	89.2
IBM	53	SYN362	1	43.4	1	16792521	90.1
IBM	54	SYN367	1	43.8	1	16826305	90.9
IBM	55	SYN33277	1	44.1	1	17625530	91.6
IBM	56	SYN30822	1	45.2	1	17714192	93.9
IBM	57	SYN10534	1	45.4	1	17881884	94.3
IBM	58	SYN29713	1	45.7	1	18697940	94.9
IBM	59	SYN16133	1	47.2	1	19327639	98
IBM	60	SYN38630	1	47.5	1	19679687	98.6
IBM	61	SYN35792	1	48	1	20106601	99.8
IBM	62	PZE-101033801	1	48.3	1	21710836	100.4
IBM	63	SYN430	1	49.7	1	21983736	103.4
IBM	64	PZD00096.1	1	50.4	1	23241186	104.8
IBM	65	PZE-101036181	1	50.7	1	23564131	105.4
IBM	66	PZE-101036609	1	51.1	1	23965965	106.3
IBM	67	PZE-101036799	1	51.8	1	24194242	107.7
IBM	68	PZE-101037191	1	52.3	1	24507957	108.8
IBM	69	PZE-101037751	1	54.1	1	24931201	112.5
IBM	70	SYN16271	1	54.5	1	25411160	113.4
IBM	71	PZE-101038503	1	54.8	1	25452076	114
IBM	72	SYN248	1	55.7	1	26825638	115.8
IBM	73	SYN21657	1	59.6	1	27388849	124
IBM	74	PZE-101043094	1	60.7	1	29355317	126.2
IBM	75	PZE-101044686	1	62	1	30568749	128.9
IBM	76	PZE-101046080	1	62.7	1	31850441	130.3
IBM	77	PZE-101047239	1	63	1	32601388	131
IBM	78	PZE-101047611	1	63.9	1	32871182	132.9
IBM	79	SYN468	1	64.3	1	33321536	133.8
IBM	80	PZE-101048857	1	64.7	1	33630372	134.6
IBM	81	PZE-101048890	1	65.4	1	33672182	136
IBM	82	SYN34505	1	66.9	1	33885206	139
IBM	83	PZE-101050289	1	67.6	1	34936603	140.4
IBM	84	PZE-101050744	1	68.2	1	34994417	141.6
IBM	85	SYN28157	1	68.8	1	35581699	142.9
IBM	86	PZE-101051764	1	69.4	1	35760173	144.2
IBM	87	PZE-101053346	1	69.8	1	37154037	145.1
IBM	88	PZE-101055086	1	70.3	1	39054856	146.2
IBM	89	SYN34675	1	70.8	1	39248635	147.3
IBM	90	SYN34615	1	71.3	1	39854851	148.4
IBM	91	SYN15466	1	73.2	1	40139302	152.3
IBM	92	PZE-101057000	1	73.5	1	40511560	153
IBM	93	SYN31862	1	73.9	1	40726204	153.9
IBM	94	SYN36556	1	74.3	1	42522289	154.9
IBM	95	SYN2619	1	74.5	1	43059764	155.3
IBM	96	SYN13385	1	75.3	1	43974129	157
IBM	97	PUT-163a-60349887-2629	1	75.7	1	44192259	157.9
IBM	98	PZE-101061168	1	76	1	45101401	158.6
IBM	99	SYN3007	1	77.2	1	45778856	161
IBM	100	SYN37816	1	79.1	1	46857879	164.8
IBM	101	PZE-101065262	1	79.5	1	48547575	165.7
IBM	102	PUT-163a-4730462-2144	1	80.8	1	49131074	168.4
IBM	103	PZE-101067487	1	81.5	1	51010189	169.8
IBM	104	PZE-101068578	1	82.7	1	51895687	172.3
IBM	105	PZE-101069140	1	83	1	52253911	173
IBM	106	PZE-101069206	1	83.9	1	52346396	174.9
IBM	107	PZE-101071285	1	85.2	1	53666690	177.7
IBM	108	PZE-101072259	1	85.6	1	54735997	178.5
IBM	109	SYN30677	1	85.8	1	56074937	179
IBM	110	SYN10850	1	86.1	1	56306668	179.6
IBM	111	PZE-101073762	1	86.6	1	56564061	180.7
IBM	112	SYN11002	1	87.2	1	56577006	181.9
IBM	113	PZE-101074076	1	87.9	NA	-1	183.3
IBM	114	SYN37946	1	88.4	1	56983112	184.4
IBM	115	PZE-101074651	1	88.7	1	57892223	185.1
IBM	116	SYN25803	1	89.2	1	59766473	186.2
IBM	117	SYN30400	1	90.5	1	61142853	188.8
IBM	118	SYN24213	1	91.2	1	61714541	190.1
IBM	119	SYN35687	1	91.6	1	62888346	190.9
IBM	120	PZE-101079485	1	91.9	1	64016930	191.5
IBM	121	SYN2832	1	92.1	1	64149024	191.9
IBM	122	SYN25173	1	93	1	69091882	193.7
IBM	123	SYN35766	1	94.4	1	69888616	196.7
IBM	124	PZE-101083105	1	94.7	1	70725221	197.3
IBM	125	SYN38511	1	95.8	1	72112397	199.6
IBM	126	SYN341	1	96.1	1	72800194	200.2
IBM	127	PZE-101084593	1	96.4	1	73337098	200.9
IBM	128	PZE-101085909	1	96.8	1	75898206	201.7
IBM	129	SYN25732	1	97	1	76154785	202.2
IBM	130	PHM5306.16	1	97.8	1	77242138	203.8
IBM	131	PZE-101087151	1	98.7	1	77488845	205.7
IBM	132	SYN23488	1	99.1	1	79754773	206.6
IBM	133	PZE-101089182	1	99.4	1	80918241	207.3
IBM	134	SYN35629	1	99.8	1	81106413	208.2
IBM	135	PZE-101090113	1	100.2	1	81777246	209.1
IBM	136	PZE-101092187	1	100.5	1	84633522	209.7
IBM	137	PZE-101093577	1	100.7	1	86498140	210.2
IBM	138	PZE-101093764	1	101.3	1	86844203	211.5
IBM	139	PZE-101097716	1	101.7	1	88711777	212.3
IBM	140	SYN12922	1	101.9	1	90328815	212.7
IBM	141	PZE-101099237	1	102.1	1	91188438	213.2
IBM	142	SYN309	1	102.3	1	91189194	213.7
IBM	143	PZE-101099594	1	102.6	1	91503784	214.4
IBM	144	PZE-101094436	1	103	1	92345008	215.3
IBM	145	SYN18447	1	103.3	1	93800291	216
IBM	146	PZE-101095685	1	103.8	1	93911514	217.1
IBM	147	PZE-101100033	1	104.5	1	96112420	218.5
IBM	148	PZE-101100521	1	104.8	1	96682860	219.2
IBM	149	PZE-101101072	1	105	1	98069847	219.7
IBM	150	PZE-101101977	1	105.6	1	99974944	220.9
IBM	151	SYN25303	1	106	1	104483037	221.8
IBM	152	SYN33285	1	106.7	1	110637780	223.2
IBM	153	PZE-101117218	1	107.5	1	141681976	224.9
IBM	154	SYN2447	1	107.8	1	150709115	225.6
IBM	155	SYN2044	1	108.1	1	154954567	226.3
IBM	156	SYN28967	1	108.7	1	160810627	227.5
IBM	157	PZE-101126822	1	109.5	1	160854076	229.1
IBM	158	PZE-101126954	1	110.1	1	160948965	230.3
IBM	159	PZE-101129131	1	110.9	1	164644927	231.9
IBM	160	PZE-101132120	1	111.4	1	170475870	232.9
IBM	161	SYN2715	1	111.7	1	173215709	233.6
IBM	162	PZE-101134316	1	112	1	173849924	234.3
IBM	163	PZE-101134556	1	112.3	1	174172665	235.1
IBM	164	SYN38675	1	112.9	1	174317644	236.3
IBM	165	SYN26373	1	113.2	1	174637844	237
IBM	166	PZE-101136962	1	113.5	1	177032574	237.6
IBM	167	PZE-101137687	1	113.8	1	178321209	238.3
IBM	168	PZE-101137864	1	114.1	1	178620294	238.9
IBM	169	PZE-101138282	1	114.3	1	179372229	239.4
IBM	170	PZE-101139211	1	114.5	1	179982434	239.8
IBM	171	SYN20872	1	114.8	1	180338184	240.4
IBM	172	SYN36899	1	115.2	1	180517741	241.3
IBM	173	SYN19659	1	115.4	1	180625245	241.7
IBM	174	SYN35729	1	116.5	1	181889489	244.1
IBM	175	PZE-101141198	1	117.5	1	182293261	246.1
IBM	176	PZA02191.1	1	117.8	1	182538809	246.8
IBM	177	PZE-101142078	1	118.2	1	183096343	247.7
IBM	178	SYN1730	1	119.2	1	183779311	249.8
IBM	179	SYN1742	1	119.9	1	183842089	251.2
IBM	180	PZE-101143985	1	120.6	1	187189842	252.6
IBM	181	SYN11638	1	120.9	1	187587794	253.2
IBM	182	SYN11639	1	121.7	1	187637337	254.8
IBM	183	PZE-101144844	1	122.2	1	188016761	256
IBM	184	PZE-101145571	1	125	1	188220467	261.6
IBM	185	SYN29751	1	125.3	1	188927389	262.3
IBM	186	SYN23315	1	125.8	1	189405969	263.4
IBM	187	PZE-101146635	1	126.1	1	189796981	264
IBM	188	SYN37905	1	126.9	1	190189367	265.6
IBM	189	SYN29735	1	127.3	1	191002543	266.5
IBM	190	SYN6423	1	129.2	1	191858871	270.4
IBM	191	SYN15360	1	129.8	1	192034514	271.7
IBM	192	PZE-101149675	1	130	1	193248830	272.2
IBM	193	SYN4981	1	130.4	1	194491140	273.1
IBM	194	PZE-101151332	1	131.6	1	194991661	275.6
IBM	195	SYN10893	1	133.6	1	195485942	279.7
IBM	196	PZE-101152241	1	134	1	195684390	280.6
IBM	197	PZE-101152443	1	134.3	1	195797550	281.2
IBM	198	SYN31534	1	134.5	1	196126460	281.7
IBM	199	SYN27911	1	134.7	1	196427247	282.1
IBM	200	SYN27913	1	135.4	1	196536079	283.6
IBM	201	SYN28737	1	135.9	1	196642357	284.6
IBM	202	PZE-101153809	1	136.3	1	197072696	285.5
IBM	203	PZE-101154578	1	137.2	1	197659066	287.4
IBM	204	PZE-101154881	1	137.6	1	197858175	288.3
IBM	205	PZE-101155828	1	138.5	1	198779072	290.1
IBM	206	SYN15660	1	138.8	1	199276759	290.7
IBM	207	SYN26133	1	139.4	1	199731381	292.1
IBM	208	PZE-101157898	1	140.6	1	200077059	294.6
IBM	209	PZE-101158012	1	140.9	1	200268705	295.3
IBM	210	SYN27496	1	142.8	1	201480584	299.1
IBM	211	SYN19601	1	143.3	1	201736280	300.2
IBM	212	PZE-101159756	1	143.6	1	202112367	300.9
IBM	213	SYN39120	1	144.2	1	202300043	302.2
IBM	214	SYN26223	1	144.7	1	203719200	303.3
IBM	215	SYN29665	1	145	1	205093780	304
IBM	216	PZE-101162348	1	145.5	1	205533776	305.1
IBM	217	SYN14326	1	146.2	1	206124271	306.4
IBM	218	SYN37671	1	147.7	1	206858877	309.5
IBM	219	SYN21485	1	148.1	1	207181873	310.4
IBM	220	PZE-101164129	1	148.5	1	207372264	311.3
IBM	221	SYN15312	1	148.7	1	207713989	311.8
IBM	222	SYN25375	1	149	1	208168657	312.6
IBM	223	SYN34585	1	150	1	209181081	314.5
IBM	224	SYN14509	1	150.3	1	210466515	315.3
IBM	225	SYN28181	1	151.4	1	210740933	317.6
IBM	226	PZE-101167603	1	152.1	1	211005615	319
IBM	227	PZE-101168672	1	153	1	211625229	320.8
IBM	228	PZA03194.1	1	153.4	1	212843739	321.7
IBM	229	PZE-101170679	1	155	1	214238200	325
IBM	230	SYN21837	1	156	1	214900075	327.1
IBM	231	PZE-101171852	1	156.9	1	215350255	329
IBM	232	PZE-101172846	1	157.3	1	216692421	329.9
IBM	233	SYN28639	1	157.6	1	216695908	330.5
IBM	234	SYN39240	1	157.9	1	217212111	331.2
IBM	235	SYN27089	1	159	1	217897771	333.5
IBM	236	SYN31629	1	159.3	1	219231030	334.1
IBM	237	SYN29184	1	159.6	1	222591416	334.8
IBM	238	SYN15636	1	160	1	223039063	335.6
IBM	239	PZE-101178540	1	160.4	1	223161749	336.5
IBM	240	SYN16352	1	160.9	1	223322124	337.5
IBM	241	SYN31264	1	162.1	1	223942029	340
IBM	242	PZE-101179823	1	163.4	1	224257853	342.6
IBM	243	SYN27590	1	163.8	1	224377669	343.5
IBM	244	PZE-101180631	1	164.1	1	225035063	344.1
IBM	245	PZE-101181142	1	164.3	1	225584215	344.7
IBM	246	PZE-101181728	1	164.8	1	226217409	345.7
IBM	247	PZE-101182086	1	165.1	1	226318987	346.4
IBM	248	PZE-101183173	1	165.4	1	228051317	347.1
IBM	249	SYN12955	1	165.7	1	228195851	347.8
IBM	250	PZE-101186140	1	166.8	1	230834164	350.1
IBM	251	PZE-101186685	1	167.5	1	231181383	351.5
IBM	252	SYN27669	1	167.8	1	232520712	352.2
IBM	253	PZE-101187743	1	168	1	232742916	352.7
IBM	254	PZE-101189246	1	169.8	1	234900313	356.3
IBM	255	SYN10493	1	171.3	1	235570438	359.4
IBM	256	PZE-101190037	1	171.8	1	235864222	360.6
IBM	257	PZE-101190070	1	172.2	1	235909625	361.5
IBM	258	PZE-101190298	1	172.6	1	236090113	362.4
IBM	259	PZE-101191080	1	173.7	1	237462210	364.7
IBM	260	PZA00381.5	1	173.9	1	238343616	365.1
IBM	261	SYN11717	1	174.2	1	238606647	365.8
IBM	262	SYN31513	1	175	1	240493803	367.4
IBM	263	SYN13216	1	176.6	1	241222849	370.6
IBM	264	PZE-101195800	1	177.8	1	243462783	373
IBM	265	SYN14441	1	179	1	243783371	375.4
IBM	266	PZE-101197686	1	179.3	1	245955573	376.1
IBM	267	PZE-101198387	1	179.8	1	246546732	377.2
IBM	268	SYN36250	1	180.5	1	248848086	378.6
IBM	269	SYN13479	1	182.4	1	249319865	382.5
IBM	270	SYN28220	1	183.1	1	251386221	383.9
IBM	271	PZE-101201243	1	183.7	1	252790397	385
IBM	272	SYN6273	1	185	1	253303473	387.7
IBM	273	PZE-101205031	1	185.7	1	253719662	389.1
IBM	274	PZE-101206027	1	186.7	1	254890863	391.1
IBM	275	PZE-101207166	1	187.7	1	256489660	393.2
IBM	276	SYN34772	1	188.2	1	256566866	394.1
IBM	277	SYN24492	1	188.6	1	256938985	395
IBM	278	PZE-101207960	1	188.9	1	257324697	395.7
IBM	279	SYN12	1	190.3	1	257973158	398.6
IBM	280	PZE-101209157	1	191.7	1	258553081	401.5
IBM	281	SYN2805	1	192.3	1	259309541	402.7
IBM	282	SYN35867	1	192.6	1	259534984	403.4
IBM	283	SYN271	1	192.9	1	260148154	404
IBM	284	SYN2267	1	193.2	1	260920359	404.7
IBM	285	PZE-101211692	1	193.5	1	261662639	405.4
IBM	286	SYN37125	1	194.2	1	262719827	406.8
IBM	287	PZE-101213385	1	195.1	1	263603731	408.7
IBM	288	PZE-101214804	1	195.7	1	265437856	410
IBM	289	PZE-101215808	1	196.5	1	266949760	411.6
IBM	290	PZE-101217474	1	198.2	1	268814080	415.2
IBM	291	SYN27376	1	198.5	1	269495101	415.8
IBM	292	PZE-101220098	1	199.2	1	271627282	417.3
IBM	293	PZE-101220286	1	199.5	1	271766981	418
IBM	294	PZE-101221319	1	200.1	1	272572756	419.2
IBM	295	SYN20137	1	200.4	1	273786110	419.9
IBM	296	SYN30528	1	200.7	1	274531710	420.6
IBM	297	PZE-101224017	1	201	1	274990688	421.2
IBM	298	SYN11880	1	202.2	1	275047710	423.7
IBM	299	SYN16769	1	203.7	1	276993053	426.7
IBM	300	PZE-101228961	1	204.1	1	278623502	427.6
IBM	301	PZE-101229795	1	204.7	1	279269507	428.9
IBM	302	SYN2730	1	205.6	1	279575764	430.7
IBM	303	PUT-163a-71305340-3083	1	206.3	1	279682066	432.1
IBM	304	SYN27285	1	208.5	1	280218373	436.7
IBM	305	SYN2848	1	208.9	1	280581424	437.6
IBM	306	SYN25211	1	209.2	1	280975319	438.3
IBM	307	SYN32982	1	210	1	281163917	440.1
IBM	308	PZE-101233287	1	210.8	1	281516184	441.7
IBM	309	SYN2055	1	211.5	1	281647192	443.1
IBM	310	SYN14776	1	211.9	1	281866812	444
IBM	311	SYN10352	1	212.4	1	282468793	445.1
IBM	312	SYN10358	1	212.8	1	282530148	446
IBM	313	SYN10350	1	213.1	1	282537941	446.7
IBM	314	SYN5998	1	213.8	1	282749221	448.2
IBM	315	PUT-163a-88747038-4526	1	215	1	283862456	450.7
IBM	316	SYN20048	1	216.9	1	285111461	454.5
IBM	317	PZE-101237701	1	218.3	1	285525052	457.3
IBM	318	SYN21162	1	219.1	1	285980215	458.9
IBM	319	SYN32910	1	219.4	1	286326752	459.5
IBM	320	SYN38900	1	220	1	286845938	460.9
IBM	321	SYN38901	1	220.5	1	286990736	461.8
IBM	322	SYN37693	1	221.6	1	287718333	464
IBM	323	PZE-101241854	1	224.1	1	288559212	469.2
IBM	324	PZE-101242721	1	224.8	1	289238830	470.6
IBM	325	PUT-163a-74238957-3642	1	225.4	1	289334656	471.8
IBM	326	SYN20364	1	226.2	1	290202363	473.6
IBM	327	PZE-101244344	1	226.6	1	290474156	474.5
IBM	328	SYN37172	1	227.1	1	290856725	475.4
IBM	329	SYN33501	1	228.2	1	291652804	477.7
IBM	330	SYN12807	1	229.7	1	292352234	480.8
IBM	331	SYN26420	1	232.7	1	292661581	487
IBM	332	SYN2024	1	233.5	1	293009316	488.6
IBM	333	PZA00276.18	1	233.7	1	293150895	489.1
IBM	334	PZE-101248317	1	234.3	1	293519813	490.3
IBM	335	SYN38692	1	235.1	1	293638311	492
IBM	336	PZA00623.3	1	235.6	1	294729469	493.1
IBM	337	PUT-163a-76012177-3730	1	241.6	1	295427233	506
IBM	338	SYN12422	1	243.3	1	295763056	509.4
IBM	339	SYN14020	1	244.5	1	296257171	511.9
IBM	340	PZE-101252431	1	245.5	1	296767385	514
IBM	341	SYN26859	1	246	1	296847731	515.1
IBM	342	SYN2035	1	246.8	1	297180162	516.7
IBM	343	SYN25989	1	249.1	1	297974901	521.4
IBM	344	SYN200	1	249.9	1	298295043	523.1
IBM	345	PZE-101254612	1	250.4	1	298413219	524.2
IBM	346	SYN16572	1	250.9	1	298964481	525.4
IBM	347	PUT-163a-74233390-3593	1	251.3	1	299047590	526.3
IBM	348	SYN16121	1	252.2	1	299406235	528.1
IBM	349	PZE-101256110	1	252.9	1	299471268	529.5
IBM	350	PZE-101256851	1	254.4	1	300284644	532.6
IBM	351	PUT-163a-78092140-4247	2	0	2	1285001	0
IBM	352	SYN20785	2	1.4	2	1560568	2.8
IBM	353	SYN4121	2	3.4	2	1813808	6.9
IBM	354	SYN148	2	5.4	2	2114624	11.2
IBM	355	PHM13440.11	2	8.1	2	2539982	16.7
IBM	356	SYN35	2	8.4	2	2595021	17.3
IBM	357	PZA02175.1	2	9.9	2	2805975	20.4
IBM	358	PZA00902.1	2	11.1	2	3081671	22.9
IBM	359	PZA-002264005	2	12.2	2	3180038	25.2
IBM	360	PZE-102006128	2	13	2	3226523	26.8
IBM	361	SYN23899	2	15.1	2	3402040	31.2
IBM	362	SYN2664	2	16.2	2	3577978	33.4
IBM	363	SYN31695	2	17	2	4055119	35
IBM	364	SYN31700	2	17.6	2	4188743	36.2
IBM	365	SYN31118	2	18.7	2	4302909	38.5
IBM	366	SYN3550	2	20	2	4674090	41.2
IBM	367	PZA00396.9	2	20.3	2	4692176	41.8
IBM	368	SYN27403	2	20.9	2	5069797	43.1
IBM	369	SYN10369	2	22.9	2	5379183	47.3
IBM	370	PZE-102012595	2	24	2	5555831	49.6
IBM	371	SYN29492	2	24.7	2	5818698	51
IBM	372	SYN27979	2	26.4	2	6014075	54.4
IBM	373	PZE-102015478	2	27.1	2	6596480	55.8
IBM	374	SYN2692	2	27.4	2	6914112	56.5
IBM	375	PZE-102017883	2	27.7	2	7954053	57.2
IBM	376	PZE-102018319	2	27.9	2	8804814	57.6
IBM	377	SYN6117	2	28.2	2	9001035	58.3
IBM	378	SYN1142	2	28.4	2	9085410	58.7
IBM	379	SYN4734	2	29.6	2	9359094	61.1
IBM	380	SYN4738	2	31.4	2	9444031	64.8
IBM	381	PZE-102021279	2	31.8	2	9941674	65.6
IBM	382	SYN11386	2	32.6	2	9985308	67.2
IBM	383	SYN38155	2	34.1	2	10381987	70.3
IBM	384	SYN37965	2	34.5	2	10777079	71.2
IBM	385	SYN13012	2	35.5	2	11367217	73.3
IBM	386	SYN5491	2	39.1	2	11762756	80.9
IBM	387	SYN36013	2	41.2	2	12350353	85.3
IBM	388	PZE-102027555	2	42.3	2	12801778	87.6
IBM	389	SYN6380	2	44.2	2	13351788	91.5
IBM	390	SYN240	2	47.5	2	14685935	98.4
IBM	391	PZE-102031950	2	48	2	14893294	99.3
IBM	392	PZE-102032550	2	48.9	2	15246819	101.3
IBM	393	PZE-102032700	2	49.9	2	15343099	103.2
IBM	394	SYN14434	2	50.7	2	15892733	104.8
IBM	395	SYN266	2	51.1	2	16122916	105.8
IBM	396	PZE-102034797	2	51.4	2	16532267	106.4
IBM	397	PZE-110090193	2	52	10	139745681	107.7
IBM	398	PZE-110089537	2	53.2	10	139312924	110.3
IBM	399	PZE-102035734	2	55.3	2	16928854	114.6
IBM	400	SYN20892	2	58.7	2	18134220	121.7
IBM	401	PZE-102038457	2	60.5	2	18618444	125.3
IBM	402	PZE-102039584	2	62.4	2	19432088	129.2
IBM	403	SYN24572	2	63.9	2	20008232	132.3
IBM	404	PZE-102040183	2	64.6	2	20096220	133.7
IBM	405	PZE-102040639	2	65	2	20393117	134.6
IBM	406	SYN29040	2	66.9	2	20723515	138.3
IBM	407	SYN25976	2	68.1	2	21794826	140.9
IBM	408	PZA00590.1	2	68.6	2	22069205	142
IBM	409	SYN21122	2	69.5	2	22885187	143.8
IBM	410	SYN12624	2	69.7	2	22973722	144.3
IBM	411	PZE-102047705	2	70.4	2	25748421	145.6
IBM	412	SYN635	2	72.2	2	27810298	149.3
IBM	413	PZE-102050587	2	73	2	28309765	150.9
IBM	414	SYN3949	2	73.8	2	28663063	152.6
IBM	415	SYN3926	2	74.2	2	28702725	153.5
IBM	416	SYN3933	2	74.4	2	28703513	154
IBM	417	PZE-102051738	2	74.6	2	29119590	154.4
IBM	418	SYN2574	2	76	2	30261257	157.2
IBM	419	SYN19565	2	77.3	2	30589468	159.8
IBM	420	SYN318	2	78.4	2	31151783	162
IBM	421	PZE-102054604	2	78.7	2	32520412	162.7
IBM	422	SYN5573	2	79	2	33075308	163.3
IBM	423	PZE-102056594	2	79.5	2	34569022	164.3
IBM	424	SYN21334	2	80.7	2	36360951	166.9
IBM	425	PZE-102058451	2	81.1	2	36836542	167.7
IBM	426	PZE-102060229	2	81.6	2	38551092	168.7
IBM	427	SYN28428	2	82	2	38989223	169.6
IBM	428	PZE-102061118	2	82.3	2	39429510	170.3
IBM	429	PZE-102061400	2	82.8	2	39748688	171.4
IBM	430	PZE-102062050	2	83.2	2	40152831	172.2
IBM	431	SYN29579	2	83.6	2	40676477	173.1
IBM	432	PZE-102062683	2	83.9	2	41023316	173.7
IBM	433	PZE-102062962	2	84.6	2	41301290	175.3
IBM	434	SYN33042	2	84.8	2	42113003	175.7
IBM	435	PZE-102065703	2	85.2	2	43557347	176.6
IBM	436	SYN11871	2	88.1	2	44379863	182.7
IBM	437	SYN5389	2	89.4	2	47555620	185.3
IBM	438	SYN29649	2	89.8	2	48590060	186.2
IBM	439	PZE-102070673	2	90	2	48823221	186.6
IBM	440	SYN23572	2	90.3	2	49914448	187.3
IBM	441	SYN38709	2	90.6	2	51280136	187.9
IBM	442	PZE-102074393	2	91.2	2	54962529	189.2
IBM	443	SYN243	2	92	2	56107836	190.8
IBM	444	PZE-102076429	2	92.9	2	57661247	192.6
IBM	445	PZE-102077000	2	93.3	2	59037068	193.5
IBM	446	PZE-102078110	2	93.7	2	60874421	194.3
IBM	447	PZE-102079038	2	95.3	2	61848079	197.6
IBM	448	PZE-102079950	2	95.6	2	63372339	198.3
IBM	449	SYN14490	2	96	2	63942990	199.1
IBM	450	PZE-102080745	2	96.3	2	64605765	199.8
IBM	451	PZE-102082222	2	96.6	2	68011892	200.4
IBM	452	PZE-102084065	2	96.8	2	71688276	200.9
IBM	453	PZE-102088058	2	97.5	2	83847586	202.4
IBM	454	PZE-102100068	2	98.1	2	118536940	203.6
IBM	455	PZE-102103687	2	98.7	2	127959743	204.9
IBM	456	SYN10916	2	99	2	140885851	205.6
IBM	457	PZE-102110198	2	99.2	2	142355751	206.1
IBM	458	SYN34892	2	99.9	2	148659387	207.6
IBM	459	SYN22871	2	100.8	2	148878787	209.4
IBM	460	PZE-102115210	2	101.5	2	151797551	210.7
IBM	461	PZE-102115993	2	102.3	2	153437719	212.4
IBM	462	PZE-102116253	2	103	2	154166312	213.7
IBM	463	PZE-102118282	2	103.7	2	158408759	215.1
IBM	464	SYN18935	2	104.1	2	167329990	216
IBM	465	PZE-102122633	2	104.8	2	169366448	217.4
IBM	466	PZE-102123339	2	105.2	2	170658042	218.3
IBM	467	PZE-102124518	2	105.6	2	173461501	219.2
IBM	468	SYN17434	2	105.9	2	175956898	219.8
IBM	469	SYN6028	2	106.1	2	176469368	220.3
IBM	470	SYN33470	2	107	2	177899328	222.1
IBM	471	SYN1715	2	109.8	2	185379678	227.8
IBM	472	SYN12139	2	111.2	2	186186478	230.7
IBM	473	PZE-102137410	2	112	2	186265441	232.2
IBM	474	SYN28452	2	112.8	2	186642663	233.8
IBM	475	SYN28324	2	113	2	187368128	234.2
IBM	476	SYN20000	2	113.3	2	188055516	234.9
IBM	477	SYN26571	2	113.6	2	188874482	235.6
IBM	478	PZE-102141932	2	114.4	2	189224373	237.3
IBM	479	SYN23963	2	115	2	189499840	238.4
IBM	480	PUT-163a-76292635-3968	2	115.5	2	190158725	239.5
IBM	481	PZE-102145051	2	116.4	2	192161777	241.4
IBM	482	SYN4463	2	117.1	2	192785667	242.8
IBM	483	SYN33671	2	117.9	2	194156729	244.4
IBM	484	PZE-102148653	2	119.2	2	195529678	247
IBM	485	PZE-102148927	2	119.5	2	195746569	247.7
IBM	486	SYN15388	2	120	2	196222019	248.8
IBM	487	SYN20821	2	121.3	2	196412643	251.4
IBM	488	SYN20822	2	122	2	196510966	252.8
IBM	489	PZE-102149979	2	122.4	2	196529302	253.7
IBM	490	SYN12426	2	122.6	2	197145398	254.1
IBM	491	SYN11846	2	122.9	2	197382609	254.7
IBM	492	SYN25686	2	123.4	2	198582807	255.9
IBM	493	PZA02017.7	2	124.1	2	198722781	257.3
IBM	494	PZE-102152341	2	125	2	198896536	259.2
IBM	495	SYN12058	2	126.2	2	199457002	261.8
IBM	496	SYN30953	2	127	2	202643907	263.4
IBM	497	SYN26925	2	127.8	2	203254118	265
IBM	498	SYN35589	2	128.3	2	204173420	266.1
IBM	499	SYN5375	2	128.8	2	204427283	267.2
IBM	500	PZE-102158439	2	129.7	2	205008908	269
IBM	501	SYN34747	2	133.7	2	205709373	277.4
IBM	502	SYN13778	2	134.5	2	205948654	279.1
IBM	503	PZE-102159951	2	134.9	2	206122992	280
IBM	504	PZE-102160793	2	135.3	2	206856478	280.9
IBM	505	PZE-102161343	2	136.3	2	207230571	283.1
IBM	506	PZE-102161858	2	137.2	2	207614351	284.9
IBM	507	SYN34830	2	137.7	2	207698287	285.9
IBM	508	PZE-102162278	2	138.2	2	207973743	286.9
IBM	509	SYN11854	2	138.6	2	208079759	287.7
IBM	510	PZE-102163896	2	138.9	2	208999062	288.3
IBM	511	PZE-102164813	2	139.8	2	209478566	290.1
IBM	512	PZE-102165274	2	140.4	2	209833867	291.3
IBM	513	SYN24422	2	141.1	2	210393174	292.8
IBM	514	SYN15076	2	141.5	2	210745994	293.7
IBM	515	PZE-102166741	2	142.3	2	211157794	295.3
IBM	516	SYN10128	2	143.1	2	211517706	296.9
IBM	517	SYN31932	2	144.5	2	212245013	299.7
IBM	518	SYN32350	2	146.4	2	213161907	303.5
IBM	519	PZE-102169896	2	147	2	213309343	304.9
IBM	520	PZE-102170912	2	147.8	2	214078404	306.4
IBM	521	SYN27803	2	148.1	2	214666548	307.1
IBM	522	SYN26697	2	148.7	2	214950854	308.4
IBM	523	SYN28589	2	150.9	2	215517726	313
IBM	524	PZE-102172862	2	152.1	2	216004702	315.4
IBM	525	SYN5901	2	152.9	2	216686777	317.1
IBM	526	SYN31065	2	154.1	2	217225065	319.5
IBM	527	PZE-102175138	2	154.4	2	217640416	320.1
IBM	528	SYN179	2	155	2	218463546	321.5
IBM	529	PZE-102176551	2	155.5	2	219258619	322.6
IBM	530	PZE-102177018	2	156.4	2	219728353	324.4
IBM	531	PZE-102177216	2	156.9	2	219905615	325.6
IBM	532	SYN20307	2	157.8	2	220100005	327.4
IBM	533	SYN31670	2	158.2	2	220233555	328.4
IBM	534	SYN18370	2	159.7	2	222588519	331.3
IBM	535	SYN18298	2	160.9	2	223290849	333.7
IBM	536	PZE-102181729	2	163.1	2	224147436	338.3
IBM	537	SYN31625	2	164.2	2	224549805	340.5
IBM	538	SYN28305	2	165.4	2	225530997	343
IBM	539	PZE-102183628	2	167.4	2	226370656	347.1
IBM	540	PZE-102183761	2	169.4	2	226394530	351.3
IBM	541	PZE-102184263	2	169.7	2	226977263	351.9
IBM	542	PZE-102184881	2	170.4	2	228801073	353.3
IBM	543	SYN15858	2	170.7	2	228871806	354
IBM	544	PZE-102185564	2	172.7	2	229298876	358.2
IBM	545	SYN6350	2	173.5	2	229414096	359.8
IBM	546	SYN38986	2	174.4	2	229996082	361.6
IBM	547	PZE-102186619	2	175.2	2	230618851	363.2
IBM	548	PZE-102187385	2	175.9	2	231332889	364.6
IBM	549	SYN37221	2	178.2	2	232392706	369.4
IBM	550	SYN37222	2	179.9	2	232528683	372.9
IBM	551	PZE-102189186	2	180.5	2	232838881	374.1
IBM	552	SYN14633	2	181.1	2	232877340	375.3
IBM	553	PZE-102189379	2	181.7	2	232966424	376.6
IBM	554	PUT-163a-71446738-3385	2	182.2	2	233118751	377.6
IBM	555	SYN31202	2	185.2	2	233677897	383.8
IBM	556	PZE-102193904	2	187	2	236615130	387.4
IBM	557	SYN13444	2	189.8	2	235008652	393.1
IBM	558	PZA00309.1	3	0	3	1298537	0
IBM	559	PZE-103001531	3	1.6	3	1715669	3.2
IBM	560	PZE-103001968	3	2.1	3	1978736	4.2
IBM	561	PZE-103002726	3	4.4	3	2144738	8.9
IBM	562	SYN39150	3	7.4	3	2445393	15.2
IBM	563	SYN10208	3	10.7	3	2745080	22
IBM	564	SYN34566	3	11	3	3107062	22.7
IBM	565	SYN25632	3	11.9	3	3448864	24.5
IBM	566	SYN25624	3	12.2	3	3476751	25.2
IBM	567	SYN15338	3	19.1	3	3830422	40
IBM	568	PUT-163a-71423695-3220	3	20.8	3	4441883	43.5
IBM	569	SYN5646	3	23.8	3	4680489	49.7
IBM	570	PZE-103008604	3	25.1	3	4712436	52.4
IBM	571	SYN5652	3	25.9	3	4722375	54
IBM	572	SYN28478	3	26.4	3	4883149	55
IBM	573	PZA02678.1	3	28.8	3	5439342	60
IBM	574	SYN31006	3	29.3	3	5574597	61.1
IBM	575	PUT-163a-148951348-515	3	30.2	3	5788501	62.9
IBM	576	SYN14580	3	35.9	3	7407515	75
IBM	577	PZE-103014890	3	36.5	3	8034109	76.2
IBM	578	PZE-103015226	3	38.3	3	8214344	79.8
IBM	579	SYN13714	3	42.3	3	8978098	88.1
IBM	580	SYN13710	3	42.6	3	9038506	88.8
IBM	581	PZE-103016418	3	43.4	3	9318405	90.4
IBM	582	SYN21251	3	44.2	3	9380544	92
IBM	583	SYN10094	3	46.9	3	9585545	97.6
IBM	584	SYN36244	3	47.5	3	10094613	98.9
IBM	585	SYN24350	3	48.4	3	10453059	100.8
IBM	586	SYN38181	3	50.4	3	10686057	104.9
IBM	587	PZE-103019119	3	51.5	3	11220785	107.2
IBM	588	SYN12567	3	51.9	3	12132998	108.1
IBM	589	SYN12568	3	52.2	3	12189577	108.7
IBM	590	PZE-103020815	3	55.1	3	12883323	114.8
IBM	591	SYN37725	3	57.4	3	13312272	119.6
IBM	592	SYN37354	3	58.3	3	13728650	121.5
IBM	593	PZE-103022322	3	59.2	3	14409166	123.4
IBM	594	SYN33443	3	61.1	3	15214002	127.3
IBM	595	SYN33798	3	62.4	3	17398274	129.9
IBM	596	PZE-103027358	3	66.6	3	19966911	138.6
IBM	597	SYN15181	3	67.1	3	22345480	139.7
IBM	598	PZE-103030210	3	67.5	3	22572781	140.6
IBM	599	PZE-103030646	3	68.5	3	22816138	142.6
IBM	600	PZE-103031418	3	69.4	3	23435044	144.4
IBM	601	PZE-103031634	3	69.8	3	23825640	145.3
IBM	602	PZE-103032163	3	70.1	3	24916572	146
IBM	603	PZE-103034362	3	70.4	3	27551795	146.7
IBM	604	SYN32857	3	70.7	3	28610971	147.4
IBM	605	SYN32858	3	71.4	3	28617746	148.8
IBM	606	PZE-103035766	3	71.6	3	29014506	149.2
IBM	607	PZE-103036706	3	71.9	3	30213251	149.9
IBM	608	PUT-163a-110204885-63	3	72.6	3	31898366	151.4
IBM	609	PZE-103037845	3	73	3	32237072	152.3
IBM	610	SYN12770	3	73.3	3	35353336	153
IBM	611	PZE-103041113	3	73.6	3	37164458	153.7
IBM	612	PZE-103041880	3	73.9	3	38605973	154.5
IBM	613	SYN18257	3	74.2	3	43866825	155.2
IBM	614	PUT-163a-84969550-4460	3	74.5	3	47849718	155.8
IBM	615	PZE-103046325	3	74.8	3	48414272	156.5
IBM	616	SYN12902	3	75.2	3	49384927	157.4
IBM	617	PZE-103049695	3	75.4	3	54118733	157.9
IBM	618	PZE-103052045	3	75.7	3	58060982	158.5
IBM	619	PZE-103053111	3	75.9	3	59824903	159
IBM	620	PZE-103055698	3	76.2	3	66949679	159.6
IBM	621	PZE-103066354	3	76.5	3	91676886	160.2
IBM	622	PZE-103068012	3	76.8	3	87495418	160.7
IBM	623	SYN38653	3	77.1	3	86902257	161.4
IBM	624	PZE-103070590	3	77.5	3	114891075	162.3
IBM	625	PZE-103072120	3	77.8	3	118807567	163
IBM	626	PZE-103072900	3	78.2	3	120303006	163.9
IBM	627	SYN12129	3	78.4	NA	-1	164.4
IBM	628	PZE-103074774	3	78.6	3	123658210	164.9
IBM	629	PZE-103075826	3	79.6	3	125712719	167
IBM	630	PZE-103076118	3	80.5	3	126444267	168.8
IBM	631	PZE-103077634	3	81.1	3	128649913	170.2
IBM	632	PZE-103077912	3	81.3	3	128904821	170.6
IBM	633	PZE-103080303	3	81.5	3	133173392	171.1
IBM	634	PZE-103081648	3	81.9	3	135440139	172
IBM	635	PZE-103082609	3	82.2	3	136908028	172.6
IBM	636	PZE-103085447	3	82.6	3	141443182	173.4
IBM	637	PZE-103086783	3	83.3	3	143802382	174.9
IBM	638	SYN10940	3	85.8	3	145729758	180
IBM	639	SYN32915	3	86.2	3	146644307	180.9
IBM	640	PZE-103089180	3	86.5	3	147415096	181.7
IBM	641	SYN34785	3	87.2	3	149248522	183.2
IBM	642	PZE-103090925	3	88.7	3	149903481	186.2
IBM	643	PZE-103092754	3	89.9	3	153764734	188.7
IBM	644	SYN20899	3	90.2	3	154974053	189.4
IBM	645	PUT-163a-60398389-2973	3	91.1	3	157093410	191.1
IBM	646	PZE-103099066	3	93	3	159526813	195
IBM	647	SYN16048	3	94.4	3	160514647	197.9
IBM	648	PZE-103102032	3	97.8	3	162279178	205
IBM	649	PZE-103104368	3	98.3	3	165857049	206
IBM	650	SYN14727	3	98.9	3	166011175	207.3
IBM	651	PZE-103105074	3	99.8	3	166253879	209.2
IBM	652	PUT-163a-76293601-3974	3	100.3	3	166448477	210.3
IBM	653	PUT-163a-71759935-3438	3	101.2	3	167688152	212.2
IBM	654	PZE-103109369	3	103.1	3	170107274	216
IBM	655	SYN23410	3	103.8	3	170443837	217.5
IBM	656	PZE-103110860	3	104.4	3	171030132	218.8
IBM	657	SYN37788	3	105	3	171894976	220
IBM	658	PZE-103112971	3	105.8	3	172675582	221.7
IBM	659	SYN35210	3	106.1	3	173021475	222.4
IBM	660	PZA03475.1	3	106.4	3	173376531	223.1
IBM	661	SYN31233	3	107.3	3	173590289	225
IBM	662	PZA01726.1	3	108.6	NA	-1	227.7
IBM	663	PZE-103116145	3	108.8	3	175897784	228.1
IBM	664	PZE-103116979	3	109.2	3	176304069	229.1
IBM	665	PZE-103118006	3	110.8	3	176570244	232.3
IBM	666	SYN1546	3	111.2	3	176808777	233.2
IBM	667	PZE-103118331	3	111.5	3	177019447	233.8
IBM	668	SYN18160	3	111.8	3	177496882	234.5
IBM	669	PZE-103119085	3	112.6	3	178042239	236
IBM	670	PZE-103119687	3	112.8	3	178315200	236.5
IBM	671	SYN28230	3	113.2	3	178874333	237.3
IBM	672	PZE-103120924	3	113.7	3	179219534	238.5
IBM	673	SYN30212	3	115.4	3	179411625	241.8
IBM	674	SYN39105	3	115.8	3	179515933	242.7
IBM	675	PZE-103122604	3	116.3	3	180512297	243.8
IBM	676	SYN31222	3	117.7	3	181071019	246.7
IBM	677	SYN31225	3	118.7	3	181100344	248.8
IBM	678	PZE-103123698	3	119.2	3	181506402	250
IBM	679	PZE-103123992	3	119.6	3	181615798	250.9
IBM	680	PZE-103124901	3	119.9	3	182060793	251.6
IBM	681	PZE-103125579	3	121.9	3	183134322	255.7
IBM	682	PZE-103125803	3	122.4	3	183378880	256.8
IBM	683	PZE-103126215	3	123.8	3	183882022	259.6
IBM	684	SYN23233	3	127	3	184630418	266.3
IBM	685	SYN10650	3	127.8	3	185687306	267.9
IBM	686	PZE-103129454	3	128.7	3	186216518	269.7
IBM	687	SYN36300	3	129.5	3	187028970	271.2
IBM	688	PZE-103130978	3	130.1	3	187437395	272.6
IBM	689	SYN13421	3	130.5	3	187534680	273.5
IBM	690	PZE-103132150	3	131.2	3	188237045	274.9
IBM	691	PZE-103132614	3	132.3	3	188529549	277.2
IBM	692	PZE-103133568	3	134.1	3	189457886	280.9
IBM	693	PZE-103134006	3	134.7	3	189779857	282.2
IBM	694	SYN30268	3	136.1	3	190750009	285
IBM	695	SYN6041	3	136.8	3	191681369	286.6
IBM	696	SYN23092	3	137.1	3	191997048	287.2
IBM	697	SYN20190	3	137.4	3	193847182	287.8
IBM	698	SYN5792	3	138	3	194009255	289.2
IBM	699	SYN24182	3	138.6	3	195126093	290.5
IBM	700	SYN37387	3	141	3	195935474	295.3
IBM	701	PZE-103141146	3	141.5	3	196563210	296.3
IBM	702	PZE-103141953	3	142.2	3	197374542	297.8
IBM	703	SYN34418	3	143.8	3	199275636	301
IBM	704	PZE-103144468	3	144.2	3	199621919	301.9
IBM	705	PUT-163a-88754120-4563	3	145.1	3	200702050	303.9
IBM	706	PZE-103146632	3	145.7	3	201249293	305.1
IBM	707	SYN32692	3	147.9	3	201324806	309.6
IBM	708	SYN15015	3	148.2	3	201987793	310.3
IBM	709	SYN15017	3	148.5	3	202038436	311
IBM	710	PZE-103149272	3	150.5	3	202950603	314.9
IBM	711	PZE-103150041	3	151.8	3	204289478	317.5
IBM	712	PZE-103150482	3	152.6	3	204579880	319.1
IBM	713	SYN20313	3	152.9	3	204661480	319.8
IBM	714	PZE-103151399	3	154.6	3	205260873	323.3
IBM	715	PUT-163a-71761183-3448	3	155.6	3	205407666	325.3
IBM	716	SYN19676	3	155.9	3	206600663	326
IBM	717	PZE-103155594	3	158.3	3	208274438	330.8
IBM	718	PZE-103156977	3	161.2	3	209027687	336.9
IBM	719	PZE-103157276	3	162.1	3	209130133	338.8
IBM	720	SYN34635	3	162.7	3	209726331	339.9
IBM	721	SYN36312	3	163.1	3	209853649	340.9
IBM	722	SYN36308	3	163.6	3	209973442	342
IBM	723	SYN31429	3	165.3	3	210749991	345.4
IBM	724	SYN32032	3	165.7	3	211718838	346.3
IBM	725	SYN1958	3	165.9	3	211950617	346.8
IBM	726	PUT-163a-71440306-3328	3	167.1	3	212158156	349.2
IBM	727	SYN31152	3	167.3	3	212407870	349.6
IBM	728	PZE-103162577	3	167.6	3	212834868	350.3
IBM	729	PZE-103163035	3	168.7	3	213524975	352.5
IBM	730	PZE-103163529	3	169	3	213654405	353.2
IBM	731	SYN36395	3	169.3	3	213800881	353.9
IBM	732	SYN35424	3	169.8	3	214305947	355
IBM	733	PZE-103164677	3	170.1	3	214476991	355.6
IBM	734	PZA03481.1	3	170.9	NA	-1	357.2
IBM	735	SYN35556	3	171.3	3	214753282	358.2
IBM	736	SYN36908	3	171.7	3	214899889	359.1
IBM	737	SYN33391	3	172.4	3	215470889	360.6
IBM	738	SYN31407	3	172.8	3	215527745	361.4
IBM	739	PZE-103166902	3	173.1	3	215850458	362.1
IBM	740	PUT-163a-22545298-1589	3	173.4	3	216008196	362.8
IBM	741	SYN1293	3	173.8	3	216989158	363.5
IBM	742	SYN484	3	174.3	3	217139286	364.5
IBM	743	SYN31522	3	177.2	3	217562977	370.6
IBM	744	PZE-103169904	3	177.9	3	217669263	371.9
IBM	745	SYN32258	3	179.5	3	218017771	375.1
IBM	746	PZE-103171163	3	180	3	218190805	376.2
IBM	747	SYN28000	3	180.5	3	218895353	377.4
IBM	748	SYN4045	3	181.6	3	219472711	379.7
IBM	749	PZE-103172732	3	183.3	3	219579336	383.1
IBM	750	SYN31046	3	185.9	3	219842428	388.5
IBM	751	PUT-163a-60355202-2755	3	186.8	3	220883531	390.3
IBM	752	SYN38998	3	187.1	3	221183724	390.8
IBM	753	SYN33527	3	188.3	3	221540242	393.2
IBM	754	SYN33530	3	188.9	3	221566671	394.3
IBM	755	SYN38130	3	189.4	3	222045814	395.3
IBM	756	SYN34350	3	189.7	3	222752394	396.1
IBM	757	SYN24268	3	190.3	3	223090872	397.3
IBM	758	PZE-103177780	3	190.6	3	223683758	398
IBM	759	PZE-103178060	3	191.4	3	223763365	399.7
IBM	760	SYN31243	3	193.4	3	224167945	403.7
IBM	761	PZE-103179078	3	194	3	224487247	405
IBM	762	SYN27420	3	195.1	3	225197774	407.2
IBM	763	PZE-103180492	3	195.9	3	225447101	408.9
IBM	764	SYN30477	3	196.4	3	225832226	410
IBM	765	SYN29679	3	198.8	3	226807380	415
IBM	766	SYN29677	3	199.6	3	226957117	416.6
IBM	767	PZE-103182291	3	200.1	3	227083822	417.7
IBM	768	PZE-103182712	3	200.8	3	227274031	419.2
IBM	769	SYN30342	3	203.2	3	228370356	424.2
IBM	770	SYN37058	3	204	3	229131005	425.9
IBM	771	SYN4860	3	204.8	3	229309354	427.7
IBM	772	SYN32818	3	205.7	3	229648726	429.5
IBM	773	PZE-103185889	3	206.9	3	230253707	431.9
IBM	774	SYN38592	3	207.7	3	230393919	433.5
IBM	775	SYN33196	4	0	4	837802	0
IBM	776	SYN24156	4	1.4	4	1254252	2.8
IBM	777	PZE-104001654	4	1.7	4	2004299	3.5
IBM	778	SYN29285	4	1.9	4	2114294	3.9
IBM	779	SYN33006	4	2.5	4	2383420	5.3
IBM	780	SYN27469	4	2.8	4	2482323	5.9
IBM	781	PUT-163a-78115415-4344	4	3.5	4	2526167	7.4
IBM	782	SYN22929	4	4.6	4	2674156	9.6
IBM	783	PUT-163a-94477564-4893	4	7.2	4	3109838	14.9
IBM	784	SYN1073	4	10.3	4	3452186	21.3
IBM	785	SYN1064	4	13.7	4	3477883	28.5
IBM	786	SYN24520	4	15.5	4	3746664	32.1
IBM	787	SYN11366	4	17.7	4	4244725	36.6
IBM	788	SYN24044	4	18.7	4	4622706	38.7
IBM	789	SYN36763	4	19.2	4	4862353	39.9
IBM	790	SYN29175	4	24.5	4	5007242	51.1
IBM	791	SYN29997	4	27.2	4	5266889	56.6
IBM	792	SYN30003	4	28.2	4	5315401	58.7
IBM	793	PZE-104009755	4	35.1	4	6625084	73.6
IBM	794	PZE-104010129	4	36	4	7172555	75.4
IBM	795	SYN19801	4	36.6	4	7313892	76.7
IBM	796	SYN11694	4	37	4	9739699	77.6
IBM	797	SYN11697	4	37.7	4	9756254	79
IBM	798	SYN14191	4	39.4	4	10031903	82.4
IBM	799	SYN31962	4	41.2	4	10228834	86
IBM	800	PZE-104012818	4	44.2	4	11075210	92.3
IBM	801	PZE-104013117	4	45.8	4	11332088	95.5
IBM	802	PZE-104013627	4	48.8	4	11880030	101.7
IBM	803	PZE-104014765	4	50.8	4	14033065	105.8
IBM	804	SYN12142	4	52.4	4	14507281	109.1
IBM	805	PZE-104015507	4	53.2	4	14861376	110.7
IBM	806	PZE-104016428	4	53.7	4	16213870	111.9
IBM	807	PZE-104016794	4	54.2	4	16604760	113
IBM	808	SYN30707	4	55.3	4	17414413	115.3
IBM	809	PZE-104017875	4	56.4	4	17720969	117.6
IBM	810	PZE-104018218	4	57.5	4	18022273	119.9
IBM	811	PZE-104018363	4	58.9	4	18209282	122.6
IBM	812	PUT-163a-29945048-1803	4	59.4	4	18223130	123.7
IBM	813	SYN1498	4	59.8	4	18581823	124.6
IBM	814	PZE-104019012	4	60	4	19182718	125.1
IBM	815	SYN1513	4	60.3	4	20100763	125.7
IBM	816	SYN33996	4	60.6	4	20408220	126.4
IBM	817	SYN24026	4	61.2	4	20738948	127.7
IBM	818	SYN23842	4	62.6	4	21911830	130.5
IBM	819	PZE-104021262	4	63.5	4	22712785	132.2
IBM	820	PZE-104021510	4	64.1	4	23072527	133.6
IBM	821	PZE-104022099	4	64.6	4	23878257	134.7
IBM	822	SYN31169	4	65.8	4	26373200	137.2
IBM	823	PZE-104023818	4	66.3	4	26914157	138.3
IBM	824	SYN23037	4	66.8	4	30652655	139.4
IBM	825	PUT-163a-60345084-2531	4	67.7	4	33434025	141.2
IBM	826	PZE-104028286	4	68.3	4	34054874	142.5
IBM	827	PZE-104029141	4	69.3	4	35218212	144.5
IBM	828	SYN33264	4	69.8	4	36048410	145.6
IBM	829	SYN25839	4	70.6	4	37014092	147.3
IBM	830	PUT-163a-89249187-4625	4	71.2	4	37023987	148.5
IBM	831	PZE-104030980	4	71.4	4	37297639	149
IBM	832	PZE-104031664	4	71.7	4	38292474	149.6
IBM	833	SYN4887	4	72	4	39327424	150.3
IBM	834	PZE-104032365	4	72.2	4	39542254	150.8
IBM	835	PZE-104033664	4	72.7	4	42141036	151.8
IBM	836	PZE-104035115	4	73.4	4	44581917	153.3
IBM	837	SYN10441	4	73.7	4	49444626	154.1
IBM	838	PZE-104042023	4	74.1	4	57876292	154.9
IBM	839	PZE-104042143	4	74.9	4	58034224	156.5
IBM	840	SYN1347	4	75.4	4	72852208	157.5
IBM	841	SYN39139	4	75.7	4	74595843	158.2
IBM	842	PZE-104049103	4	75.9	4	75508334	158.6
IBM	843	PZE-104052099	4	76.2	4	82641600	159.3
IBM	844	SYN21348	4	77.2	4	91395783	161.4
IBM	845	PZE-104061623	4	77.9	4	121445073	162.9
IBM	846	PZE-104066797	4	78.4	4	131891816	163.9
IBM	847	SYN25677	4	78.9	4	144025588	165
IBM	848	PZE-104074935	4	79.4	4	146976619	166
IBM	849	SYN11724	4	79.9	4	151535372	167.1
IBM	850	PHM15864.8	4	80.3	4	151538378	168.1
IBM	851	SYN27217	4	81.6	4	151746994	170.8
IBM	852	PZE-104078143	4	82.5	4	152443711	172.5
IBM	853	PZE-104079202	4	83.1	4	153519088	173.8
IBM	854	PUT-163a-71330910-3189	4	85.1	4	154429074	177.7
IBM	855	PZE-104080521	4	85.6	4	155008888	178.7
IBM	856	SYN4392	4	86	4	155224921	179.6
IBM	857	PZE-104081530	4	86.7	4	155912460	181
IBM	858	SYN2340	4	87.1	4	156955443	181.9
IBM	859	PZE-104083693	4	88.1	4	157610658	184
IBM	860	SYN4676	4	90.1	4	158146519	188.2
IBM	861	SYN5595	4	90.6	4	159726234	189.2
IBM	862	SYN2192	4	90.8	4	159995034	189.7
IBM	863	PZE-104086186	4	91.1	4	160284527	190.3
IBM	864	SYN1918	4	91.6	4	160566832	191.3
IBM	865	PZE-104087964	4	92.5	4	162905149	193.2
IBM	866	PZE-104088728	4	93	4	163780051	194.2
IBM	867	SYN1892	4	95.8	4	166922358	200
IBM	868	PZE-104091530	4	97.6	4	167073786	203.6
IBM	869	SYN2178	4	98.7	4	170806778	205.9
IBM	870	SYN606	4	100.4	4	171126586	209.4
IBM	871	SYN2151	4	100.7	4	171694455	210.1
IBM	872	PZE-104095248	4	101.6	4	171785744	211.9
IBM	873	PZA00271.1	4	103.9	4	172522625	216.6
IBM	874	PZE-104096416	4	104.7	4	172833206	218.3
IBM	875	SYN2090	4	105	4	173371731	219
IBM	876	SYN2452	4	106.4	4	173932512	221.8
IBM	877	PUT-163a-4624412-2091	4	107.2	4	174901927	223.4
IBM	878	SYN2327	4	109.6	4	177055653	228.5
IBM	879	SYN2328	4	110.3	4	177124296	229.9
IBM	880	PZE-104100589	4	110.7	4	177345782	230.8
IBM	881	PZE-104100716	4	111	4	177374648	231.5
IBM	882	SYN18331	4	112.1	4	178499907	233.7
IBM	883	PZE-104102755	4	114.9	4	178823191	239.4
IBM	884	PZE-104103558	4	115.3	4	179796874	240.4
IBM	885	SYN15395	4	115.5	4	180200773	240.8
IBM	886	SYN1846	4	117.1	4	180503991	244
IBM	887	SYN2308	4	117.8	4	181057497	245.4
IBM	888	PZE-104104798	4	118.2	4	181061502	246.3
IBM	889	PZA02194.1	4	118.7	4	181223123	247.4
IBM	890	SYN1197	4	119.2	4	181345970	248.5
IBM	891	SYN5704	4	119.7	4	181726408	249.6
IBM	892	PZE-104105589	4	120.1	4	181874657	250.4
IBM	893	PZE-104105816	4	120.4	4	181897420	251
IBM	894	PZE-100002416	4	120.8	0	2889829	252
IBM	895	PZE-104105851	4	121.1	4	181961528	252.6
IBM	896	PZE-104106033	4	121.4	4	182060293	253.3
IBM	897	SYN25794	4	121.9	4	183209964	254.3
IBM	898	SYN34550	4	122.3	4	184845484	255.1
IBM	899	PUT-163a-13388743-219	4	123.4	4	185522892	257.3
IBM	900	PZE-104109358	4	124.8	4	185717188	260
IBM	901	SYN3156	4	125.2	4	185873332	260.9
IBM	902	PZE-104110312	4	125.7	4	186590896	262
IBM	903	SYN32511	4	125.9	4	186658840	262.5
IBM	904	PZE-104110698	4	126.2	4	186840496	263.1
IBM	905	PZE-104112738	4	127.3	4	187988553	265.4
IBM	906	PZE-104112784	4	127.9	4	188069441	266.7
IBM	907	PZE-104113360	4	128.4	4	188500093	267.7
IBM	908	PZE-104114276	4	128.8	4	189809055	268.6
IBM	909	PZE-104114687	4	129.1	4	190263112	269.3
IBM	910	SYN14892	4	129.9	4	191112645	271
IBM	911	PHM4348.16	4	131.2	4	191767453	273.6
IBM	912	PZE-104116352	4	131.5	4	192205458	274.3
IBM	913	SYN35555	4	131.8	4	193226797	274.9
IBM	914	SYN5656	4	132	4	194216711	275.4
IBM	915	SYN1805	4	132.2	4	195011403	275.9
IBM	916	SYN38521	4	132.7	4	198116787	276.9
IBM	917	PZE-104122100	4	133.3	4	199076697	278.1
IBM	918	PZE-104122677	4	133.7	4	199936446	278.9
IBM	919	PZE-104123695	4	134.3	4	200841817	280.1
IBM	920	PZE-104123974	4	134.9	4	201236558	281.3
IBM	921	PZE-104126171	4	135.2	4	204153587	282.1
IBM	922	PZE-104126314	4	135.5	4	204295801	282.7
IBM	923	PZE-104126813	4	136	4	205145525	283.9
IBM	924	PZE-104128889	4	136.8	4	209259453	285.5
IBM	925	SYN34761	4	137	4	210138924	286
IBM	926	SYN2000	4	137.4	4	212894378	286.9
IBM	927	PZE-104132640	4	138.6	4	216002165	289.3
IBM	928	PZE-104133002	4	139	4	216444203	290.2
IBM	929	PUT-163a-149109388-951	4	139.3	4	217022054	290.8
IBM	930	SYN29124	4	139.7	4	219484937	291.7
IBM	931	SYN19608	4	140.7	4	224236909	293.7
IBM	932	PZE-104137686	4	141.6	4	224625164	295.7
IBM	933	SYN22426	4	141.9	4	224910327	296.3
IBM	934	SYN18860	4	142.1	4	225727858	296.8
IBM	935	PZE-104139549	4	143.4	4	227209344	299.5
IBM	936	PZE-104139996	4	143.9	4	228012556	300.6
IBM	937	PZE-104140188	4	144.8	4	228554291	302.4
IBM	938	SYN17405	4	145.1	4	228627524	303.1
IBM	939	SYN12608	4	145.4	4	229034519	303.7
IBM	940	PZE-104141070	4	145.7	4	229351705	304.4
IBM	941	SYN29804	4	146	4	230192954	305
IBM	942	SYN22806	4	146.3	4	230351250	305.7
IBM	943	SYN1686	4	146.5	4	231147748	306.1
IBM	944	SYN29112	4	146.8	4	231412099	306.8
IBM	945	PZE-104142983	4	147.2	4	231508537	307.7
IBM	946	PZE-104143118	4	148.3	4	231622297	309.9
IBM	947	SYN23347	4	149.1	4	233223813	311.4
IBM	948	SYN23418	4	149.6	4	233800696	312.6
IBM	949	SYN22075	4	150.4	4	234188216	314.1
IBM	950	PZE-104145773	4	151.7	4	234356943	316.7
IBM	951	PZE-104146082	4	153.8	4	234427137	321.1
IBM	952	SYN28905	4	154.5	4	234567498	322.6
IBM	953	SYN19392	4	155.2	4	234713303	324
IBM	954	PZE-104146999	4	155.5	4	234874615	324.6
IBM	955	SYN1161	4	156.1	4	235267930	326
IBM	956	SYN28888	4	157.7	4	235724414	329.2
IBM	957	SYN23993	4	158.3	4	236110677	330.5
IBM	958	PZE-104150001	4	162.7	4	236558312	339.7
IBM	959	SYN14093	4	163.7	4	236895654	341.8
IBM	960	SYN39090	4	167.1	4	237321034	348.9
IBM	961	SYN14623	4	169	4	237599972	352.6
IBM	962	PZE-104152652	4	169.9	4	237711840	354.5
IBM	963	SYN37134	4	170.5	4	238054564	355.9
IBM	964	PUT-163a-31664272-1986	4	171.5	4	238224629	357.9
IBM	965	PZE-104153704	4	172.9	4	238278327	360.8
IBM	966	PZE-104154015	4	173.2	4	238374755	361.4
IBM	967	SYN1363	4	174.1	4	238471126	363.3
IBM	968	SYN38841	4	175.5	4	238745058	366.3
IBM	969	PZE-104154549	4	175.8	4	238764383	366.9
IBM	970	SYN37256	4	176.6	4	238953378	368.5
IBM	971	SYN26000	4	178.1	4	239083106	371.5
IBM	972	PZA02239.11	4	178.9	4	239099536	373.2
IBM	973	PZA00086.8	4	179.1	NA	-1	373.7
IBM	974	PZE-104155284	4	179.3	4	239206243	374.2
IBM	975	SYN39224	4	180.4	4	239370924	376.3
IBM	976	SYN29056	4	181.1	4	239416923	377.7
IBM	977	SYN29058	4	181.4	4	239423979	378.4
IBM	978	SYN16460	4	181.7	4	239487615	379.1
IBM	979	SYN16468	4	182.1	4	239686838	380
IBM	980	PZE-104157101	4	186	4	240116608	388.1
IBM	981	PZE-105000145	5	0	5	434525	0
IBM	982	SYN21612	5	0.9	5	1534880	1.8
IBM	983	SYN21619	5	2.1	5	1552217	4.2
IBM	984	SYN2372	5	2.3	5	1676030	4.7
IBM	985	SYN14900	5	2.7	5	1833645	5.5
IBM	986	SYN35027	5	3.1	5	1945734	6.4
IBM	987	SYN35353	5	4.1	5	2142037	8.5
IBM	988	PZE-105003814	5	4.5	5	2274686	9.4
IBM	989	SYN33739	5	5.3	5	2308699	11.1
IBM	990	SYN36933	5	6.7	5	2356218	13.9
IBM	991	SYN15176	5	8.1	5	2708166	16.9
IBM	992	SYN15172	5	8.5	5	2745560	17.7
IBM	993	SYN541	5	9.1	5	2805104	18.8
IBM	994	SYN14475	5	9.9	5	2926357	20.6
IBM	995	SYN31758	5	11.8	5	3396708	24.4
IBM	996	SYN523	5	13.4	5	4254132	27.6
IBM	997	PUT-163a-14244370-320	5	15.3	5	4312229	31.4
IBM	998	PZE-105009736	5	15.7	5	4479754	32.3
IBM	999	SYN5363	5	18.3	5	4767249	37.7
IBM	1000	SYN30873	5	19.5	5	5199412	40.2
IBM	1001	PZE-105012181	5	20.3	5	5328281	41.8
IBM	1002	SYN12682	5	21.2	5	5379460	43.7
IBM	1003	SYN12678	5	21.5	5	5435218	44.4
IBM	1004	SYN25466	5	22.1	5	5579366	45.5
IBM	1005	SYN1037	5	22.7	5	5890767	46.7
IBM	1006	SYN3123	5	24.1	5	5928070	49.6
IBM	1007	PZE-105015473	5	30.1	5	6617304	62.3
IBM	1008	PZE-105016045	5	30.8	5	6981475	63.7
IBM	1009	PZE-105016573	5	31.3	5	7255440	64.8
IBM	1010	SYN2126	5	32.5	5	7267543	67.3
IBM	1011	SYN28825	5	33.1	5	7359208	68.7
IBM	1012	PZE-105017551	5	33.3	5	7699996	69.1
IBM	1013	PZE-105018063	5	33.9	5	7976971	70.3
IBM	1014	PZE-105018841	5	35.6	5	8496429	73.7
IBM	1015	SYN23472	5	35.9	5	8613853	74.4
IBM	1016	SYN33205	5	37.3	5	9662329	77.2
IBM	1017	SYN38234	5	38.7	5	10091198	79.9
IBM	1018	PZE-105021560	5	40.1	5	10220430	82.7
IBM	1019	PZE-105022328	5	40.6	5	10856012	83.8
IBM	1020	PZE-105023645	5	42.1	5	11880075	86.9
IBM	1021	SYN27310	5	46.8	5	12233920	96.9
IBM	1022	SYN35808	5	48.1	5	13137731	99.5
IBM	1023	PZE-105025787	5	48.8	5	13189787	100.9
IBM	1024	SYN1692	5	49.4	5	13410368	102
IBM	1025	PZE-105026971	5	49.8	5	13799005	102.9
IBM	1026	SYN19687	5	50.5	5	13806848	104.3
IBM	1027	SYN16500	5	54.2	5	15137526	112.1
IBM	1028	SYN16499	5	54.6	5	15206848	113
IBM	1029	SYN1412	5	54.9	5	15323770	113.7
IBM	1030	SYN15152	5	55.3	5	15654073	114.6
IBM	1031	PZE-105030600	5	55.8	5	16166855	115.7
IBM	1032	PZE-105031086	5	56.6	5	16693950	117.2
IBM	1033	PZE-105031503	5	57.2	5	17063973	118.6
IBM	1034	PZE-105031844	5	57.8	5	17342105	119.9
IBM	1035	PZE-105031696	5	58	5	17229800	120.4
IBM	1036	PZE-105033111	5	58.8	5	18371306	121.9
IBM	1037	SYN21200	5	59.6	5	18700872	123.5
IBM	1038	SYN21201	5	60.1	5	18705520	124.5
IBM	1039	PUT-163a-88752620-4549	5	60.6	5	20772915	125.5
IBM	1040	PZE-105036629	5	60.9	5	21415716	126.1
IBM	1041	PZE-105037660	5	61.2	5	22629419	126.8
IBM	1042	SYN27691	5	61.7	5	23018639	127.9
IBM	1043	PZE-105040234	5	62.2	5	25619061	129
IBM	1044	SYN17126	5	62.4	5	27062519	129.4
IBM	1045	PZE-105041019	5	62.6	5	27050743	129.9
IBM	1046	SYN32049	5	62.9	5	28335285	130.6
IBM	1047	PZE-105042963	5	63.2	5	30289208	131.3
IBM	1048	SYN26667	5	63.5	5	31648223	132
IBM	1049	PZE-105044425	5	64	5	31904322	133
IBM	1050	SYN11795	5	64.7	5	32877849	134.4
IBM	1051	PZE-105048851	5	65.2	5	39672534	135.5
IBM	1052	PZE-105049996	5	66.3	5	42303789	137.7
IBM	1053	PZE-105050537	5	67.5	5	43052901	140.2
IBM	1054	PZE-105050809	5	68.3	5	43738299	141.8
IBM	1055	PZE-105053747	5	68.5	5	49803158	142.3
IBM	1056	PZE-105055665	5	69.1	5	53445807	143.5
IBM	1057	PZE-105057600	5	69.5	5	56213664	144.4
IBM	1058	SYN38516	5	69.8	5	57433545	145.1
IBM	1059	SYN24320	5	70.2	5	58753889	146
IBM	1060	PZE-105061350	5	70.7	5	60133686	147
IBM	1061	PZE-105065011	5	71.3	5	66031418	148.3
IBM	1062	PZE-105065758	5	72	5	67504073	149.7
IBM	1063	PZE-105066407	5	72.6	5	68389176	150.9
IBM	1064	SYN28088	5	72.9	5	68653887	151.6
IBM	1065	PZE-105067125	5	73.2	5	69325117	152.3
IBM	1066	PZE-105069405	5	73.4	5	73111304	152.8
IBM	1067	SYN27556	5	73.9	5	74620469	153.9
IBM	1068	PZE-105072012	5	74.1	5	76679626	154.4
IBM	1069	SYN34071	5	74.5	5	77997457	155.2
IBM	1070	PZE-105074598	5	76.1	5	81861416	158.5
IBM	1071	PZE-105075776	5	76.8	5	83804574	160
IBM	1072	PZE-105078090	5	77.5	5	88188922	161.5
IBM	1073	PZA03049.24	5	77.8	5	89318174	162.2
IBM	1074	PZE-105090424	5	78	5	126820317	162.6
IBM	1075	PZE-105090726	5	78.5	5	127605006	163.8
IBM	1076	PZE-105095318	5	78.8	5	140078581	164.3
IBM	1077	PZE-105097569	5	79.1	5	143971282	164.9
IBM	1078	PZE-105098226	5	79.3	5	144887473	165.3
IBM	1079	PZE-105098779	5	79.6	5	145814857	166
IBM	1080	SYN28772	5	80	5	147629967	166.9
IBM	1081	PZA00270.4	5	80.4	NA	-1	167.8
IBM	1082	PZE-105100878	5	81.5	5	151473557	170.1
IBM	1083	SYN27822	5	81.8	5	152432024	170.8
IBM	1084	PZE-105102856	5	82.1	5	155218025	171.4
IBM	1085	PUT-163a-4174532-2029	5	82.9	5	158869149	173.1
IBM	1086	PZE-105105213	5	83.2	5	159804308	173.7
IBM	1087	PZE-105105462	5	83.4	5	160165587	174.2
IBM	1088	PZE-105105756	5	83.6	5	160720520	174.6
IBM	1089	PUT-163a-18162524-1229	5	83.9	5	161466302	175.3
IBM	1090	SYN33595	5	84.2	5	163412086	176.1
IBM	1091	PZE-105107370	5	84.8	5	163940933	177.3
IBM	1092	SYN27038	5	85.3	5	164124177	178.5
IBM	1093	SYN18294	5	85.7	5	164658024	179.4
IBM	1094	PZE-105108927	5	86.1	5	165979358	180.2
IBM	1095	PZE-105110067	5	86.5	5	167251963	181
IBM	1096	PZE-105110200	5	87.2	5	167348134	182.4
IBM	1097	SYN30458	5	88.6	5	168665734	185.3
IBM	1098	PZE-105111928	5	89.4	5	168858119	186.9
IBM	1099	SYN34468	5	90.1	5	168890197	188.3
IBM	1100	PUT-163a-4573181-2059	5	91.1	5	169843408	190.4
IBM	1101	PZE-105113974	5	92	5	170824561	192.2
IBM	1102	PZE-105114470	5	92.6	5	171202290	193.5
IBM	1103	SYN36136	5	93.6	5	171964318	195.6
IBM	1104	PZE-105115758	5	94.2	5	172742833	196.9
IBM	1105	PZE-105115904	5	94.8	5	172917181	198.1
IBM	1106	SYN34982	5	95.1	5	174114018	198.9
IBM	1107	SYN11012	5	95.5	5	174359440	199.8
IBM	1108	SYN34521	5	96.2	5	175593989	201.2
IBM	1109	SYN31820	5	97.8	5	175684872	204.4
IBM	1110	SYN32464	5	98.2	5	177230504	205.3
IBM	1111	PZE-105121226	5	99	5	177977532	206.9
IBM	1112	PZE-105123093	5	99.7	5	180039079	208.4
IBM	1113	SYN12712	5	100.4	5	180877214	209.9
IBM	1114	SYN16682	5	100.7	5	182038246	210.6
IBM	1115	PZE-105125294	5	101	5	182449952	211.2
IBM	1116	SYN31836	5	101.3	5	183369498	211.8
IBM	1117	PZE-105126109	5	102	5	183485612	213.2
IBM	1118	PZE-105126444	5	102.6	5	183609462	214.4
IBM	1119	PZE-105128217	5	104.6	5	185570018	218.4
IBM	1120	PZE-105128384	5	104.9	5	185626663	219.2
IBM	1121	PZE-105129422	5	105.7	5	186680003	220.7
IBM	1122	SYN16485	5	106.8	5	188389404	222.9
IBM	1123	SYN16484	5	108.3	5	188467017	226
IBM	1124	SYN10270	5	109.2	5	188660453	227.8
IBM	1125	SYN35847	5	109.5	5	188827375	228.5
IBM	1126	SYN35853	5	109.9	5	188847011	229.4
IBM	1127	PZE-105133024	5	110.2	5	189400564	230.1
IBM	1128	SYN14521	5	110.6	5	190481770	231
IBM	1129	PZE-105134993	5	110.9	5	190915345	231.7
IBM	1130	SYN30405	5	111.2	5	191095555	232.3
IBM	1131	PZE-105136340	5	111.4	5	191631818	232.8
IBM	1132	SYN31644	5	112.2	5	192134899	234.4
IBM	1133	SYN1851	5	112.5	5	192305690	235
IBM	1134	PZE-105137712	5	113.1	5	192408872	236.4
IBM	1135	SYN27782	5	113.5	5	193454197	237.3
IBM	1136	SYN26067	5	114.4	5	193970016	239.1
IBM	1137	SYN29255	5	114.7	5	194163769	239.7
IBM	1138	SYN32728	5	115.4	5	194707930	241.1
IBM	1139	SYN1176	5	116.6	5	195443613	243.5
IBM	1140	PZE-105141007	5	116.9	5	195664709	244.2
IBM	1141	PZE-105141391	5	118.3	5	196035271	247.1
IBM	1142	PZE-105142315	5	118.7	5	196672280	247.8
IBM	1143	SYN28488	5	119.2	5	196787901	248.8
IBM	1144	SYN34083	5	120.2	5	197945189	250.9
IBM	1145	PZE-105144035	5	120.5	5	197977371	251.6
IBM	1146	PZE-105146498	5	121.6	5	199646756	253.9
IBM	1147	PZE-105146705	5	121.9	5	199709925	254.6
IBM	1148	PZE-105149244	5	123.1	5	201068390	257
IBM	1149	SYN2083	5	125.7	5	201630584	262.3
IBM	1150	SYN29327	5	127.6	5	202814602	266.1
IBM	1151	SYN14923	5	128	5	203038579	267
IBM	1152	SYN22059	5	128.7	5	203210846	268.3
IBM	1153	SYN24779	5	129	5	203630893	269
IBM	1154	SYN24659	5	129.8	5	203804013	270.6
IBM	1155	SYN21802	5	130.1	5	204174968	271.3
IBM	1156	SYN1884	5	130.8	5	204518721	272.6
IBM	1157	SYN1926	5	132.5	5	204605827	276
IBM	1158	SYN36851	5	133.5	5	205306953	278
IBM	1159	PZE-105156453	5	134.3	5	205507081	279.6
IBM	1160	PZB02189.6	5	134.7	5	205551779	280.5
IBM	1161	PZE-106000007	6	0	6	129643	0
IBM	1162	PZA00606.3	6	2	6	2395840	4.2
IBM	1163	PZE-106001672	6	3.6	6	2719992	7.4
IBM	1164	SYN20093	6	4.5	6	3180106	9.3
IBM	1165	PZE-106003203	6	5.1	6	4145891	10.4
IBM	1166	SYN39272	6	8.3	6	5871679	17
IBM	1167	PZE-106005094	6	9.8	6	6514321	20.2
IBM	1168	SYN10561	6	11.3	6	6890117	23.2
IBM	1169	SYN27276	6	11.9	6	8108911	24.6
IBM	1170	PZE-106020499	6	12.2	6	16167793	25.2
IBM	1171	PZE-106007410	6	12.5	6	21525870	25.9
IBM	1172	PZE-106007902	6	12.7	6	22917625	26.4
IBM	1173	PZE-106010060	6	13.4	6	28127052	27.9
IBM	1174	PZE-106010115	6	14.2	6	28143880	29.5
IBM	1175	PZE-106012245	6	14.5	6	31649249	30.2
IBM	1176	SYN20528	6	14.8	6	34537527	30.8
IBM	1177	PZE-106013654	6	15.2	6	34672237	31.7
IBM	1178	SYN17206	6	15.4	6	34978226	32.2
IBM	1179	PZE-106015076	6	15.8	6	36482387	33.1
IBM	1180	PZE-100000438	6	16.1	0	5650899	33.8
IBM	1181	SYN11613	6	16.4	6	78820609	34.5
IBM	1182	PZE-106033899	6	17.1	6	79195608	36
IBM	1183	PZE-106034829	6	17.3	6	81620996	36.5
IBM	1184	PZE-106035079	6	17.5	6	82019955	37
IBM	1185	PZE-106038725	6	18.3	6	86755707	38.6
IBM	1186	PZE-106039882	6	19.1	6	88671354	40.2
IBM	1187	PZE-106041604	6	21.9	6	90881574	45.9
IBM	1188	SYN11565	6	22.2	6	92311945	46.6
IBM	1189	SYN11803	6	23	6	92613037	48.2
IBM	1190	SYN2959	6	23.6	6	93323623	49.4
IBM	1191	SYN2967	6	23.9	6	93501070	50.1
IBM	1192	PZE-106045024	6	24.4	6	94426320	51.1
IBM	1193	PZE-106045763	6	25.1	6	95069599	52.6
IBM	1194	PZE-106046102	6	27	6	95465220	56.4
IBM	1195	PZE-106047470	6	28.4	6	96674787	59.2
IBM	1196	PZE-106047841	6	28.9	6	96924975	60.3
IBM	1197	PZE-106048558	6	29.3	6	97512253	61.3
IBM	1198	PZE-106048958	6	29.6	6	97913220	61.9
IBM	1199	PZE-106049264	6	30.1	6	98254432	63
IBM	1200	PZE-106049462	6	30.4	6	98574753	63.7
IBM	1201	SYN3641	6	31.1	6	99767943	65.1
IBM	1202	PZE-106050525	6	31.3	6	100348911	65.5
IBM	1203	SYN30048	6	31.6	6	102156939	66.2
IBM	1204	PZE-106051936	6	32.1	6	102721196	67.3
IBM	1205	PZE-106052904	6	33.1	6	103406208	69.4
IBM	1206	PZE-106053072	6	33.8	6	103510831	70.8
IBM	1207	SYN12088	6	34.2	6	104505418	71.8
IBM	1208	PZE-106054425	6	36.2	6	105045847	76
IBM	1209	PZE-106054710	6	36.8	6	105226877	77.2
IBM	1210	SYN23500	6	37.5	6	105432346	78.6
IBM	1211	PZE-106055794	6	37.9	6	106153240	79.5
IBM	1212	PZE-106056703	6	38.1	6	110539766	79.9
IBM	1213	PZE-106057989	6	38.5	6	106884295	80.8
IBM	1214	PZE-106059535	6	40.4	6	108257101	84.7
IBM	1215	PZE-106059789	6	40.9	6	108506724	85.8
IBM	1216	SYN32815	6	41.3	6	108971372	86.7
IBM	1217	SYN24768	6	41.8	6	109071574	87.8
IBM	1218	PZE-106060613	6	42.6	6	109535889	89.5
IBM	1219	PUT-163a-60396905-2949	6	43.2	NA	-1	90.6
IBM	1220	PZE-106061055	6	44.4	6	111900688	93.1
IBM	1221	PZE-106061431	6	45.1	6	112214318	94.5
IBM	1222	SYN30628	6	45.8	6	112349791	95.9
IBM	1223	PZE-106061688	6	46	6	112436068	96.3
IBM	1224	SYN38138	6	46.3	6	112812721	97
IBM	1225	PZE-106062474	6	47.3	6	113268603	99.1
IBM	1226	PZE-106063012	6	47.8	6	114188703	100.3
IBM	1227	PZE-106064188	6	48.2	6	115646664	101.1
IBM	1228	PZE-106065285	6	48.6	6	117577675	102
IBM	1229	PZE-106065440	6	49.1	6	117598710	103.1
IBM	1230	SYN23913	6	49.6	6	117797720	104.1
IBM	1231	SYN23909	6	50.2	6	117852982	105.4
IBM	1232	SYN29425	6	50.6	6	118073693	106.3
IBM	1233	PZE-106066563	6	51	6	118749721	107.2
IBM	1234	PZE-106067224	6	51.4	6	120055556	108.2
IBM	1235	PUT-163a-86468823-4491	6	52.1	6	120879772	109.6
IBM	1236	PZE-106069625	6	52.7	6	123336768	110.7
IBM	1237	SYN26935	6	53.5	6	123371820	112.3
IBM	1238	PZE-106070038	6	53.8	6	124023338	113
IBM	1239	PZE-106070387	6	54.6	6	124544334	114.7
IBM	1240	PZE-106070575	6	55.4	6	124804662	116.3
IBM	1241	PZE-106072074	6	55.7	6	127717691	117.1
IBM	1242	SYN24366	6	56.7	6	129471538	119.1
IBM	1243	PZE-106074560	6	57.2	6	129964430	120.2
IBM	1244	PZE-106074780	6	57.5	6	129980213	120.9
IBM	1245	PZE-106075520	6	58.1	6	130754308	122.1
IBM	1246	SYN3765	6	58.7	6	131991597	123.2
IBM	1247	PZE-106076828	6	59.6	6	132262040	125.1
IBM	1248	PZE-106077055	6	60	6	132454941	125.9
IBM	1249	PZA00250.1	6	60.8	6	132889427	127.5
IBM	1250	PZE-106081362	6	61.3	6	138500624	128.6
IBM	1251	SYN4850	6	61.6	6	138931054	129.2
IBM	1252	PZE-106083170	6	62.3	6	140466248	130.7
IBM	1253	SYN26383	6	63.4	6	142347038	132.9
IBM	1254	PZE-106085963	6	64.1	6	142950378	134.4
IBM	1255	SYN32129	6	65.4	6	145322799	137.1
IBM	1256	SYN28980	6	65.7	6	146219165	137.7
IBM	1257	SYN27107	6	67	6	147137823	140.3
IBM	1258	SYN29374	6	67.9	6	147924197	142.1
IBM	1259	PZE-103128711	6	69	3	185556616	144.5
IBM	1260	PZE-106092386	6	69.6	6	148530168	145.8
IBM	1261	SYN25266	6	70.1	6	148828905	146.9
IBM	1262	PZE-106093812	6	71.6	6	149352345	149.9
IBM	1263	SYN4801	6	72.9	6	150686054	152.6
IBM	1264	SYN11816	6	73.8	6	150737685	154.3
IBM	1265	SYN11808	6	75	6	150754604	156.8
IBM	1266	SYN11807	6	75.3	6	150773299	157.4
IBM	1267	SYN11809	6	77.4	6	150805009	161.8
IBM	1268	PZE-106096872	6	78.5	6	150889413	164.1
IBM	1269	SYN37999	6	79.7	6	151442112	166.5
IBM	1270	SYN35959	6	81.2	6	151638512	169.6
IBM	1271	PZE-106098680	6	82	6	152290610	171.3
IBM	1272	SYN30391	6	83.3	6	153243614	173.9
IBM	1273	SYN24056	6	84.3	6	153625399	175.9
IBM	1274	SYN24461	6	85.6	6	154131736	178.6
IBM	1275	SYN10485	6	85.9	6	154322286	179.3
IBM	1276	PZE-106103012	6	86.7	6	154891236	180.9
IBM	1277	SYN23855	6	87.8	6	155508945	183.3
IBM	1278	PZE-106104994	6	88.6	6	155647497	184.9
IBM	1279	PZE-106106877	6	90.8	6	156692942	189.4
IBM	1280	SYN23624	6	91.9	6	156822664	191.6
IBM	1281	SYN23628	6	92.7	6	156878678	193.2
IBM	1282	SYN3998	6	93.9	6	157771445	195.7
IBM	1283	SYN19164	6	95.2	6	158259287	198.3
IBM	1284	SYN19161	6	96.9	6	158403902	201.8
IBM	1285	SYN27765	6	97.5	6	159007950	202.9
IBM	1286	SYN27121	6	100	6	159762641	208
IBM	1287	SYN21356	6	100.5	6	160000436	209.1
IBM	1288	SYN26168	6	102.2	6	160170459	212.6
IBM	1289	PZE-106114021	6	102.5	6	160332253	213.3
IBM	1290	PZE-106114426	6	102.8	6	160607964	213.9
IBM	1291	SYN23743	6	103.4	6	161012335	215.3
IBM	1292	SYN32875	6	104.2	6	161548179	216.8
IBM	1293	PZE-106116673	6	105.3	6	161894583	219.2
IBM	1294	PUT-163a-60338619-2360	6	111.6	6	162186556	232.6
IBM	1295	SYN24537	6	112.3	6	162643653	234
IBM	1296	SYN22989	6	112.7	6	162686226	234.9
IBM	1297	SYN22988	6	113.6	6	162727984	236.7
IBM	1298	SYN16022	6	114.5	6	162884424	238.5
IBM	1299	PUT-163a-78074902-4096	6	114.8	6	163011289	239.1
IBM	1300	SYN34376	6	115.2	6	163175970	240
IBM	1301	SYN13307	6	115.8	6	163818894	241.3
IBM	1302	SYN13308	6	116.9	6	163835586	243.6
IBM	1303	PUT-163a-78119421-4381	6	117.1	6	163869634	244
IBM	1304	SYN12691	6	117.4	6	163977148	244.6
IBM	1305	SYN32671	6	117.8	6	164322025	245.6
IBM	1306	SYN24882	6	119.8	6	164580621	249.5
IBM	1307	SYN19447	6	120.7	6	164772775	251.4
IBM	1308	SYN10686	6	121.7	6	164846481	253.4
IBM	1309	PZA02141.1	6	123.3	6	164891527	256.7
IBM	1310	SYN4311	6	124.2	6	165247443	258.5
IBM	1311	SYN5884	6	124.5	6	165353049	259.2
IBM	1312	SYN16403	6	125.1	6	165528476	260.5
IBM	1313	PZE-106126296	6	125.9	6	165582394	262.1
IBM	1314	SYN38609	6	126.8	6	165941397	263.9
IBM	1315	PZE-106128315	6	128.9	6	166388598	268.2
IBM	1316	SYN28514	6	129.8	6	166797439	270.1
IBM	1317	SYN24811	6	130.6	6	167032546	271.6
IBM	1318	SYN4156	6	131	6	167512234	272.5
IBM	1319	SYN35814	6	131.4	6	167821525	273.4
IBM	1320	SYN15208	6	131.8	6	168359915	274.3
IBM	1321	SYN23973	7	0	7	3182249	0
IBM	1322	PZE-107005418	7	1	7	3665397	2
IBM	1323	PZE-107005664	7	1.5	7	3892964	2.9
IBM	1324	SYN39291	7	1.9	7	4078751	3.9
IBM	1325	SYN25440	7	2.9	7	4161727	6
IBM	1326	PZE-107006511	7	4.1	7	4680339	8.3
IBM	1327	SYN21561	7	4.7	7	4891484	9.6
IBM	1328	SYN21564	7	5.9	7	4901733	12
IBM	1329	SYN21560	7	8	7	4958776	16.5
IBM	1330	SYN15673	7	8.7	7	5038167	18
IBM	1331	SYN4744	7	9	7	5124983	18.7
IBM	1332	SYN3807	7	11.3	7	5525020	23.5
IBM	1333	SYN3808	7	12.2	7	5552508	25.4
IBM	1334	PZE-107009278	7	13.1	7	6068815	27.2
IBM	1335	SYN36033	7	14.5	7	6221165	30.1
IBM	1336	PZE-107010082	7	15.1	7	6550521	31.4
IBM	1337	PZE-107010433	7	16.7	7	7011078	34.7
IBM	1338	PZE-107011423	7	17.5	7	7955099	36.4
IBM	1339	SYN32202	7	18.2	7	8467208	37.8
IBM	1340	PZE-107012245	7	18.9	7	8845552	39.2
IBM	1341	SYN18116	7	20.9	7	9200061	43.2
IBM	1342	SYN36577	7	24.2	7	9330613	50
IBM	1343	PUT-163a-50327005-2185	7	26.5	7	10290906	54.8
IBM	1344	PZE-107014250	7	27	7	10695449	55.8
IBM	1345	SYN33126	7	27.5	7	13575225	56.9
IBM	1346	PZE-107016614	7	28.5	7	13980271	58.9
IBM	1347	SYN26435	7	30	7	15057464	62
IBM	1348	PZE-107017614	7	31	7	15214479	64.1
IBM	1349	SYN20980	7	31.7	7	15417564	65.4
IBM	1350	PZE-107019072	7	32.7	7	17293606	67.5
IBM	1351	SYN37382	7	33.1	7	19084889	68.4
IBM	1352	PZE-107021654	7	33.4	7	21124099	69.1
IBM	1353	SYN10101	7	33.8	7	21189532	70
IBM	1354	PUT-163a-21329873-1510	7	34	7	21636688	70.4
IBM	1355	PZE-107022242	7	34.3	7	21869640	71.1
IBM	1356	SYN5585	7	34.6	2	231206883	71.8
IBM	1357	SYN23593	7	35.6	7	24409023	73.8
IBM	1358	SYN23597	7	35.9	7	24411010	74.4
IBM	1359	SYN14571	7	36.4	7	27766304	75.6
IBM	1360	PZE-107026046	7	36.7	7	29053955	76.2
IBM	1361	SYN4359	7	37.1	7	30163457	77.1
IBM	1362	PZE-107030745	7	37.4	7	39644542	77.8
IBM	1363	PZE-107031924	7	37.9	7	41490888	79
IBM	1364	PZE-107036810	7	38.1	NA	-1	79.4
IBM	1365	PZE-107040458	7	38.3	7	79101130	79.9
IBM	1366	SYN29842	7	38.8	7	84702418	81
IBM	1367	PZE-107044548	7	39.1	7	89310878	81.7
IBM	1368	PZE-107050868	7	39.5	7	100265366	82.6
IBM	1369	PZE-107051446	7	39.9	7	100883602	83.5
IBM	1370	PZE-107053268	7	40.2	7	104262821	84.1
IBM	1371	SYN14373	7	40.4	7	105365080	84.6
IBM	1372	PZE-107054656	7	41.2	7	106326475	86.3
IBM	1373	SYN16553	7	41.7	7	107931299	87.3
IBM	1374	SYN39188	7	42.9	7	109149980	89.8
IBM	1375	PZE-107058710	7	43.2	7	112632458	90.5
IBM	1376	PZE-107059742	7	43.6	7	115184815	91.5
IBM	1377	SYN36345	7	44	7	116516624	92.4
IBM	1378	PZE-107061311	7	44.3	7	117519226	93.1
IBM	1379	SYN18744	7	44.6	7	117701812	93.8
IBM	1380	PZE-107062095	7	44.9	7	118312766	94.5
IBM	1381	SYN3200	7	45.2	7	118623967	95.2
IBM	1382	PZE-107062980	7	45.4	7	119973922	95.7
IBM	1383	PZE-107064289	7	45.6	7	121252990	96.2
IBM	1384	SYN3716	7	46.4	7	121680819	98
IBM	1385	SYN21763	7	47	7	122335525	99.3
IBM	1386	PZE-107065974	7	48.4	7	122791194	102.1
IBM	1387	PZE-107066119	7	48.8	7	122988560	103
IBM	1388	PZE-107067062	7	50.2	7	123827128	105.8
IBM	1389	PZE-107067568	7	50.7	7	124281063	106.8
IBM	1390	SYN25079	7	51.1	7	124570321	107.7
IBM	1391	PZE-107068407	7	51.4	7	125120093	108.4
IBM	1392	PZE-107068961	7	52	7	125861581	109.6
IBM	1393	PZE-107070761	7	52.5	7	127254364	110.6
IBM	1394	SYN20393	7	52.8	7	127590835	111.2
IBM	1395	SYN17089	7	53.9	7	128433598	113.5
IBM	1396	PZE-107072604	7	54.3	7	128898208	114.4
IBM	1397	SYN27282	7	54.6	7	129264180	115
IBM	1398	PZE-107073339	7	55.4	7	129864662	116.6
IBM	1399	SYN28758	7	56.4	7	129967283	118.6
IBM	1400	PZE-107074755	7	58.1	7	130525518	122.2
IBM	1401	PZE-107074954	7	58.8	7	130784233	123.6
IBM	1402	SYN17332	7	59.4	7	130940717	124.9
IBM	1403	PZE-107075566	7	60.2	7	130986135	126.5
IBM	1404	PZE-107076020	7	60.5	7	131191105	127.2
IBM	1405	PZE-107076350	7	61	7	131443222	128.4
IBM	1406	PZE-107076684	7	61.8	7	132082836	130.1
IBM	1407	SYN23059	7	62.7	7	132517767	132
IBM	1408	SYN35079	7	63.2	7	132632787	133.2
IBM	1409	SYN38308	7	63.5	7	132805691	133.9
IBM	1410	SYN32295	7	64.7	7	133371720	136.3
IBM	1411	PUT-163a-71300000-3068	7	65.4	7	133943876	137.7
IBM	1412	SYN22406	7	66.9	7	134080000	140.8
IBM	1413	PZE-107079812	7	67.6	7	134284308	142.3
IBM	1414	PZE-107083154	7	67.8	7	137730212	142.8
IBM	1415	PZE-107082619	7	68.2	7	137516234	143.7
IBM	1416	PZE-107081437	7	68.5	7	136331676	144.3
IBM	1417	PZE-107080376	7	69.2	7	135508186	145.7
IBM	1418	PZE-107084474	7	69.6	7	140104651	146.6
IBM	1419	SYN22167	7	71.1	7	141835948	149.6
IBM	1420	PZE-107087898	7	72.2	7	143003984	151.9
IBM	1421	SYN35906	7	72.8	7	143113732	153.2
IBM	1422	SYN24399	7	73	7	143394871	153.7
IBM	1423	SYN24395	7	73.5	7	143410578	154.8
IBM	1424	SYN22616	7	74	7	144603823	155.9
IBM	1425	SYN32262	7	74.9	7	146489081	157.7
IBM	1426	SYN34204	7	75.4	7	151242431	158.8
IBM	1427	PZE-107096184	7	75.7	7	152066110	159.5
IBM	1428	PZE-107097026	7	76.4	7	152443839	161
IBM	1429	PZE-107097554	7	76.8	7	152807815	161.8
IBM	1430	SYN34174	7	77	7	152824375	162.3
IBM	1431	PZE-107098163	7	77.4	7	153294455	163.2
IBM	1432	SYN18022	7	77.6	7	153821363	163.6
IBM	1433	PZE-107098780	7	77.9	7	153824827	164.3
IBM	1434	PZE-107098889	7	78.1	7	153842362	164.7
IBM	1435	PZE-107099144	7	79	7	154182492	166.5
IBM	1436	PZE-107099226	7	79.7	7	154190809	168
IBM	1437	PZE-107100523	7	80.1	7	155037971	168.9
IBM	1438	SYN3467	7	80.5	7	155742678	169.7
IBM	1439	PZE-107101783	7	81	7	155782675	170.8
IBM	1440	PZE-107102206	7	81.3	7	156205049	171.5
IBM	1441	SYN10134	7	81.5	7	156477141	171.9
IBM	1442	SYN10135	7	81.8	7	156501153	172.6
IBM	1443	SYN3652	7	82.1	7	156667314	173.3
IBM	1444	PZE-107103880	7	82.3	7	156887593	173.8
IBM	1445	PZA03176.4	7	82.5	7	157168710	174.3
IBM	1446	SYN17072	7	83	7	157504609	175.2
IBM	1447	PZE-107105855	7	83.5	7	157896473	176.4
IBM	1448	PZE-107106251	7	84.8	7	158218500	179
IBM	1449	PZE-107106472	7	86.3	7	158299978	182
IBM	1450	PZE-107108370	7	87.6	7	159731943	184.6
IBM	1451	SYN3350	7	88.6	7	159782509	186.8
IBM	1452	SYN29615	7	88.9	7	160059739	187.4
IBM	1453	SYN23166	7	89.4	7	160152925	188.5
IBM	1454	SYN10522	7	89.9	7	160817033	189.5
IBM	1455	PZE-107111253	7	90.4	7	161345428	190.6
IBM	1456	SYN15451	7	91.7	7	161805336	193.2
IBM	1457	PZE-107112738	7	92.5	7	161949846	194.8
IBM	1458	PZE-107113339	7	95.7	7	162084811	201.5
IBM	1459	PZE-107113484	7	96.1	7	162156811	202.4
IBM	1460	PZE-107113723	7	96.5	7	162259168	203.3
IBM	1461	SYN25311	7	99.3	7	162985181	209
IBM	1462	SYN18482	7	99.7	7	163047245	209.8
IBM	1463	PZE-107116723	7	100.8	7	164071283	212.1
IBM	1464	SYN17036	7	101.2	7	164200538	213
IBM	1465	PZE-107117917	7	102.1	7	164831147	214.9
IBM	1466	SYN23688	7	103	7	164988358	216.8
IBM	1467	PZE-107118743	7	104	7	165298571	218.9
IBM	1468	PZE-107119102	7	104.8	7	165375694	220.4
IBM	1469	SYN13029	7	105.1	7	165503006	221.1
IBM	1470	PZE-107119968	7	106.3	7	165746831	223.5
IBM	1471	SYN12703	7	109.8	7	166159242	230.8
IBM	1472	SYN20121	7	111.1	7	166960841	233.5
IBM	1473	PZE-107123572	7	115.8	7	167716078	243.6
IBM	1474	SYN12253	7	117.5	7	167987505	247.1
IBM	1475	PZE-107126296	7	120.2	7	168922493	252.5
IBM	1476	SYN30795	7	121.3	7	169444642	254.9
IBM	1477	SYN16914	7	122.2	7	170032283	256.7
IBM	1478	SYN10749	7	123	7	170436606	258.3
IBM	1479	SYN25224	7	123.5	7	170566113	259.4
IBM	1480	SYN34109	7	135.8	7	172926096	286.9
IBM	1481	PZE-108000683	8	0	8	775241	0
IBM	1482	SYN25099	8	2.2	8	1449332	4.5
IBM	1483	SYN25092	8	3.1	8	1523989	6.4
IBM	1484	PUT-163a-13557719-256	8	3.6	8	1831996	7.5
IBM	1485	SYN11271	8	4.6	8	2428528	9.5
IBM	1486	SYN10808	8	5.1	8	2521550	10.7
IBM	1487	PZE-108002846	8	9.5	8	3045582	19.9
IBM	1488	SYN17938	8	11.4	8	3348472	23.9
IBM	1489	SYN33566	8	12.1	8	3796036	25.4
IBM	1490	PZA-002174002	8	12.4	8	4176433	26.1
IBM	1491	PZE-108004350	8	16.9	8	4360224	35.5
IBM	1492	PZE-108004388	8	17.9	8	4431816	37.5
IBM	1493	SYN12532	8	18.5	8	4792459	38.9
IBM	1494	SYN12530	8	20.1	8	4846311	42.1
IBM	1495	SYN34214	8	21.3	8	5135666	44.5
IBM	1496	PZE-108005219	8	22.1	8	5296079	46.1
IBM	1497	PZE-108005605	8	23.8	8	5597852	49.5
IBM	1498	PUT-163a-71445680-3382	8	24.6	8	5894383	51.1
IBM	1499	SYN3883	8	25	8	6023323	52
IBM	1500	SYN35223	8	25.5	8	6394815	53.1
IBM	1501	PZE-108006221	8	25.8	8	6512354	53.8
IBM	1502	SYN10427	8	26	8	6584683	54.2
IBM	1503	SYN13071	8	26.2	8	6850959	54.8
IBM	1504	PZE-108007013	8	27.2	8	7039437	56.7
IBM	1505	SYN20700	8	29.9	8	7748559	62.3
IBM	1506	SYN11622	8	30.4	8	8290751	63.3
IBM	1507	PZE-108008403	8	31.8	8	8417040	66.3
IBM	1508	PZE-108008540	8	32.1	8	8557707	66.9
IBM	1509	PZE-108008825	8	33.5	8	8731594	69.8
IBM	1510	PZE-108009251	8	34.5	8	9875920	72
IBM	1511	SYN12761	8	34.9	8	10071555	72.8
IBM	1512	SYN12758	8	35.4	8	10092985	73.9
IBM	1513	SYN36558	8	35.8	8	10813495	74.8
IBM	1514	SYN36560	8	36	8	10862428	75.2
IBM	1515	PZE-108010702	8	36.5	8	11302915	76.3
IBM	1516	PZE-108010981	8	37.6	8	11535123	78.6
IBM	1517	PZE-108011830	8	39.6	8	12200231	82.6
IBM	1518	SYN3396	8	40.7	8	12561228	84.8
IBM	1519	PZE-108012841	8	41.5	8	12989194	86.5
IBM	1520	PZE-108013234	8	42.2	8	13289482	87.9
IBM	1521	SYN14462	8	43	8	13370541	89.5
IBM	1522	PZE-108013757	8	44	8	13620474	91.6
IBM	1523	SYN18494	8	44.2	8	13912154	92
IBM	1524	SYN35072	8	45	8	15109522	93.6
IBM	1525	PZE-108016244	8	46.8	8	15985156	97.2
IBM	1526	SYN23097	8	47.7	8	16442995	99
IBM	1527	PZE-108017417	8	49.7	8	17052796	103.1
IBM	1528	SYN19462	8	50.6	8	17189971	104.9
IBM	1529	PZE-108019790	8	51.5	8	17945679	106.7
IBM	1530	PZE-108018485	8	52.6	8	18966375	109
IBM	1531	PZE-108021167	8	53.1	8	20084931	110.1
IBM	1532	PZE-108021327	8	54.2	8	20514430	112.2
IBM	1533	PZE-108021864	8	56.1	8	20696498	116
IBM	1534	SYN17577	8	57.5	8	21148154	118.8
IBM	1535	SYN35861	8	57.8	8	22173115	119.5
IBM	1536	PZE-108023549	8	58.4	8	22508861	120.7
IBM	1537	PZE-108023615	8	59.3	8	22685137	122.6
IBM	1538	PZE-108024348	8	60.3	8	22979125	124.6
IBM	1539	SYN38349	8	60.6	8	23081945	125.3
IBM	1540	SYN15118	8	61.1	8	23961095	126.3
IBM	1541	SYN19605	8	61.6	8	24413610	127.3
IBM	1542	PZA03510.1	8	61.8	8	26629080	127.8
IBM	1543	PZE-108027738	8	62	8	29148048	128.3
IBM	1544	PZE-108030157	8	62.2	8	33766098	128.7
IBM	1545	PZE-108030869	8	62.4	8	34703140	129.2
IBM	1546	PZE-108032283	8	62.6	8	37647883	129.6
IBM	1547	PZA-000717015	8	63	8	70199463	130.5
IBM	1548	PZE-108042761	8	63.9	8	70998690	132.4
IBM	1549	SYN12525	8	65	8	71976947	134.7
IBM	1550	PZE-108043501	8	65.4	8	72384004	135.5
IBM	1551	SYN2884	8	66	8	72932482	136.7
IBM	1552	PZE-108045907	8	67.5	8	75648228	139.7
IBM	1553	PUT-163a-71318546-3146	8	68.1	NA	-1	140.8
IBM	1554	PZE-108050016	8	68.3	8	87037136	141.3
IBM	1555	SYN30907	8	68.9	8	90738162	142.6
IBM	1556	PZE-108052051	8	69.3	8	92078058	143.5
IBM	1557	PZE-108053704	8	70.1	8	95726222	145.2
IBM	1558	PZE-108054215	8	71.1	8	96326653	147.2
IBM	1559	PZE-108056020	8	72	8	100935143	149.1
IBM	1560	SYN17876	8	73.3	8	101209781	151.7
IBM	1561	SYN30221	8	75.3	8	101755210	155.9
IBM	1562	PZE-108058161	8	76.4	8	103704816	158.2
IBM	1563	SYN27264	8	76.9	8	104617506	159.3
IBM	1564	PZE-108059057	8	77.5	8	105319779	160.5
IBM	1565	PZE-108059739	8	77.9	8	106743096	161.4
IBM	1566	PZA03508.1	8	78.1	8	107089606	161.9
IBM	1567	PZE-108061313	8	78.5	8	109934768	162.6
IBM	1568	PUT-163a-78092237-4250	8	80.6	8	110988886	166.9
IBM	1569	PZE-108062506	8	81.1	8	111726522	167.9
IBM	1570	PZE-108063794	8	81.6	8	113865661	168.9
IBM	1571	PZE-108065075	8	82.3	8	116263277	170.3
IBM	1572	PZE-108065744	8	82.6	8	117438219	171
IBM	1573	PZE-108066339	8	83.4	8	118129359	172.7
IBM	1574	SYN27931	8	84.2	8	118187901	174.2
IBM	1575	SYN16160	8	84.6	8	118775865	175.1
IBM	1576	SYN12736	8	84.9	8	119042857	175.8
IBM	1577	PZE-108067569	8	85.3	8	119255524	176.7
IBM	1578	PZE-108069441	8	86.1	8	121902532	178.4
IBM	1579	PUT-163a-74234257-3606	8	86.9	8	122951798	180
IBM	1580	PZE-108070380	8	87.7	8	123506141	181.6
IBM	1581	PZE-108071079	8	88.8	8	124357232	183.9
IBM	1582	SYN32800	8	89.7	8	124797091	185.7
IBM	1583	SYN15433	8	90	8	125300866	186.4
IBM	1584	PZE-108073569	8	90.3	8	128542686	187.1
IBM	1585	PZE-108073924	8	90.6	8	129070246	187.9
IBM	1586	SYN11836	8	91.4	8	131337588	189.6
IBM	1587	SYN24931	8	91.7	8	132877982	190.3
IBM	1588	SYN18385	8	92.1	8	133178840	191.2
IBM	1589	PZE-108077786	8	92.3	8	133439049	191.7
IBM	1590	PUT-163a-71423233-3216	8	92.6	8	133942295	192.3
IBM	1591	PZE-108078255	8	92.9	8	134012293	193
IBM	1592	SYN16251	8	93.3	8	135457003	193.9
IBM	1593	PZE-108080736	8	93.7	8	137138467	194.9
IBM	1594	SYN2532	8	94	8	138649245	195.6
IBM	1595	SYN20177	8	94.3	8	139143878	196.3
IBM	1596	SYN38887	8	94.8	8	141523290	197.4
IBM	1597	PZE-108107072	8	104.9	8	161187761	219.6
IBM	1598	SYN15878	8	107.7	8	161560312	225.3
IBM	1599	PZE-108108666	8	108.4	8	162183502	226.7
IBM	1600	PZE-108109498	8	111.8	8	162580677	233.9
IBM	1601	SYN13362	8	112.5	8	162787085	235.3
IBM	1602	SYN14062	8	113.3	8	163309859	236.8
IBM	1603	PZE-108111762	8	114.5	8	164040056	239.3
IBM	1604	SYN23758	8	114.9	8	164180887	240.2
IBM	1605	PZE-108112124	8	115.1	8	164188490	240.7
IBM	1606	SYN23212	8	115.7	8	164430850	241.9
IBM	1607	PZE-108112715	8	115.9	8	164559274	242.3
IBM	1608	SYN22946	8	116.4	8	164747943	243.4
IBM	1609	SYN30178	8	117.3	8	164933138	245.2
IBM	1610	SYN32177	8	120.2	8	165268442	251.3
IBM	1611	SYN4434	8	120.5	8	165542750	251.9
IBM	1612	PZE-108115325	8	121.1	8	165596121	253.1
IBM	1613	PZE-108116213	8	122.6	8	165994718	256.2
IBM	1614	SYN12100	8	122.9	8	166484147	256.9
IBM	1615	PZE-108117199	8	123.9	8	166618200	259
IBM	1616	PZE-108117143	8	124.8	8	166652990	260.8
IBM	1617	SYN31086	8	125.1	8	166672371	261.5
IBM	1618	PZE-108117488	8	125.8	8	166746515	262.9
IBM	1619	PZE-108118398	8	128.7	8	167086643	268.9
IBM	1620	PZE-108118488	8	129.1	8	167159402	269.8
IBM	1621	SYN21092	8	129.4	8	167191976	270.4
IBM	1622	PZE-108119072	8	129.7	8	167381092	271.1
IBM	1623	SYN29149	8	131.1	8	167603209	274
IBM	1624	SYN29240	8	132	8	168074849	275.9
IBM	1625	SYN20446	8	132.3	8	168285127	276.5
IBM	1626	SYN36464	8	132.8	8	168934371	277.6
IBM	1627	SYN36468	8	133.4	8	169013325	278.8
IBM	1628	PUT-163a-76010623-3722	8	134.4	8	169088218	280.9
IBM	1629	SYN25129	8	135	8	169126225	282.1
IBM	1630	SYN21960	8	137.9	8	169687867	288.1
IBM	1631	PZE-108124414	8	139.5	8	170135604	291.4
IBM	1632	SYN23844	8	141	8	170280554	294.4
IBM	1633	PUT-163a-18173735-1405	8	141.9	8	170328680	296.2
IBM	1634	SYN36002	8	142.7	8	170665553	297.8
IBM	1635	SYN36001	8	143.8	8	170774903	300.1
IBM	1636	PZE-108126650	8	144.9	8	170864740	302.3
IBM	1637	PZE-108126856	8	145.7	8	171016710	303.9
IBM	1638	PZA00189.23	8	146.8	8	171302381	306.2
IBM	1639	SYN4414	8	149	8	171704659	310.8
IBM	1640	PUT-163a-71311544-3116	8	151.1	8	172351442	315.1
IBM	1641	SYN14957	8	151.7	8	172404294	316.3
IBM	1642	SYN15043	8	152.4	8	172808388	317.8
IBM	1643	SYN4926	8	152.8	8	172949588	318.6
IBM	1644	SYN4936	8	153	8	172977248	319.1
IBM	1645	SYN4930	8	153.4	8	173006473	320
IBM	1646	SYN11404	8	154.1	8	173251700	321.5
IBM	1647	PZA02281.3	8	155.1	8	173408251	323.5
IBM	1648	SYN36819	8	155.8	8	173504358	324.9
IBM	1649	PZE-108133242	8	156.7	8	173640020	326.7
IBM	1650	SYN10417	8	157	8	173713806	327.3
IBM	1651	SYN10423	8	159.4	8	173800009	332.2
IBM	1652	PZE-108133741	8	161.1	8	173849220	335.6
IBM	1653	SYN36374	8	162.6	8	173856828	338.7
IBM	1654	SYN29575	8	165.9	8	174156893	345.7
IBM	1655	SYN20808	8	167.5	8	174399724	348.9
IBM	1656	SYN20810	8	168	8	174426698	350
IBM	1657	PZE-109000143	9	0	9	565565	0
IBM	1658	SYN21732	9	2	9	1339314	4.2
IBM	1659	PZE-109001536	9	3.2	9	2119866	6.8
IBM	1660	SYN25586	9	3.5	9	2215636	7.4
IBM	1661	SYN24557	9	3.8	9	2338322	8.1
IBM	1662	SYN36188	9	4.7	9	3080081	9.9
IBM	1663	PZE-109003046	9	6	9	3653842	12.6
IBM	1664	PZE-109003305	9	7.4	9	3838477	15.5
IBM	1665	PZE-109003659	9	7.7	9	4290836	16.3
IBM	1666	PZE-109003902	9	8.3	9	4401114	17.6
IBM	1667	SYN30861	9	10	9	4652228	21.1
IBM	1668	SYN35081	9	14.8	9	6053202	31.2
IBM	1669	PZE-109006201	9	17.1	9	7106520	35.9
IBM	1670	PZE-109006992	9	19.1	9	7770057	40
IBM	1671	SYN39069	9	20.9	9	7958802	43.6
IBM	1672	SYN39073	9	21.4	9	8039868	44.7
IBM	1673	SYN13447	9	22.7	9	8414792	47.3
IBM	1674	SYN19752	9	24.6	9	8779931	51.2
IBM	1675	SYN20011	9	26.4	9	8972061	54.8
IBM	1676	SYN36359	9	27	9	9302940	56
IBM	1677	SYN11737	9	28	9	9965004	58
IBM	1678	PZE-109009392	9	29.8	9	10277078	61.6
IBM	1679	PZE-109009763	9	31.7	9	10806295	65.4
IBM	1680	PZE-109010476	9	33.3	9	11398040	68.6
IBM	1681	SYN33212	9	34	9	11711659	70
IBM	1682	PZE-109011385	9	34.8	9	11778827	71.6
IBM	1683	SYN2758	9	36.8	9	12875838	75.5
IBM	1684	SYN18843	9	37.7	9	13164213	77.4
IBM	1685	PZE-109012555	9	38.2	9	12983891	78.4
IBM	1686	PZE-109013000	9	38.6	9	13450879	79.3
IBM	1687	SYN35320	9	39.8	9	13494929	81.7
IBM	1688	PZE-109013469	9	40.5	9	13755379	83
IBM	1689	SYN12315	9	41.6	9	14313887	85.3
IBM	1690	SYN11769	9	43	9	14535102	88.1
IBM	1691	SYN27750	9	43.4	9	14843562	89
IBM	1692	PZE-109015133	9	44.3	9	15306926	90.8
IBM	1693	PZE-109015314	9	46	9	15372004	94.3
IBM	1694	PUT-163a-16926106-1129	9	46.9	9	15982995	96.1
IBM	1695	PZE-109016177	9	48.3	9	16318085	98.9
IBM	1696	SYN16077	9	50.7	9	16680615	103.9
IBM	1697	PZE-109016955	9	51.7	9	17008993	105.9
IBM	1698	PZE-109017457	9	52.5	9	17640512	107.5
IBM	1699	PZE-109018303	9	54.6	9	18684300	111.8
IBM	1700	PZE-109018613	9	55.4	9	18888309	113.5
IBM	1701	SYN18694	9	55.7	9	19805238	114.2
IBM	1702	PZE-109019686	9	56.1	9	20110828	115.1
IBM	1703	SYN29881	9	58.9	9	20824753	120.8
IBM	1704	SYN15749	9	60.1	9	20976775	123.3
IBM	1705	PZE-109021713	9	61	9	21967141	125.1
IBM	1706	PZE-109022427	9	61.3	9	22785921	125.8
IBM	1707	SYN34183	9	62.4	9	23738568	128.1
IBM	1708	PZB01963.1	9	62.9	9	24478964	129.2
IBM	1709	SYN28207	9	64.2	9	25257190	131.9
IBM	1710	SYN34135	9	64.6	9	26579290	132.8
IBM	1711	SYN34141	9	64.9	9	26606680	133.5
IBM	1712	PZE-109026940	9	65.5	9	26944063	134.6
IBM	1713	PZE-109027147	9	65.8	9	27095476	135.3
IBM	1714	PZE-109027723	9	66	9	28389662	135.8
IBM	1715	PZE-109029454	9	66.2	6	117021913	136.3
IBM	1716	PZE-109029553	9	66.6	9	32330703	137.2
IBM	1717	PZE-109035852	9	66.8	9	47065028	137.7
IBM	1718	PZE-109037900	9	67.1	9	55508396	138.4
IBM	1719	PZE-109047031	9	67.3	9	81160787	138.8
IBM	1720	SYN38486	9	67.9	9	87565118	140
IBM	1721	PZE-109051446	9	68.1	9	88927518	140.5
IBM	1722	PZE-109051855	9	68.4	9	89598902	141.2
IBM	1723	PZE-109054975	9	68.8	9	95607706	142.1
IBM	1724	PZE-109055553	9	70.1	9	96191843	144.7
IBM	1725	PZE-109057545	9	71.1	9	98682077	146.7
IBM	1726	PZE-109058129	9	71.7	9	99366524	148.1
IBM	1727	PZE-109060496	9	72.2	9	102140625	149.2
IBM	1728	PZE-109062292	9	72.4	NA	-1	149.6
IBM	1729	SYN37647	9	72.9	9	105064711	150.8
IBM	1730	SYN37617	9	73.4	9	105428453	151.9
IBM	1731	SYN36472	9	73.7	9	105824379	152.6
IBM	1732	PZE-109064332	9	74	9	107410258	153.2
IBM	1733	PZE-109064885	9	74.3	9	108024003	153.9
IBM	1734	PZE-109066337	9	74.9	9	109312937	155.1
IBM	1735	SYN21230	9	76	9	110250132	157.4
IBM	1736	PZE-100001123	9	76.2	9	111254392	157.8
IBM	1737	PZE0003716573	9	76.4	9	111087331	158.3
IBM	1738	PZE-109068561	9	77	9	112808213	159.6
IBM	1739	PZE-109069697	9	77.2	9	113792189	160.1
IBM	1740	SYN18130	9	78.2	9	114087874	162.1
IBM	1741	SYN29013	9	78.9	9	117306643	163.6
IBM	1742	PZE-109073134	9	79.7	9	118258419	165.2
IBM	1743	SYN27246	9	80.5	9	119713819	166.8
IBM	1744	SYN22541	9	80.8	9	120250504	167.5
IBM	1745	SYN4637	9	81	9	121602328	167.9
IBM	1746	SYN14344	9	81.7	9	123213638	169.3
IBM	1747	PZE-109077509	9	82	9	124958444	169.9
IBM	1748	PZE-109078597	9	83.5	9	126720377	172.9
IBM	1749	PZE-109079358	9	84	9	127426944	173.9
IBM	1750	SYN24353	9	84.5	9	128175290	174.9
IBM	1751	SYN12671	9	85	9	128964637	176
IBM	1752	SYN3443	9	85.5	9	130494643	177.1
IBM	1753	PZE-109082594	9	85.9	9	131161648	177.9
IBM	1754	PZA01866.1	9	88	9	133886984	182.3
IBM	1755	PZE-109085093	9	88.3	9	133922630	183
IBM	1756	PZE-109085594	9	88.6	9	134289176	183.6
IBM	1757	PZE-109086097	9	89	9	134616825	184.5
IBM	1758	SYN38163	9	89.4	9	135855353	185.4
IBM	1759	SYN38160	9	89.8	9	135897300	186.3
IBM	1760	PZE-109087484	9	90.2	9	136080807	187.3
IBM	1761	SYN31610	9	90.9	9	136236511	188.7
IBM	1762	PZE-109088452	9	91.2	9	136785821	189.4
IBM	1763	SYN24722	9	91.9	9	137089222	190.8
IBM	1764	PZE-109089873	9	92.6	9	137784138	192.2
IBM	1765	PZE-109091377	9	94.5	9	138708662	196.1
IBM	1766	SYN4010	9	95.4	9	138886702	198
IBM	1767	PZE-109093491	9	98	9	139961409	203.4
IBM	1768	SYN12940	9	98.4	9	140345090	204.3
IBM	1769	SYN32361	9	99.1	9	140774556	205.7
IBM	1770	SYN11597	9	100.7	9	141469803	208.9
IBM	1771	SYN11596	9	101	9	141480435	209.6
IBM	1772	SYN26727	9	102.1	9	141842203	211.8
IBM	1773	SYN16109	9	102.4	9	141941398	212.5
IBM	1774	SYN23501	9	102.8	9	142495938	213.4
IBM	1775	PZE-109097202	9	103.4	9	142754750	214.7
IBM	1776	SYN30940	9	104.7	9	142946238	217.4
IBM	1777	PZE-109098496	9	106.9	9	143351511	222
IBM	1778	SYN27712	9	107.7	9	143891274	223.6
IBM	1779	SYN27711	9	108	9	143897835	224.2
IBM	1780	SYN22241	9	109.9	9	144800224	228
IBM	1781	PZE-109100755	9	110.5	9	144993218	229.3
IBM	1782	SYN25124	9	111.9	9	145371925	232.1
IBM	1783	PZE-109102157	9	112.2	9	146154984	232.8
IBM	1784	SYN30124	9	114.5	9	146466674	237.4
IBM	1785	PZE-109102962	9	115.6	9	146529319	239.7
IBM	1786	PZA02197.1	9	117	9	146872957	242.5
IBM	1787	SYN26894	9	117.5	9	147488120	243.7
IBM	1788	SYN10263	9	119.2	9	147818623	247.2
IBM	1789	PZE-109106186	9	119.9	9	148051161	248.6
IBM	1790	PZE-109107497	9	120.7	9	149119731	250.2
IBM	1791	PZE-109108255	9	121.6	9	149456411	252
IBM	1792	PZE-109109275	9	125.8	9	149908107	260.8
IBM	1793	PZE-109109692	9	127.8	9	150354622	265
IBM	1794	PZE-109109991	9	128.8	9	150811329	267
IBM	1795	PZE-109110253	9	129.9	9	150889722	269.4
IBM	1796	SYN5447	9	130.9	9	151150049	271.4
IBM	1797	PZE-109111133	9	133.5	9	151250613	276.7
IBM	1798	SYN35714	9	135.3	9	151478080	280.3
IBM	1799	PUT-163a-4621424-2088	9	136.4	9	151669900	282.6
IBM	1800	PZE-109113507	9	137	9	151765039	283.8
IBM	1801	SYN10591	9	138.8	9	151993357	287.3
IBM	1802	PUT-163a-50330000-2208	9	141.8	9	152642049	293.6
IBM	1803	PZE-109115897	9	143.1	9	152795210	296.2
IBM	1804	SYN6090	9	143.6	9	153158701	297.3
IBM	1805	PZE-109116477	9	145.2	9	153190338	300.5
IBM	1806	SYN24345	9	146.7	9	153420420	303.6
IBM	1807	PZE-109116876	9	147.1	9	153428373	304.5
IBM	1808	SYN24330	9	148.6	9	153489840	307.5
IBM	1809	SYN24328	9	150	9	153562715	310.3
IBM	1810	SYN15946	9	150.3	9	153671088	311
IBM	1811	SYN15948	9	152.3	9	153694093	315
IBM	1812	SYN13929	9	153.1	9	153847804	316.7
IBM	1813	SYN13953	9	154.7	9	154088892	319.9
IBM	1814	PZE-109119946	9	155.7	9	154333044	322
IBM	1815	PUT-163a-16922936-1081	9	157.8	9	154642451	326.4
IBM	1816	SYN17514	10	0	10	1141478	0
IBM	1817	SYN16185	10	1.8	10	2037932	3.7
IBM	1818	SYN16805	10	3.8	10	2255896	7.8
IBM	1819	SYN17621	10	4.3	10	2434554	8.9
IBM	1820	SYN12396	10	5.7	10	2655393	11.7
IBM	1821	SYN12401	10	8.3	10	2792381	17
IBM	1822	SYN16617	10	8.6	10	3165902	17.7
IBM	1823	SYN17105	10	10.7	10	3989785	22.1
IBM	1824	SYN14833	10	12.3	10	4527185	25.3
IBM	1825	SYN4482	10	13.1	10	4649550	27
IBM	1826	SYN4471	10	14.6	10	4675952	30
IBM	1827	SYN4484	10	15.4	10	4682877	31.7
IBM	1828	SYN17783	10	18.2	10	4879626	37.4
IBM	1829	SYN16720	10	21.7	10	5873622	44.6
IBM	1830	PZE-110009032	10	27.9	10	7103692	57.8
IBM	1831	PZE-110009334	10	29.8	10	7154635	61.6
IBM	1832	PZE-110009907	10	30.1	10	8355158	62.3
IBM	1833	SYN17272	10	30.4	10	8856310	62.9
IBM	1834	PZE-110010846	10	30.6	10	9496346	63.4
IBM	1835	SYN23776	10	32	10	9910953	66.1
IBM	1836	SYN17564	10	32.6	10	10552449	67.5
IBM	1837	PZE-110012285	10	33.5	10	10668992	69.4
IBM	1838	PZE-110013051	10	34.7	10	11722338	71.8
IBM	1839	PZE-110014547	10	35.4	10	13784750	73.2
IBM	1840	PZE-110014718	10	36.1	10	14084909	74.6
IBM	1841	PZE-110015042	10	36.6	10	14641109	75.7
IBM	1842	PZE-110015184	10	36.8	10	14763428	76.2
IBM	1843	PZE-110016084	10	37.1	10	16360377	76.9
IBM	1844	PZE-110016291	10	38	10	16572982	78.8
IBM	1845	PZE-110019712	10	39.2	10	24650998	81.2
IBM	1846	PZE-110020197	10	40.3	10	25568490	83.3
IBM	1847	PZA03342.2	10	41.1	10	59878382	84.9
IBM	1848	PZE-110033293	10	41.7	10	62663295	86.2
IBM	1849	PZE-110036826	10	42.3	10	70308863	87.4
IBM	1850	PZE-110039284	10	42.8	10	75674184	88.4
IBM	1851	PZE-110039831	10	43.1	10	76911789	89.1
IBM	1852	PZE-110040193	10	43.5	10	77260315	89.9
IBM	1853	PZE-110042215	10	44.3	10	80582834	91.5
IBM	1854	PZE-110042705	10	44.5	10	81185764	91.9
IBM	1855	SYN11547	10	44.8	10	83457291	92.6
IBM	1856	PZE-110044190	10	46.2	10	84097056	95.4
IBM	1857	PZE-110044891	10	46.8	10	85325214	96.5
IBM	1858	PZE-110048546	10	47.1	NA	-1	97.1
IBM	1859	PZE-110048720	10	47.4	10	91358531	97.8
IBM	1860	SYN23779	10	47.8	10	95214762	98.7
IBM	1861	PZE-110052325	10	48	10	98944143	99.2
IBM	1862	SYN15824	10	49	10	99758945	101.2
IBM	1863	PUT-163a-89249339-4631	10	49.8	10	108378288	102.8
IBM	1864	SYN1116	10	50.6	10	113162132	104.5
IBM	1865	SYN16793	10	51	10	113712257	105.4
IBM	1866	PZE-110060779	10	51.2	10	115122007	105.8
IBM	1867	PZE-110061725	10	51.4	10	116867949	106.2
IBM	1868	PZE-110062653	10	51.8	10	117730066	107.1
IBM	1869	PZE-110064395	10	52.3	10	120009179	108.1
IBM	1870	SYN30375	10	53	10	121535506	109.5
IBM	1871	SYN23939	10	53.3	10	123573988	110.2
IBM	1872	SYN22810	10	53.8	10	124183044	111.3
IBM	1873	PZE-110069835	10	54.2	10	126877360	112.2
IBM	1874	SYN18871	10	55.4	10	127349235	114.7
IBM	1875	PZE-110070914	10	55.9	10	127427172	115.8
IBM	1876	SYN17536	10	56.2	10	129462825	116.4
IBM	1877	PZE-110073500	10	56.4	10	130204025	116.9
IBM	1878	PZE-110073743	10	57	10	130286937	118.2
IBM	1879	PZE-110074757	10	58.2	10	131043066	120.7
IBM	1880	PUT-163a-110528154-112	10	58.7	NA	-1	121.8
IBM	1881	SYN4216	10	59	10	132098299	122.5
IBM	1882	PZE-110076741	10	60.1	10	132511194	124.7
IBM	1883	SYN36342	10	60.5	10	132885424	125.6
IBM	1884	PZE-110077785	10	60.8	10	133111778	126.3
IBM	1885	PZE-110078631	10	61.2	10	133417693	127.2
IBM	1886	SYN4826	10	63.7	10	134654046	132.4
IBM	1887	PZE-110082048	10	66.3	10	135327236	137.8
IBM	1888	PZE-110082557	10	66.6	10	135678655	138.5
IBM	1889	SYN18730	10	67.6	10	135911735	140.5
IBM	1890	PZA-001456002	10	68.3	10	136296385	142
IBM	1891	PZE-110084754	10	68.9	10	136713611	143.3
IBM	1892	SYN28385	10	70.7	10	137167099	146.9
IBM	1893	PZE-110085763	10	71.1	10	137291515	147.8
IBM	1894	SYN30303	10	71.6	10	137487996	149
IBM	1895	PZE-110086343	10	71.8	10	137505079	149.4
IBM	1896	SYN18456	10	72.2	10	137969165	150.3
IBM	1897	PUT-163a-88747784-4527	10	72.6	10	138191759	151.2
IBM	1898	SYN21905	10	73.4	10	138212884	152.8
IBM	1899	PZE-110088311	10	73.8	10	138663110	153.7
IBM	1900	PZE-110089201	10	77.2	10	139083904	160.7
IBM	1901	PZE-110090887	10	78	10	140049011	162.4
IBM	1902	SYN13120	10	78.9	10	140970416	164.3
IBM	1903	PZE-110092089	10	79.3	10	140982509	165.2
IBM	1904	PZE-110093416	10	80.8	10	141351440	168.2
IBM	1905	SYN38150	10	81.1	10	141375429	168.9
IBM	1906	SYN36714	10	82.5	10	141572157	171.7
IBM	1907	SYN16965	10	83.7	10	141833012	174.1
IBM	1908	SYN24308	10	84.3	10	142181447	175.3
IBM	1909	SYN1018	10	86	10	142725799	178.7
IBM	1910	PUT-163a-29544531-1779	10	87.3	10	142821482	181.4
IBM	1911	PZE-110097359	10	90.5	10	143176602	188.1
IBM	1912	SYN6070	10	92.1	10	143502949	191.3
IBM	1913	SYN4350	10	93.4	10	144138856	193.9
IBM	1914	PZE-110099681	10	94.7	10	144678832	196.5
IBM	1915	PZE-110100685	10	96.6	10	144983449	200.4
IBM	1916	PZE-110101412	10	98.4	10	145192899	204
IBM	1917	SYN11610	10	100.4	10	145620822	208.2
IBM	1918	PZE-110102934	10	101.1	10	145950323	209.6
IBM	1919	SYN15271	10	101.4	10	146075877	210.2
IBM	1920	SYN12666	10	105.3	10	146185820	218.4
IBM	1921	SYN19616	10	106.8	10	146569358	221.5
IBM	1922	SYN35585	10	108.5	10	146968834	224.8
IBM	1923	PZE-110105598	10	110.3	10	147134131	228.4
IBM	1924	SYN22560	10	111.5	10	147207357	230.9
IBM	1925	PZE-110106108	10	111.9	10	147311605	231.8
IBM	1926	SYN19213	10	112.3	10	147594055	232.7
IBM	1927	SYN19209	10	113.6	10	147602241	235.4
IBM	1928	SYN19279	10	114.5	10	147820231	237.2
IBM	1929	SYN19290	10	115.9	10	147855357	240
IBM	1930	SYN19286	10	116.8	10	147904743	241.8
IBM	1931	PZE-110109364	10	118.9	10	148503394	246.2
IBM	1932	SYN10867	10	119.7	10	148642027	247.8
IBM	1933	SYN13564	10	121.6	10	148874707	251.6
IBM	1934	PUT-163a-149071204-827	10	122.5	10	148974652	253.4
LHRF	1	PZE-101000424	1	0	1	982217	0
LHRF	2	SYN35328	1	1.2	1	2754296	2.5
LHRF	3	PZE-101002367	1	2.8	1	3040632	5.8
LHRF	4	PZE-101003115	1	3.9	1	3356688	7.9
LHRF	5	PZE-101003785	1	4.6	1	3665549	9.4
LHRF	6	PZE-101005032	1	6.6	1	4212550	13.5
LHRF	7	PZE-101005818	1	7.4	1	4452253	15.1
LHRF	8	PUT-163a-50325923-2183	1	8.9	1	4758551	18.2
LHRF	9	SYN36149	1	11.4	1	5326925	23.4
LHRF	10	PZE-101009163	1	15.4	1	5653264	31.7
LHRF	11	PZE-101009215	1	16.9	1	5809260	34.7
LHRF	12	SYN6314	1	17.4	1	6198856	35.7
LHRF	13	SYN6317	1	17.6	1	6234278	36.2
LHRF	14	PUT-163a-148991740-712	1	19	1	6547172	39.1
LHRF	15	SYN13171	1	19.4	1	6923719	40
LHRF	16	SYN7706	1	19.7	1	7046265	40.7
LHRF	17	PZE-101011906	1	20.2	1	7087062	41.8
LHRF	18	PZE-101012517	1	20.9	1	7347504	43.2
LHRF	19	PZE-101013802	1	22.5	1	7861831	46.5
LHRF	20	SYN6738	1	23	1	8136413	47.5
LHRF	21	PZA00528.1	1	24.1	1	8353079	49.7
LHRF	22	SYN11902	1	25.2	1	8622443	52
LHRF	23	PZA00447.5	1	26.1	1	9052575	53.8
LHRF	24	SYN14140	1	28.2	1	9397533	58.1
LHRF	25	PZE-101016971	1	28.9	1	9435372	59.5
LHRF	26	SYN10542	1	29.6	1	9568051	61
LHRF	27	PZE-102184764	1	30	NA	NA	62
LHRF	28	SYN2436	1	31.5	1	10089392	65
LHRF	29	PZE-101018356	1	32.8	1	10589088	67.6
LHRF	30	PZE-101018668	1	33.7	1	10844119	69.3
LHRF	31	SYN20883	1	36.7	1	11911814	75.5
LHRF	32	PZE-101021455	1	39.2	1	12362508	80.7
LHRF	33	PUT-163a-89250869-4646	1	40.8	1	12517267	84
LHRF	34	SYN112	1	44	1	14039445	90.5
LHRF	35	PZE-101024452	1	44.3	1	14510261	91.2
LHRF	36	PUT-163a-149070811-822	1	45	1	15071787	92.7
LHRF	37	PZE-101026095	1	45.7	1	15728580	94.1
LHRF	38	SYN22238	1	46	1	15491852	94.8
LHRF	39	PZE-101026429	1	46.6	1	15907469	96
LHRF	40	PZE-101027351	1	47.4	1	16348038	97.6
LHRF	41	SYN14297	1	47.7	1	16579851	98.3
LHRF	42	PZE-101028104	1	48	1	16788319	99
LHRF	43	PZE-101029707	1	50	1	17748552	103
LHRF	44	PZE-101030220	1	50.7	1	18198129	104.5
LHRF	45	PZE-101030875	1	52.1	1	18984396	107.4
LHRF	46	PZE-101032015	1	55.8	1	19640811	115.2
LHRF	47	SYN18708	1	56.3	1	21466619	116.3
LHRF	48	PZE-101033968	1	58	1	21722308	119.8
LHRF	49	PHM13619.5	1	58.8	1	22253283	121.5
LHRF	50	SYN13192	1	59.6	1	23219245	123.3
LHRF	51	PZD00096.1	1	59.8	1	23241186	123.7
LHRF	52	PZE-101036305	1	60.4	1	23610626	124.9
LHRF	53	PZE-101037211	1	62.4	1	24510735	129
LHRF	54	PZE-101038058	1	62.9	1	25371750	130
LHRF	55	SYN87	1	63.1	1	25157944	130.5
LHRF	56	PZE-101038315	1	63.7	1	25400235	131.7
LHRF	57	PZE-101038492	1	63.9	1	25623520	132.1
LHRF	58	PZE-101039207	1	64.2	1	26433514	132.7
LHRF	59	PZD00026.5	1	64.6	NA	NA	133.5
LHRF	60	PUT-163a-149085801-876	1	66.8	1	28446659	138.2
LHRF	61	PZE-101041837	1	67.9	1	28529484	140.3
LHRF	62	PZE-101042039	1	68.4	1	28632923	141.5
LHRF	63	PZE-101043682	1	70.1	1	29784435	144.8
LHRF	64	PZE-101044770	1	71.1	1	30695765	146.8
[truncated: 1,721 more rows]
