# Supplementary material for: A Large Maize (Zea mays L.) SNP Genotyping Array: Development and Germplasm Genotyping, and Genetic Mapping to Compare with the B73 Reference Genome
Source: PLoS One. 2011 Dec 8;6(12):e28334. doi: 10.1371/journal.pone.0028334 (PMC3234264; doi:10.1371/journal.pone.0028334)
Supplement: Table S8 — List of all markers of the IBM and LHRF complete maps including the framework maps and all markers placed on the frameworks. “IBM status” and “LHRF status” indicate if the SNP was included in the framework map (“frame”), or placed onto the framework (“placed”), or not mapped (“−”). “IBM chrom” and “LHRF chrom” indicate the chromosome assignment obtained by genetic mapping and “B73 genome chrom” the coordinates on the B73 physical map. “IBM coordinate (cM)” and “LHRF coordinate (cM)” indicate centiMorgan coordinates of the SNPs on the genetic maps for genetic positions obtained by taking into account the intermating during population development. *IBM and LHRF coordinate (pseudo cM) are (overestimated) cM for genetic positions obtained by computing the distances as if the plants were RILs instead of Intermated RILs. (XLS) [file pone.0028334.s014.xls]

## Sheet: Feuille1
Supplementary Table S8: mapping results for all SNPs
SNP name	IBM status	LHRF status	IBM chrom	LHRF chrom	B73 genome chrom	IBM coordinate (cM)	LHRF coordinate (cM)	B73 genome coordinate (bp)	IBM coordinate (pseudo-cM)	LHRF coordinate (pseudo-cM)
abph1.15	-	placed	-	2	2	-	90	27482871	-	188.8
abph1.22	-	-	-	-	2	-	-	27482777	-	-
ae1.4	-	-	-	-	5	-	-	168468333	-	-
ae1.8	placed	frame	5	5	5	87.5	126.7	168463281	183.1	264.8
an1.3	-	-	-	-	1	-	-	241222672	-	-
ba1.5	-	-	-	-	3	-	-	183084768	-	-
ba1.6	-	-	-	-	3	-	-	183084850	-	-
ba1.7	-	-	-	-	3	-	-	183085021	-	-
bt-000002007	-	-	-	-	4	-	-	58956243	-	-
bt2.2	-	placed	-	4	4	-	71.7	58959782	-	148.4
bt2.4	-	-	-	-	4	-	-	58958602	-	-
bt2.5	-	-	-	-	4	-	-	58957188	-	-
bt2.8	-	-	-	-	4	-	-	58956482	-	-
csu1138.3	placed	frame	1	1	1	107.1	155.3	120194613	224.2	319.8
csu1138.4	-	placed	-	1	1	-	155.4	120194710	-	320
csu1171.2	placed	placed	1	1	1	37.8	44.3	14638947	78.3	91.2
Fea2.2	-	-	-	-	4	-	-	133662781	-	-
fea2.3	placed	frame	4	4	4	78.4	82.4	133663063	163.9	170.7
Fea2.5	-	-	-	-	4	-	-	133663191	-	-
lg2.12	-	-	-	-	3	-	-	176805947	-	-
MZB00125.2	-	frame	-	4	4	-	55.2	21138423	-	114.1
pbf1.3	-	-	-	-	2	-	-	153512659	-	-
pbf1.5	-	-	-	-	2	-	-	153512386	-	-
pbf1.6	-	-	-	-	2	-	-	153511544	-	-
pbf1.7	-	-	-	-	2	-	-	153510870	-	-
PHM10525.11	placed	-	8	-	8	90.1	-	126077546	186.6	-
PHM1190.3	placed	-	6	-	6	51.1	-	120132772	107.4	-
PHM11946.19	-	-	-	-	9	-	-	9967786	-	-
PHM11985.27	placed	frame	6	6	6	67.1	116.6	147224252	140.5	242.1
PHM12153.9	-	-	-	-	3	-	-	57934122	-	-
PHM12527.5	-	-	-	-	9	-	-	21580957	-	-
PHM12693.8	placed	-	1	-	1	162.3	-	224100648	340.4	-
PHM12830.14	placed	frame	7	7	7	38.3	67.9	82649308	79.9	141.4
PHM12904.7	-	-	-	-	6	-	-	89827802	-	-
PHM12952.13	-	frame	-	2	2	-	35.4	4894286	-	76.4
PHM1317.17	-	-	-	-	1	-	-	298408878	-	-
PHM13440.11	frame	placed	2	2	2	8.1	22.3	2539982	16.7	49.5
PHM13451.15	-	-	-	-	6	-	-	119200653	-	-
PHM13473.12	-	-	-	-	3	-	-	42889686	-	-
PHM13493.12	-	-	-	-	8	-	-	167092756	-	-
PHM13619.5	-	frame	-	1	1	-	58.8	22253283	-	121.5
PHM13639.13	-	-	-	-	5	-	-	215833552	-	-
PHM13687.14	placed	frame	10	10	10	51.9	60.6	117991482	107.4	125.7
PHM13696.11	-	frame	-	5	5	-	135.7	176123957	-	283.4
PHM13742.5	-	placed	-	3	3	-	182.7	215181142	-	376.8
PHM13823.7	placed	-	3	-	3	73.9	-	40322831	154.5	-
PHM14055.6	placed	-	4	-	4	73.7	-	53441525	154.1	-
PHM14235.14	-	-	-	-	4	-	-	3411940	-	-
PHM14235.15	-	-	-	-	4	-	-	3412000	-	-
PHM14235.17	-	-	-	-	4	-	-	3412057	-	-
PHM1438.34	-	placed	-	1	1	-	212.3	212984101	-	436.8
PHM14412.4	placed	-	2	-	2	127	-	202955053	263.4	-
PHM14519.8	placed	-	1	-	-	119.2	-	-	249.8	-
PHM14671.9	placed	-	5	-	5	19.9	-	5325811	41.1	-
PHM14717.2	-	frame	-	4	4	-	69.2	40699977	-	143.1
PHM14783.16	-	frame	-	2	2	-	54	9985381	-	114.3
PHM1506.18	-	placed	-	10	10	-	136.2	148972870	-	282.7
PHM15251.3	-	frame	-	6	6	-	130.4	152973272	-	270.2
PHM15278.6	-	-	-	-	8	-	-	156724363	-	-
PHM15331.16	-	frame	-	10	10	-	25.6	10882576	-	53
PHM15501.9	-	frame	-	7	7	-	66.4	30680938	-	138.1
PHM15784.5	-	-	-	-	8	-	-	135457090	-	-
PHM15864.8	frame	-	4	-	4	80.3	-	151538378	168.1	-
PHM15899.9	placed	-	3	-	3	74.3	-	44223736	155.4	-
PHM1626.34	-	-	-	-	3	-	-	156482775	-	-
PHM16607.11	-	frame	-	6	6	-	147.6	160034541	-	305.5
PHM16788.6	-	frame	-	5	-	-	106.2	-	-	221.9
PHM16788.7	-	-	-	-	-	-	-	-	-	-
PHM16871.6	-	-	-	-	10	-	-	29222679	-	-
PHM1699.29	-	-	-	-	1	-	-	7864116	-	-
PHM18195.6	placed	-	10	-	10	49.4	-	106953191	102	-
PHM1870.20	placed	placed	5	5	5	70.6	98.7	60002398	146.8	206.2
PHM1871.19	placed	placed	9	9	9	66	71	28399313	135.8	146.4
PHM2094.31	-	-	-	-	2	-	-	211395934	-	-
PHM229.15	-	placed	-	9	9	-	71	30074592	-	146.4
PHM2306.39	-	-	-	-	1	-	-	287063271	-	-
PHM2343.25	-	-	-	-	3	-	-	28334398	-	-
PHM2691.32	-	-	-	-	7	-	-	8061660	-	-
PHM3075.15	-	-	-	-	3	-	-	191612649	-	-
PHM3147.18	placed	placed	1	1	1	116.5	168	182092894	244.1	346.3
PHM3213.11	-	-	-	-	8	-	-	165729385	-	-
PHM3226.15	-	-	-	-	1	-	-	22596124	-	-
PHM3309.8	-	-	-	-	2	-	-	5839907	-	-
PHM3334.4	-	-	-	-	2	-	-	5064693	-	-
PHM3342.31	-	-	-	-	3	-	-	217695856	-	-
PHM343.7	-	-	-	-	3	-	-	1292016	-	-
PHM3466.69	-	-	-	-	6	-	-	167033881	-	-
PHM3587.6	-	-	-	-	4	-	-	52098226	-	-
PHM3630.8	-	placed	-	5	-	-	227.2	-	-	471.7
PHM3691.15	-	-	-	-	5	-	-	38485027	-	-
PHM3714.12	-	-	-	-	5	-	-	2926821	-	-
PHM3922.32	placed	frame	10	10	10	38	31.8	17678972	78.8	65.7
PHM4080.15	placed	placed	7	7	7	33.2	61.6	20247641	68.6	128.3
PHM4185.17	-	-	-	-	1	-	-	83780916	-	-
PHM424.13	-	-	-	-	2	-	-	208227064	-	-
PHM4339.79	-	-	-	-	3	-	-	145730231	-	-
PHM4348.16	frame	-	4	-	4	131.2	-	191767453	273.6	-
PHM4495.14	-	-	-	-	9	-	-	26819302	-	-
PHM4560.54	-	-	-	-	8	-	-	164859744	-	-
PHM482.27	-	placed	-	2	2	-	57.2	11201284	-	120.9
PHM4870.7	-	-	-	-	6	-	-	127127047	-	-
PHM4901.9	-	-	-	-	4	-	-	26614895	-	-
PHM4955.12	-	-	-	-	-	-	-	-	-	-
PHM5060.12	placed	-	2	-	2	117	-	193644607	242.6	-
PHM5098.25	-	-	-	-	1	-	-	67646946	-	-
PHM5306.16	frame	-	1	-	1	97.8	-	77242138	203.8	-
PHM532.23	placed	placed	5	5	5	113.5	152.4	193730972	237.3	318.3
PHM5361.13	placed	placed	6	6	6	129	178.8	166592099	268.4	370.9
PHM5529.4	-	-	-	-	6	-	-	167018795	-	-
PHM5529.7	-	-	-	-	6	-	-	167018912	-	-
PHM5780.15	-	-	-	-	4	-	-	231974950	-	-
PHM5798.39	placed	placed	5	5	5	73.3	106.1	71846725	152.6	221.6
PHM5805.19	-	-	-	-	-	-	-	-	-	-
PHM597.12	placed	placed	6	6	6	93.9	140.1	157819021	195.7	290
PHM6428.11	placed	placed	8	8	8	57.8	78.3	22392417	119.5	163.5
PHM656.16	-	-	-	-	3	-	-	173698777	-	-
PHM6608.5	-	-	-	-	7	-	-	150661220	-	-
PHM662.27	-	placed	-	5	-	-	1.2	-	-	2.4
PHM6795.5	placed	-	5	-	5	68.3	-	44407599	141.8	-
PHM6822.4	placed	-	10	-	10	40.3	-	26987438	83.3	-
PHM720.29	placed	-	1	-	1	215	-	284010536	450.7	-
PHM7916.4	-	-	-	-	9	-	-	137161060	-	-
PHM7931.5	-	-	-	-	9	-	-	150197564	-	-
PHM7953.11	-	frame	-	2	2	-	169.3	198859433	-	352.9
PHM8499.24	placed	placed	1	1	1	250.5	331.3	298689556	524.4	682.3
PHM9009.13	-	-	-	-	5	-	-	29992271	-	-
PHM9266.21	-	-	-	-	10	-	-	80719153	-	-
PHM9266.23	-	-	-	-	10	-	-	80719215	-	-
PHM9266.25	-	-	-	-	10	-	-	80719268	-	-
PHM9374.5	-	-	-	-	9	-	-	17750933	-	-
PHM9418.11	-	-	-	-	1	-	-	97678287	-	-
PHM9676.10	-	-	-	-	5	-	-	10102061	-	-
PHM9914.11	placed	-	3	-	3	94.6	-	161257992	198.3	-
PUT-163a-101381786-1	-	placed	-	8	8	-	120.9	138143276	-	251.8
PUT-163a-101384606-6	placed	-	3	-	3	85.8	-	145763754	180	-
PUT-163a-101387821-12	-	frame	-	3	3	-	185.7	216345579	-	383
PUT-163a-101388839-14	-	placed	-	1	1	-	93	45513535	-	191.6
PUT-163a-101389210-15	-	-	-	-	8	-	-	152766279	-	-
PUT-163a-101389210-16	-	placed	-	5	-	-	173	-	-	360.3
PUT-163a-101389953-18	placed	-	9	-	9	66	-	28620000	135.8	-
PUT-163a-101390185-21	-	-	-	-	1	-	-	17655683	-	-
PUT-163a-101392844-22	placed	-	3	-	-	76	-	-	159.2	-
PUT-163a-101393073-23	-	-	-	-	4	-	-	119701702	-	-
PUT-163a-101396692-24	placed	-	10	-	10	108.5	-	147001067	224.8	-
PUT-163a-101396692-29	-	frame	-	10	10	-	120.6	147000971	-	250.4
PUT-163a-101398342-33	-	frame	-	9	9	-	71.6	49177301	-	147.7
PUT-163a-101398764-36	-	placed	-	2	2	-	47.6	8898011	-	101.1
PUT-163a-101399336-39	placed	-	1	-	1	157.6	-	216928911	330.5	-
PUT-163a-101401543-40	-	-	-	-	3	-	-	178603139	-	-
PUT-163a-110194326-44	-	-	-	-	2	-	-	236046926	-	-
PUT-163a-110194326-51	-	-	-	-	2	-	-	236047048	-	-
PUT-163a-110195977-54	-	-	-	-	5	-	-	20773370	-	-
PUT-163a-110195977-56	-	placed	-	5	5	-	83.9	20772972	-	175.6
PUT-163a-110201780-59	placed	-	3	-	3	163.8	-	210272822	342.4	-
PUT-163a-110202795-62	-	placed	-	3	3	-	78.2	134289326	-	162
PUT-163a-110204885-63	frame	frame	3	3	3	72.6	62.5	31898366	151.4	129.5
PUT-163a-110206849-64	placed	-	4	-	4	61.4	-	20773159	128.2	-
PUT-163a-110206849-65	placed	-	4	-	4	61.4	-	20773264	128.2	-
PUT-163a-110206849-67	-	-	-	-	4	-	-	20773256	-	-
PUT-163a-110213635-72	placed	-	4	-	4	112.1	-	178502179	233.7	-
PUT-163a-110221602-76	-	-	-	-	8	-	-	172677067	-	-
PUT-163a-110221602-77	-	-	-	-	8	-	-	172677137	-	-
PUT-163a-110481268-79	-	-	-	-	1	-	-	250067201	-	-
PUT-163a-110481268-80	-	-	-	-	1	-	-	250067107	-	-
PUT-163a-110481372-81	-	-	-	-	5	-	-	162680869	-	-
PUT-163a-110481993-82	-	-	-	-	2	-	-	184013167	-	-
PUT-163a-110504512-88	-	frame	-	2	2	-	200.5	207841753	-	419.5
PUT-163a-110504512-89	-	-	-	-	2	-	-	207841889	-	-
PUT-163a-110507767-91	-	-	-	-	8	-	-	158113181	-	-
PUT-163a-110516422-93	placed	frame	10	10	10	40.4	35.4	29885487	83.5	73.6
PUT-163a-110516422-94	placed	placed	10	10	10	40.4	35.4	29885529	83.5	73.6
PUT-163a-110516771-95	-	-	-	-	1	-	-	285144424	-	-
PUT-163a-110517263-96	-	placed	-	1	1	-	308.2	290523475	-	633.9
PUT-163a-110518051-97	placed	frame	10	10	10	38.9	33.8	23215344	80.5	70.1
PUT-163a-110521911-100	placed	-	9	-	9	67.9	-	87814483	140	-
PUT-163a-110522705-103	placed	-	7	-	7	80.1	-	155618814	168.9	-
PUT-163a-110522705-105	-	-	-	-	7	-	-	155618554	-	-
PUT-163a-110522705-106	-	-	-	-	7	-	-	155618521	-	-
PUT-163a-110526130-107	-	placed	-	9	9	-	131.1	142293930	-	270.9
PUT-163a-110526809-109	placed	-	8	-	8	22.3	-	5319559	46.5	-
PUT-163a-110528154-112	frame	-	10	-	-	58.7	-	-	121.8	-
PUT-163a-110541282-114	placed	-	9	-	9	150.1	-	153607154	310.5	-
PUT-163a-110541282-116	placed	-	9	-	9	150.1	-	153606814	310.5	-
PUT-163a-110541282-118	-	-	-	-	9	-	-	153607090	-	-
PUT-163a-110941068-122	-	-	-	-	1	-	-	279418573	-	-
PUT-163a-110942968-126	-	placed	-	1	1	-	92	44193089	-	189.6
PUT-163a-110954028-127	placed	-	8	-	8	62.9	-	68935374	130.3	-
PUT-163a-110957431-128	-	-	-	-	5	-	-	157145099	-	-
PUT-163a-110957431-129	-	-	-	-	5	-	-	157145619	-	-
PUT-163a-110957431-132	-	-	-	-	5	-	-	157144860	-	-
PUT-163a-110957431-133	placed	-	5	-	5	82.2	-	157145195	171.6	-
PUT-163a-110963035-134	placed	-	5	-	5	73.2	-	70028490	152.3	-
PUT-163a-110964923-135	-	frame	-	8	8	-	90.7	77752430	-	189.4
PUT-163a-110964923-136	-	placed	-	8	8	-	90.7	77752303	-	189.4
PUT-163a-110967306-138	-	-	-	-	3	-	-	193757793	-	-
PUT-163a-110971340-142	-	-	-	-	6	-	-	23724266	-	-
PUT-163a-111190332-143	-	placed	-	3	3	-	90.5	156483037	-	187.3
PUT-163a-111191936-146	-	frame	-	3	3	-	221.9	230511799	-	457.3
PUT-163a-111191936-147	-	placed	-	3	3	-	221.9	230511572	-	457.3
PUT-163a-111191936-148	-	placed	-	3	3	-	221.9	230511871	-	457.3
PUT-163a-113746821-154	placed	-	7	-	7	74.9	-	146895122	157.7	-
PUT-163a-113760315-155	-	placed	-	3	3	-	68.1	54175875	-	141.1
PUT-163a-12967977-159	-	-	-	-	1	-	-	55071595	-	-
PUT-163a-12967977-160	-	-	-	-	-	-	-	-	-	-
PUT-163a-13125867-165	placed	-	2	-	2	97.5	-	102751133	202.4	-
PUT-163a-13126581-167	-	-	-	-	6	-	-	147725183	-	-
PUT-163a-13126597-170	-	-	-	-	5	-	-	175653483	-	-
PUT-163a-13177814-171	-	frame	-	10	10	-	36.6	70278799	-	75.9
PUT-163a-13177814-172	-	placed	-	10	10	-	36.6	70278812	-	75.9
PUT-163a-13177998-175	placed	placed	5	5	5	19.8	33.4	5287947	40.8	71
PUT-163a-13178383-177	-	-	-	-	1	-	-	188083114	-	-
PUT-163a-13178383-179	-	-	-	-	1	-	-	188083030	-	-
PUT-163a-13178596-180	-	-	-	-	1	-	-	213653134	-	-
PUT-163a-13178596-181	-	placed	-	1	1	-	212.9	213653135	-	438
PUT-163a-13198269-190	-	placed	-	6	6	-	0.5	655974	-	1.1
PUT-163a-13198279-191	-	-	-	-	2	-	-	208530886	-	-
PUT-163a-13198758-193	placed	-	7	-	7	79.7	-	154456657	168	-
PUT-163a-13237058-195	-	placed	-	1	1	-	17.5	6198480	-	36
PUT-163a-13237098-196	-	placed	-	6	6	-	60	102754652	-	124.9
PUT-163a-13237300-197	placed	placed	6	6	6	32.1	60	102754576	67.3	124.9
PUT-163a-13237300-198	-	placed	-	6	6	-	60.1	102754379	-	125.2
PUT-163a-13249976-199	-	-	-	-	3	-	-	230607267	-	-
PUT-163a-13249976-201	placed	placed	3	3	3	207.2	223.7	230607205	432.5	461.1
PUT-163a-13381789-203	-	placed	-	9	9	-	71.2	33129562	-	146.8
PUT-163a-13381789-204	-	placed	-	9	9	-	71.2	33137879	-	146.9
PUT-163a-13381789-205	-	placed	-	9	9	-	71.2	33129512	-	146.8
PUT-163a-13381909-209	-	-	-	-	2	-	-	4193425	-	-
PUT-163a-13382148-213	-	placed	-	3	3	-	44	13686484	-	91.4
PUT-163a-13388743-219	frame	-	4	-	4	123.4	-	185522892	257.3	-
PUT-163a-13388772-220	-	placed	-	5	5	-	227.2	216741249	-	471.7
PUT-163a-13389114-224	-	-	-	-	1	-	-	226177924	-	-
PUT-163a-13490777-226	-	placed	-	3	3	-	147.2	195511717	-	303.6
PUT-163a-13490836-230	-	-	-	-	5	-	-	8259957	-	-
PUT-163a-13515860-232	-	frame	-	5	-	-	93.1	-	-	194.7
PUT-163a-13515860-234	-	placed	-	5	-	-	93.1	-	-	194.7
PUT-163a-13515860-235	-	-	-	-	-	-	-	-	-	-
PUT-163a-13515901-236	-	-	-	-	2	-	-	127093231	-	-
PUT-163a-13515992-237	-	-	-	-	9	-	-	25926841	-	-
PUT-163a-13516036-239	-	-	-	-	2	-	-	102751412	-	-
PUT-163a-13516036-240	-	-	-	-	2	-	-	102752398	-	-
PUT-163a-13516046-244	-	placed	-	5	5	-	213.5	214379280	-	443.6
PUT-163a-13516057-247	-	placed	-	1	1	-	246.1	248150765	-	506.4
PUT-163a-13557719-256	frame	-	8	-	8	3.6	-	1831996	7.5	-
PUT-163a-13557940-262	placed	-	4	-	4	157.7	-	235724555	329.2	-
PUT-163a-13558071-264	placed	placed	8	8	8	3.6	5.8	1832328	7.5	12.4
PUT-163a-13558074-265	-	placed	-	1	1	-	223.7	225494319	-	460.5
PUT-163a-13558106-266	-	-	-	-	2	-	-	176244039	-	-
PUT-163a-13558106-270	-	-	-	-	2	-	-	176244058	-	-
PUT-163a-13558561-273	-	-	-	-	3	-	-	212439775	-	-
PUT-163a-13558812-276	placed	-	8	-	8	44.9	-	14389843	93.3	-
PUT-163a-13558894-277	placed	-	7	-	7	79.7	-	154456362	168	-
PUT-163a-13558909-278	-	-	-	-	8	-	-	65786342	-	-
PUT-163a-14206659-281	-	-	-	-	1	-	-	43121033	-	-
PUT-163a-14208484-282	-	-	-	-	8	-	-	147265754	-	-
PUT-163a-14242684-283	-	frame	-	2	2	-	141.7	176024281	-	296
PUT-163a-14242945-289	-	frame	-	1	1	-	77.1	35240212	-	159.1
PUT-163a-14243393-294	-	-	-	-	2	-	-	127093416	-	-
PUT-163a-14243451-296	-	-	-	-	4	-	-	223045937	-	-
PUT-163a-14243818-300	-	placed	-	4	4	-	83.6	143083143	-	173.3
PUT-163a-14243818-301	-	-	-	-	4	-	-	143083142	-	-
PUT-163a-14243879-303	-	placed	-	8	8	-	10.8	3197876	-	22.6
PUT-163a-14243879-304	-	placed	-	8	8	-	12.4	3197927	-	25.9
PUT-163a-14243975-306	-	-	-	-	2	-	-	22703885	-	-
PUT-163a-14244132-307	-	frame	-	7	7	-	133.9	159727557	-	278
PUT-163a-14244132-309	-	-	-	-	7	-	-	159727684	-	-
PUT-163a-14244132-310	-	-	-	-	7	-	-	159728134	-	-
PUT-163a-14244160-315	-	placed	-	4	4	-	110.2	161070949	-	228.1
PUT-163a-14244221-316	placed	frame	1	1	1	233.7	314.8	293151079	489.1	647.3
PUT-163a-14244221-318	-	-	-	-	1	-	-	293151160	-	-
PUT-163a-14244370-319	-	-	-	-	5	-	-	4312078	-	-
PUT-163a-14244370-320	frame	placed	5	5	5	15.3	23	4312229	31.4	48
PUT-163a-14244713-330	-	placed	-	1	1	-	280.1	273984314	-	576.1
PUT-163a-14244713-332	placed	placed	1	1	1	200.4	280.1	273983998	419.9	576.1
PUT-163a-14244713-333	placed	frame	1	1	1	200.4	280.1	273984158	419.9	576.1
PUT-163a-14244745-334	-	placed	-	8	8	-	131	146890953	-	272.9
PUT-163a-14245173-338	-	-	-	-	3	-	-	13686410	-	-
PUT-163a-14245173-339	-	-	-	-	3	-	-	13686330	-	-
PUT-163a-14245438-342	placed	-	9	-	9	66.7	-	42836202	137.4	-
PUT-163a-14245519-343	placed	placed	9	9	2	119.9	154.9	222879720	248.6	320.4
PUT-163a-14245519-344	-	-	-	-	2	-	-	222880092	-	-
PUT-163a-148928624-347	-	-	-	-	2	-	-	44391567	-	-
PUT-163a-148928624-349	-	frame	-	2	2	-	120.2	44391336	-	251.3
PUT-163a-148928654-351	-	frame	-	7	7	-	61.6	19346867	-	128.3
PUT-163a-148928873-366	-	placed	-	9	9	-	131.1	142293132	-	270.8
PUT-163a-148929070-368	-	placed	-	9	9	-	61.6	22783431	-	127
PUT-163a-148931114-379	-	-	-	-	5	-	-	6688415	-	-
PUT-163a-148932938-397	-	placed	-	1	1	-	158.4	161027955	-	326.4
PUT-163a-148934796-402	-	-	-	-	8	-	-	107014503	-	-
PUT-163a-148935184-404	-	-	-	-	6	-	-	31869486	-	-
PUT-163a-148935184-405	-	placed	-	6	6	-	23.2	31869592	-	48.6
PUT-163a-148935653-407	placed	-	4	-	4	146	-	230213518	305	-
PUT-163a-148937427-415	-	-	-	-	9	-	-	153562187	-	-
PUT-163a-148937438-418	-	-	-	-	3	-	-	43230424	-	-
PUT-163a-148937438-419	-	-	-	-	3	-	-	43230504	-	-
PUT-163a-148937458-421	-	placed	-	7	7	-	67.9	82007235	-	141.4
PUT-163a-148937489-423	-	-	-	-	1	-	-	201486854	-	-
PUT-163a-148937489-424	placed	-	1	-	1	142.8	-	201486679	299.1	-
PUT-163a-148937637-425	-	-	-	-	1	-	-	214844823	-	-
PUT-163a-148937637-426	-	-	-	-	1	-	-	214844585	-	-
PUT-163a-148938321-429	placed	-	9	-	9	110.5	-	145041919	229.3	-
PUT-163a-148939763-432	-	-	-	-	5	-	-	169458753	-	-
PUT-163a-148939817-433	-	-	-	-	2	-	-	137977389	-	-
PUT-163a-148940529-435	-	-	-	-	5	-	-	206015849	-	-
PUT-163a-148940757-437	-	frame	-	2	2	-	157.1	190159834	-	327.9
PUT-163a-148941096-438	-	-	-	-	9	-	-	25924129	-	-
PUT-163a-148941238-439	-	placed	-	4	4	-	71.3	53079579	-	147.8
PUT-163a-148941943-446	placed	-	3	-	3	78.2	-	121073008	163.9	-
PUT-163a-148941943-447	-	frame	-	3	3	-	74.3	121072871	-	154.1
PUT-163a-148941995-448	-	frame	-	3	3	-	79.1	140726385	-	163.8
PUT-163a-148942056-449	-	-	-	-	7	-	-	174506330	-	-
PUT-163a-148942482-452	placed	-	10	-	10	41.2	-	61794344	85.1	-
PUT-163a-148942482-455	placed	-	10	-	10	41.2	-	61794952	85.1	-
PUT-163a-148942558-457	-	-	-	-	7	-	-	33227758	-	-
PUT-163a-148942702-460	-	frame	-	5	1	-	77.7	250067269	-	162.7
PUT-163a-148942702-461	-	placed	-	5	-	-	77.7	-	-	162.7
PUT-163a-148942702-462	-	placed	-	5	-	-	77.7	-	-	162.7
PUT-163a-148942702-464	-	placed	-	5	-	-	77.7	-	-	162.7
PUT-163a-148943092-471	placed	placed	7	7	7	33.1	61.6	19494829	68.4	128.3
PUT-163a-148943092-472	placed	-	7	-	7	33.1	-	19495242	68.4	-
PUT-163a-148943463-473	-	-	-	-	4	-	-	158559172	-	-
PUT-163a-148943685-476	placed	-	1	-	-	160	-	-	335.6	-
PUT-163a-148943685-477	-	-	-	-	-	-	-	-	-	-
PUT-163a-148944608-478	-	-	-	-	1	-	-	167198255	-	-
PUT-163a-148944618-481	-	placed	-	1	1	-	55.2	19328048	-	114
PUT-163a-148945329-486	-	frame	-	6	6	-	73.4	106964538	-	152.3
PUT-163a-148946654-487	-	-	-	-	3	-	-	211146412	-	-
PUT-163a-148946654-488	-	-	-	-	3	-	-	211146832	-	-
PUT-163a-148946654-489	-	-	-	-	3	-	-	211146466	-	-
PUT-163a-148946654-490	-	-	-	-	3	-	-	211146587	-	-
PUT-163a-148946654-491	-	-	-	-	3	-	-	211146674	-	-
PUT-163a-148946720-493	placed	-	4	-	4	9.6	-	3257611	19.9	-
PUT-163a-148946720-494	placed	frame	4	4	4	9.6	11	3257533	19.9	22.9
PUT-163a-148947019-495	-	frame	-	5	5	-	71.6	14339487	-	150.1
PUT-163a-148947767-496	placed	-	4	-	4	61.5	-	21136656	128.3	-
PUT-163a-148948733-499	-	-	-	-	9	-	-	25257466	-	-
PUT-163a-148949657-500	-	-	-	-	7	-	-	151410381	-	-
PUT-163a-148949657-501	-	-	-	-	7	-	-	151410647	-	-
PUT-163a-148949704-502	-	placed	-	6	6	-	147.6	160034541	-	305.5
PUT-163a-148949704-503	-	placed	-	6	6	-	147.5	160034634	-	305.3
PUT-163a-148949704-504	-	placed	-	6	6	-	147.6	160034313	-	305.5
PUT-163a-148949777-505	-	-	-	-	7	-	-	157601971	-	-
PUT-163a-148949777-506	-	-	-	-	7	-	-	157602034	-	-
PUT-163a-148950351-508	placed	-	1	-	1	195.3	-	263200484	409.1	-
PUT-163a-148950916-509	-	placed	-	1	1	-	158.8	162594097	-	327.3
PUT-163a-148950916-510	-	frame	-	1	1	-	158.8	162593622	-	327.3
PUT-163a-148951348-515	frame	frame	3	3	3	30.2	20.1	5788501	62.9	41.2
PUT-163a-148951459-516	placed	-	1	-	1	185.9	-	254094770	389.5	-
PUT-163a-148951459-517	placed	-	1	-	1	185.9	-	254094758	389.5	-
PUT-163a-148951746-518	-	-	-	-	7	-	-	146497491	-	-
PUT-163a-148951746-520	-	-	-	-	7	-	-	146497770	-	-
PUT-163a-148952002-522	-	placed	-	2	2	-	28.3	3806293	-	61.9
PUT-163a-148952002-523	placed	placed	2	2	2	16.2	28.5	3806575	33.4	62.3
PUT-163a-148952018-525	-	-	-	-	1	-	-	189146267	-	-
PUT-163a-148952843-529	-	placed	-	3	3	-	89.8	155961091	-	185.7
PUT-163a-148953270-530	placed	-	6	-	6	16.1	-	58445736	33.8	-
PUT-163a-148954504-535	-	placed	-	7	7	-	89.1	121986488	-	185.2
PUT-163a-148954504-536	placed	-	7	-	7	46.4	-	121986238	98	-
PUT-163a-148955657-539	placed	-	1	-	1	190.5	-	258365782	399	-
PUT-163a-148956747-550	-	-	-	-	4	-	-	239153867	-	-
PUT-163a-148956878-551	-	placed	-	9	9	-	162.2	150650535	-	335.7
PUT-163a-148956878-552	-	placed	-	9	9	-	162.3	150650374	-	336
PUT-163a-148957860-553	-	placed	-	2	2	-	96.7	32492387	-	202.6
PUT-163a-148957860-554	-	-	-	-	2	-	-	32492434	-	-
PUT-163a-148957989-555	-	placed	-	5	5	-	139.4	181010577	-	291
PUT-163a-148958166-556	-	-	-	-	1	-	-	45513087	-	-
PUT-163a-148958492-563	placed	-	1	-	1	182.4	-	249538273	382.5	-
PUT-163a-148959370-565	placed	frame	2	2	2	180	245	232594713	373.1	510.8
PUT-163a-148959370-566	placed	-	2	-	2	180	-	232594235	373.1	-
PUT-163a-148959862-567	placed	-	6	-	6	64.1	-	143134055	134.4	-
PUT-163a-148959862-569	placed	-	6	-	6	64.1	-	143134085	134.4	-
PUT-163a-148960159-570	placed	-	1	-	1	100.3	-	84417683	209.4	-
PUT-163a-148960441-574	-	-	-	-	4	-	-	197714381	-	-
PUT-163a-148960523-575	-	-	-	-	2	-	-	236046842	-	-
PUT-163a-148960523-576	-	-	-	-	2	-	-	236046853	-	-
PUT-163a-148960677-577	placed	-	2	-	2	16.2	-	3606091	33.4	-
PUT-163a-148961306-578	-	-	-	-	8	-	-	172223703	-	-
PUT-163a-148961306-579	-	placed	-	8	8	-	203.7	172223546	-	424.1
PUT-163a-148962270-582	-	placed	-	10	10	-	36.2	59439146	-	75.1
PUT-163a-148962814-585	-	frame	-	5	5	-	203.6	212755107	-	423.2
PUT-163a-148962814-587	-	placed	-	5	5	-	203.6	212755328	-	423.2
PUT-163a-148962848-588	-	placed	-	7	7	-	154.5	164203899	-	320.7
PUT-163a-148963268-589	placed	-	4	-	4	0	-	843218	0	-
PUT-163a-148963268-590	placed	-	4	-	4	0	-	843215	0	-
PUT-163a-148963268-591	-	-	-	-	4	-	-	843050	-	-
PUT-163a-148963330-592	-	frame	-	3	3	-	92.7	157093371	-	191.5
PUT-163a-148963345-597	-	-	-	-	5	-	-	200824929	-	-
PUT-163a-148963646-603	placed	-	6	-	6	78.5	-	150889541	164.1	-
PUT-163a-148963646-608	placed	-	6	-	6	78.5	-	150889532	164.1	-
PUT-163a-148963909-609	placed	-	8	-	8	133.4	-	169061535	278.8	-
PUT-163a-148964295-611	placed	-	10	-	10	41.2	-	61794305	85.1	-
PUT-163a-148964320-612	placed	frame	5	5	5	111.4	149.4	191770094	232.8	312.2
PUT-163a-148964486-613	-	frame	-	3	3	-	166.7	205407552	-	344
PUT-163a-148967445-623	-	-	-	-	8	-	-	145842556	-	-
PUT-163a-148967445-624	-	placed	-	8	8	-	126.9	145842405	-	264.1
PUT-163a-148967576-625	-	-	-	-	7	-	-	136148703	-	-
PUT-163a-148967626-626	placed	frame	10	10	10	53	63.3	123189636	109.5	131.3
PUT-163a-148967626-627	-	-	-	-	10	-	-	123189453	-	-
PUT-163a-148967799-630	-	-	-	-	4	-	-	163769753	-	-
PUT-163a-148970214-639	-	-	-	-	4	-	-	144043317	-	-
PUT-163a-148970921-643	-	-	-	-	2	-	-	186669143	-	-
PUT-163a-148971843-645	placed	-	5	-	5	100.5	-	181396317	210.1	-
PUT-163a-148971843-646	-	-	-	-	5	-	-	181396326	-	-
PUT-163a-148972526-651	placed	-	3	-	3	91.1	-	157093019	191.1	-
PUT-163a-148972919-653	placed	-	2	-	2	27.2	-	6641268	56.1	-
PUT-163a-148973751-659	-	-	-	-	2	-	-	208531589	-	-
PUT-163a-148973751-660	-	placed	-	2	2	-	201.3	208531385	-	421.4
PUT-163a-148973751-661	-	-	-	-	2	-	-	208531422	-	-
PUT-163a-148974646-662	placed	placed	3	3	3	72.6	62.5	31898492	151.4	129.5
PUT-163a-148980630-665	-	-	-	-	1	-	-	223785304	-	-
PUT-163a-148981747-666	-	-	-	-	1	-	-	295108756	-	-
PUT-163a-148985612-672	placed	-	4	-	4	155.7	-	235165898	325	-
PUT-163a-148985612-677	-	placed	-	4	4	-	196.1	235165782	-	405.1
PUT-163a-148986271-678	-	placed	-	3	3	-	89.9	155960553	-	186
PUT-163a-148986993-685	placed	placed	3	3	3	138.6	147.2	195315915	290.5	303.6
PUT-163a-148991135-699	-	-	-	-	6	-	-	145126299	-	-
PUT-163a-148991135-700	-	placed	-	6	6	-	112.8	145125999	-	234.2
PUT-163a-148991135-703	-	frame	-	6	6	-	112.8	145125398	-	234.2
PUT-163a-148991135-704	-	placed	-	6	6	-	112.8	145126278	-	234.2
PUT-163a-148991534-705	-	-	-	-	10	-	-	2799884	-	-
PUT-163a-148991534-706	-	-	-	-	10	-	-	2799836	-	-
PUT-163a-148991534-709	-	placed	-	10	10	-	-6.2	2799564	-	-13.2
PUT-163a-148991534-710	-	-	-	-	10	-	-	2799670	-	-
PUT-163a-148991595-711	placed	-	1	-	1	177.4	-	243129246	372.2	-
PUT-163a-148991740-712	-	frame	-	1	1	-	19	6547172	-	39.1
PUT-163a-148993560-715	-	-	-	-	5	-	-	21700710	-	-
PUT-163a-148994380-717	-	placed	-	4	4	-	82.4	133825220	-	170.7
PUT-163a-148995396-718	-	frame	-	3	3	-	104.6	167473431	-	215.9
PUT-163a-148999562-726	-	-	-	-	3	-	-	225826110	-	-
PUT-163a-149000535-730	-	-	-	-	2	-	-	147300616	-	-
PUT-163a-149001382-734	placed	placed	4	4	4	127.2	150.3	187887107	265.2	311.5
PUT-163a-149005002-739	-	placed	-	10	10	-	63.3	123373760	-	131.3
PUT-163a-149005002-743	-	-	-	-	10	-	-	123374465	-	-
PUT-163a-149005002-744	-	-	-	-	10	-	-	123374275	-	-
PUT-163a-149005002-746	-	placed	-	10	10	-	63.3	123374075	-	131.3
PUT-163a-149007696-748	-	-	-	-	2	-	-	8548764	-	-
PUT-163a-149008027-750	-	-	-	-	2	-	-	146126538	-	-
PUT-163a-149008027-751	-	placed	-	2	2	-	135.3	146125795	-	282.6
PUT-163a-149008324-754	-	frame	-	3	3	-	67.9	50605546	-	140.7
PUT-163a-149009086-759	-	placed	-	6	6	-	22	29350835	-	46.1
PUT-163a-149009086-760	-	placed	-	6	6	-	22	29350837	-	46.1
PUT-163a-149009633-763	-	-	-	-	6	-	-	62545446	-	-
PUT-163a-149012393-767	-	placed	-	5	5	-	107.8	75935491	-	225.3
PUT-163a-149012758-768	-	frame	-	5	5	-	116.4	146846173	-	243.9
PUT-163a-149012758-769	-	-	-	-	5	-	-	146845386	-	-
PUT-163a-149013809-771	-	-	-	-	3	-	-	168370827	-	-
PUT-163a-149014113-775	placed	placed	5	5	5	82.2	119.4	155959549	171.6	249.9
PUT-163a-149014113-776	placed	placed	5	5	5	82.2	119.4	155960517	171.6	249.9
PUT-163a-149014113-777	placed	placed	5	5	5	82.2	119.4	155959436	171.6	249.9
PUT-163a-149014113-778	placed	placed	5	5	5	82.2	119.4	155959609	171.6	249.9
PUT-163a-149015131-783	-	frame	-	5	5	-	85	24157556	-	177.9
PUT-163a-149015131-784	-	-	-	-	5	-	-	24157496	-	-
PUT-163a-149026621-790	-	-	-	-	6	-	-	165631616	-	-
PUT-163a-149026703-794	placed	-	8	-	8	82.4	-	116625507	170.5	-
PUT-163a-149041322-807	-	-	-	-	1	-	-	263143181	-	-
PUT-163a-149042078-808	placed	-	6	-	6	131.8	-	168359954	274.3	-
PUT-163a-149043264-811	-	placed	-	5	5	-	113.1	131620532	-	237
PUT-163a-149043264-813	-	placed	-	5	5	-	113.1	131620466	-	237
PUT-163a-149043264-814	placed	placed	5	5	5	78.5	113.1	131624011	163.8	237
PUT-163a-149064115-819	-	-	-	-	-	-	-	-	-	-
PUT-163a-149070810-821	-	placed	-	1	1	-	44.8	15071364	-	92.2
PUT-163a-149070811-822	frame	frame	1	1	1	39.9	45	15071787	82.7	92.7
PUT-163a-149071034-826	placed	-	6	-	6	61	-	135887447	128.1	-
PUT-163a-149071204-827	frame	-	10	-	10	122.5	-	148974652	253.4	-
PUT-163a-149071455-832	placed	placed	3	3	3	101.2	104.5	167688368	212.2	215.6
PUT-163a-149071777-834	-	placed	-	8	8	-	16.6	4108583	-	34.5
PUT-163a-149071777-835	-	placed	-	8	8	-	16.6	4108548	-	34.5
PUT-163a-149071857-836	-	placed	-	2	2	-	28.4	3805681	-	62.2
PUT-163a-149074888-840	-	-	-	-	7	-	-	32626254	-	-
PUT-163a-149074888-841	placed	-	7	-	7	37.1	-	32625720	77.1	-
PUT-163a-149074888-842	placed	-	7	-	7	37.1	-	32625703	77.1	-
PUT-163a-149075104-843	placed	-	1	-	1	99.1	-	79715255	206.6	-
PUT-163a-149075652-845	placed	frame	4	4	4	135.5	163.2	204347669	282.7	337.6
PUT-163a-149076210-846	-	-	-	-	5	-	-	183321037	-	-
PUT-163a-149079952-850	placed	placed	3	3	3	76.3	70	108707240	159.8	145.2
PUT-163a-149079952-852	-	-	-	-	3	-	-	108707871	-	-
PUT-163a-149080295-860	-	-	-	-	9	-	-	148226380	-	-
PUT-163a-149080441-863	-	placed	-	4	4	-	75.8	80537071	-	157
PUT-163a-149082994-865	placed	placed	2	2	2	27.5	44.4	7292319	56.7	94.8
PUT-163a-149082994-868	placed	-	2	-	2	27.5	-	7292210	56.7	-
PUT-163a-149084683-873	-	-	-	-	1	-	-	16604546	-	-
PUT-163a-149085801-876	placed	frame	1	1	1	60.6	66.8	28446659	125.8	138.2
PUT-163a-149085801-877	-	-	-	-	1	-	-	28446550	-	-
PUT-163a-149086883-882	-	-	-	-	1	-	-	263148636	-	-
PUT-163a-149086978-883	-	placed	-	8	8	-	142.4	156868101	-	296.5
PUT-163a-149086982-884	-	-	-	-	7	-	-	21799369	-	-
PUT-163a-149088205-888	placed	frame	5	5	5	132.4	173.6	204822022	275.8	361.7
PUT-163a-149088205-889	-	-	-	-	5	-	-	204822267	-	-
PUT-163a-149095258-897	placed	frame	4	4	4	156.1	196.3	235447529	326	405.6
PUT-163a-149095867-899	-	-	-	-	6	-	-	4802276	-	-
PUT-163a-149095867-900	-	-	-	-	6	-	-	4802108	-	-
PUT-163a-149096847-902	-	-	-	-	6	-	-	144666248	-	-
PUT-163a-149096935-904	-	-	-	-	5	-	-	186092826	-	-
PUT-163a-149098745-906	-	-	-	-	3	-	-	167473178	-	-
PUT-163a-149098745-907	-	placed	-	3	3	-	104.6	167473319	-	215.9
PUT-163a-149099344-910	-	-	-	-	3	-	-	168698586	-	-
PUT-163a-149100124-912	-	-	-	-	10	-	-	147402420	-	-
PUT-163a-149100124-914	-	-	-	-	10	-	-	147402456	-	-
PUT-163a-149100124-916	-	placed	-	10	10	-	123.9	147402365	-	257
PUT-163a-149100218-918	-	placed	-	4	4	-	69.2	41377841	-	143.1
PUT-163a-149101061-928	placed	frame	8	8	8	104.5	152.6	160391739	218.7	317.6
PUT-163a-149101061-929	-	-	-	-	8	-	-	160391664	-	-
PUT-163a-149102041-931	-	-	-	-	2	-	-	157292561	-	-
PUT-163a-149102555-932	-	-	-	-	2	-	-	88613338	-	-
PUT-163a-149105275-937	-	-	-	-	7	-	-	157602244	-	-
PUT-163a-149108100-945	-	-	-	-	3	-	-	200165926	-	-
PUT-163a-149108100-946	-	-	-	-	3	-	-	200165830	-	-
PUT-163a-149108458-947	-	placed	-	1	1	-	294.5	282530892	-	605.5
PUT-163a-149109030-949	-	-	-	-	3	-	-	193758223	-	-
PUT-163a-149109388-951	frame	-	4	-	4	139.3	-	217022054	290.8	-
PUT-163a-149109869-954	-	-	-	-	2	-	-	62925278	-	-
PUT-163a-149109935-959	placed	-	6	-	6	78.5	-	150887388	164.1	-
PUT-163a-149110076-960	-	frame	-	6	6	-	108.2	140311156	-	224.9
PUT-163a-149110076-961	-	placed	-	6	6	-	108.2	140311142	-	224.9
PUT-163a-149110076-962	-	-	-	-	6	-	-	140311376	-	-
PUT-163a-149110508-964	-	frame	-	7	7	-	41.3	7458784	-	86.1
PUT-163a-149111517-965	placed	-	6	-	6	52.5	-	122116260	110.3	-
PUT-163a-149111560-966	-	-	-	-	2	-	-	203633162	-	-
PUT-163a-149111560-968	-	-	-	-	2	-	-	203633237	-	-
PUT-163a-149111766-970	-	-	-	-	6	-	-	129361537	-	-
PUT-163a-149111766-971	-	-	-	-	6	-	-	129361466	-	-
PUT-163a-149111766-972	-	-	-	-	6	-	-	129361625	-	-
PUT-163a-149111766-973	-	-	-	-	6	-	-	129365100	-	-
PUT-163a-149112808-975	placed	-	3	-	-	148.1	-	-	310.1	-
PUT-163a-149113139-978	placed	placed	5	5	5	129	168.2	203547853	269	350.5
PUT-163a-16916618-980	-	-	-	-	2	-	-	219552802	-	-
PUT-163a-16917550-981	placed	-	9	-	9	64.6	-	26593128	132.8	-
PUT-163a-16917550-983	placed	-	9	-	9	64.6	-	26593263	132.8	-
PUT-163a-16917550-985	-	-	-	-	9	-	-	26593151	-	-
PUT-163a-16918423-990	placed	placed	5	5	5	30.5	45.9	6866393	63	97
PUT-163a-16918459-994	-	placed	-	5	5	-	150.6	192167634	-	314.6
PUT-163a-16918459-995	-	frame	-	5	5	-	150.6	192167812	-	314.6
PUT-163a-16918459-996	-	-	-	-	5	-	-	192167836	-	-
PUT-163a-16919241-1005	placed	-	1	-	1	202.4	-	276075809	424.1	-
PUT-163a-16919246-1009	-	-	-	-	2	-	-	46342967	-	-
PUT-163a-16919425-1014	-	-	-	-	2	-	-	176244155	-	-
PUT-163a-16919428-1017	-	frame	-	7	7	-	123.9	148179455	-	257.4
PUT-163a-16919428-1019	-	placed	-	7	7	-	123.9	148179916	-	257.4
PUT-163a-16919428-1020	-	placed	-	7	7	-	123.9	148179417	-	257.4
PUT-163a-16919470-1022	placed	-	3	-	3	82.6	-	142695575	173.4	-
PUT-163a-16919470-1024	placed	-	3	-	3	82.6	-	142695491	173.4	-
PUT-163a-16919470-1025	placed	-	3	-	3	82.6	-	142695278	173.4	-
PUT-163a-16919470-1026	placed	-	3	-	3	82.6	-	142695512	173.4	-
PUT-163a-16919569-1033	-	frame	-	8	8	-	131	146890972	-	272.9
PUT-163a-16919742-1037	-	-	-	-	6	-	-	92996480	-	-
PUT-163a-16919993-1040	placed	-	2	-	2	147.1	-	213655158	305.1	-
PUT-163a-16920212-1045	placed	-	5	-	5	69.6	-	56777557	144.6	-
PUT-163a-16920212-1046	placed	-	5	-	5	69.6	-	56777741	144.6	-
PUT-163a-16920212-1047	-	frame	-	5	5	-	96.6	56777687	-	201.9
PUT-163a-16920349-1051	-	-	-	-	9	-	-	144308202	-	-
PUT-163a-16921014-1052	placed	placed	8	8	8	61.9	84.5	27652829	128.1	176.4
PUT-163a-16921014-1053	-	-	-	-	8	-	-	27652664	-	-
PUT-163a-16921107-1057	placed	-	2	-	2	154.4	-	217646220	320.1	-
PUT-163a-16921481-1061	-	frame	-	10	10	-	64	124064843	-	132.7
PUT-163a-16922676-1070	-	placed	-	1	1	-	94	46065648	-	193.7
PUT-163a-16922676-1072	-	placed	-	1	1	-	94.1	46065675	-	193.8
PUT-163a-16922676-1073	-	-	-	-	1	-	-	46065545	-	-
PUT-163a-16922761-1076	-	frame	-	2	2	-	14.5	844170	-	33
PUT-163a-16922828-1078	-	frame	-	8	8	-	120	134463928	-	249.8
PUT-163a-16922936-1080	placed	-	9	-	9	157.8	-	154642462	326.4	-
PUT-163a-16922936-1081	frame	-	9	-	9	157.8	-	154642451	326.4	-
PUT-163a-16923089-1082	placed	-	1	-	1	107.2	-	120194259	224.1	-
PUT-163a-16925044-1085	placed	placed	5	5	5	129.8	170.6	204089662	270.6	355.6
PUT-163a-16925263-1086	placed	-	4	-	4	132	-	194341420	275.4	-
PUT-163a-16925346-1088	placed	-	10	-	10	38.9	-	23215421	80.5	-
PUT-163a-16925351-1096	placed	-	5	-	5	40.5	-	10418293	83.6	-
PUT-163a-16925568-1101	-	frame	-	3	3	-	102.6	165725417	-	211.8
PUT-163a-16925568-1102	-	placed	-	3	3	-	102.6	165725255	-	211.8
PUT-163a-16925568-1103	-	-	-	-	3	-	-	165725085	-	-
PUT-163a-16925784-1112	-	-	-	-	1	-	-	283088009	-	-
PUT-163a-16925813-1118	-	-	-	-	5	-	-	209262778	-	-
PUT-163a-16925878-1123	-	frame	-	8	8	-	125	142294302	-	260.3
PUT-163a-16925922-1125	-	placed	-	5	5	-	81	18770133	-	169.7
PUT-163a-16926058-1127	-	placed	-	1	1	-	1.1	2801226	-	2.3
PUT-163a-16926106-1128	placed	frame	9	9	9	46.9	46.6	15983101	96.1	96.1
PUT-163a-16926106-1129	frame	placed	9	9	9	46.9	46.6	15982995	96.1	96.1
PUT-163a-16926106-1130	placed	placed	9	9	9	46.9	46.6	15983096	96.1	96.1
PUT-163a-16926180-1132	-	-	-	-	7	-	-	155586035	-	-
PUT-163a-16926213-1140	-	placed	-	7	7	-	74.3	109728151	-	154.8
PUT-163a-16926216-1141	-	frame	-	9	9	-	108.4	128175473	-	224.2
PUT-163a-16926216-1143	-	-	-	-	9	-	-	128175669	-	-
PUT-163a-16926285-1144	-	-	-	-	5	-	-	190211048	-	-
PUT-163a-16926539-1145	-	frame	-	1	1	-	313.5	292237860	-	644.7
PUT-163a-16926572-1146	placed	placed	3	3	3	136.8	141.9	191612805	286.6	292.6
PUT-163a-16926903-1152	-	-	-	-	1	-	-	226178055	-	-
PUT-163a-16927090-1168	-	placed	-	5	5	-	226	216533976	-	469.3
PUT-163a-16927125-1170	placed	-	9	-	9	106.9	-	143803276	222	-
PUT-163a-16927508-1172	placed	-	3	-	3	75.9	-	56813579	159	-
PUT-163a-16927572-1177	placed	-	7	-	7	83.4	-	158152065	176.2	-
PUT-163a-16927623-1182	-	-	-	-	2	-	-	30174011	-	-
PUT-163a-16927623-1183	-	-	-	-	2	-	-	30174064	-	-
PUT-163a-17930612-1185	-	placed	-	1	1	-	224.6	227783143	-	462.5
PUT-163a-17930671-1186	-	-	-	-	2	-	-	23945047	-	-
PUT-163a-17930706-1187	placed	-	4	-	4	132.3	-	195623450	276.1	-
PUT-163a-17930775-1188	-	placed	-	3	10	-	70	14645324	-	145.2
PUT-163a-17931061-1191	placed	-	6	-	6	117.9	-	164387488	245.8	-
PUT-163a-17931396-1193	-	-	-	-	3	-	-	168232371	-	-
PUT-163a-17931802-1198	placed	placed	6	6	6	51.1	92.6	119200356	107.4	192.7
PUT-163a-17931802-1199	-	-	-	-	6	-	-	119200431	-	-
PUT-163a-17931895-1207	-	-	-	-	1	-	-	120194490	-	-
PUT-163a-17932440-1208	placed	frame	6	6	6	16.3	29.5	75518191	34.3	61.4
PUT-163a-17932440-1212	placed	placed	6	6	6	16.3	29.4	75518548	34.3	61.1
PUT-163a-17932440-1213	placed	-	6	-	6	16.3	-	75518248	34.3	-
PUT-163a-17932483-1214	-	-	-	-	7	-	-	128433473	-	-
PUT-163a-18161947-1215	-	-	-	-	5	-	-	19055653	-	-
PUT-163a-18162161-1219	-	frame	-	8	8	-	108.1	112531510	-	225.4
PUT-163a-18162161-1220	placed	placed	8	8	8	81.3	108.1	112531519	168.4	225.4
PUT-163a-18162342-1227	placed	-	8	-	8	14.9	-	4281604	31.4	-
PUT-163a-18162524-1229	frame	-	5	-	5	83.9	-	161466302	175.3	-
PUT-163a-18162607-1230	-	frame	-	5	5	-	206.4	213281711	-	429
PUT-163a-18162607-1231	-	placed	-	5	5	-	206.4	213281689	-	429
PUT-163a-18162870-1232	-	-	-	-	1	-	-	32994296	-	-
PUT-163a-18163109-1240	-	placed	-	1	1	-	223.7	225494226	-	460.5
PUT-163a-18163139-1241	placed	-	6	-	6	115.2	-	163177371	240	-
PUT-163a-18163148-1243	-	frame	-	2	2	-	164.6	196222087	-	343.1
PUT-163a-18163247-1245	-	frame	-	6	6	-	25.5	35091169	-	53.2
PUT-163a-18163247-1246	placed	-	6	-	6	15.4	-	35091263	32.2	-
PUT-163a-18163291-1247	-	-	-	-	1	-	-	151358264	-	-
PUT-163a-18163291-1250	-	-	-	-	1	-	-	151358199	-	-
PUT-163a-18163412-1251	-	placed	-	9	9	-	31.2	11080272	-	64.2
PUT-163a-18163412-1252	-	placed	-	9	9	-	31.2	11080686	-	64.3
PUT-163a-18163635-1256	placed	frame	4	4	4	59.8	54.2	18687134	124.6	112
PUT-163a-18163635-1258	-	placed	-	4	4	-	54	18687170	-	111.7
PUT-163a-18163661-1261	-	frame	-	6	-	-	72.2	-	-	149.8
PUT-163a-18163661-1262	-	-	-	-	-	-	-	-	-	-
PUT-163a-18163705-1263	-	placed	-	8	8	-	92.5	90791109	-	193.5
PUT-163a-18163981-1269	-	-	-	-	6	-	-	162307637	-	-
PUT-163a-18164577-1271	-	-	-	-	3	-	-	163996266	-	-
PUT-163a-18164577-1272	-	-	-	-	3	-	-	163996290	-	-
PUT-163a-18165512-1274	placed	-	10	-	10	38.2	-	20409881	79.2	-
PUT-163a-18166160-1279	-	frame	-	6	6	-	29	66201646	-	60.4
PUT-163a-18166456-1282	placed	-	9	-	9	80.8	-	120363662	167.5	-
PUT-163a-18166553-1285	placed	placed	1	1	1	193.6	266.9	262393863	405.6	549
PUT-163a-18166553-1286	placed	placed	1	1	1	193.6	266.9	262394028	405.6	549
PUT-163a-18166705-1287	-	-	-	-	3	-	-	15231533	-	-
PUT-163a-18167596-1292	-	-	-	-	6	-	-	128566486	-	-
PUT-163a-18167596-1293	-	-	-	-	6	-	-	128566501	-	-
PUT-163a-18167596-1294	-	-	-	-	6	-	-	128566599	-	-
PUT-163a-18167719-1295	-	frame	-	2	2	-	173.1	202747686	-	361
PUT-163a-18167719-1296	-	placed	-	2	2	-	173.1	202748269	-	361
PUT-163a-18167798-1299	-	-	-	-	6	-	-	35895867	-	-
PUT-163a-18167798-1300	-	-	-	-	6	-	-	35895835	-	-
PUT-163a-18167835-1301	-	frame	-	5	5	-	113.6	135845492	-	238
PUT-163a-18168329-1303	-	-	-	-	1	-	-	65222570	-	-
PUT-163a-18168329-1304	placed	-	1	-	1	92.3	-	65222457	192.3	-
PUT-163a-18168669-1321	-	-	-	-	6	-	-	111021934	-	-
PUT-163a-18168669-1322	-	placed	-	6	6	-	72.4	111031131	-	150.3
PUT-163a-18168918-1324	-	frame	-	6	6	-	134.1	154782030	-	277.7
PUT-163a-18169066-1327	placed	-	3	-	3	127.5	-	185307001	267.2	-
PUT-163a-18169220-1333	placed	-	6	-	6	120.7	-	164772982	251.4	-
PUT-163a-18169220-1336	placed	-	6	-	6	120.7	-	164772984	251.4	-
PUT-163a-18169220-1339	placed	-	6	-	6	120.7	-	164772897	251.4	-
PUT-163a-18169252-1340	-	-	-	-	10	-	-	130911877	-	-
PUT-163a-18170034-1345	placed	-	9	-	9	77	-	112950433	159.6	-
PUT-163a-18170189-1352	-	frame	-	4	4	-	117.3	167081664	-	242.7
PUT-163a-18170300-1353	placed	placed	3	3	3	207.1	223.6	232040582	432.4	460.8
PUT-163a-18170300-1354	-	placed	-	3	3	-	223.6	232040512	-	460.8
PUT-163a-18170739-1355	placed	-	4	-	4	158.4	-	236372816	330.7	-
PUT-163a-18170982-1357	-	placed	-	4	4	-	128.2	174040951	-	265.6
PUT-163a-18170982-1358	placed	-	4	-	4	106.5	-	174040993	222	-
PUT-163a-18171770-1369	-	-	-	-	7	-	-	155618965	-	-
PUT-163a-18171884-1372	-	placed	-	7	7	-	67.6	76579953	-	140.7
PUT-163a-18171884-1373	-	placed	-	7	7	-	67.6	76580092	-	140.7
PUT-163a-18171884-1374	-	placed	-	7	7	-	67.6	76580336	-	140.7
PUT-163a-18172151-1376	-	-	-	-	9	-	-	22678247	-	-
PUT-163a-18172180-1378	-	frame	-	3	3	-	29.7	6926847	-	61.6
PUT-163a-18172270-1381	-	-	-	-	8	-	-	149037965	-	-
PUT-163a-18172785-1384	-	-	-	-	5	-	-	146842548	-	-
PUT-163a-18172808-1387	-	frame	-	5	-	-	137.6	-	-	287.4
PUT-163a-18173577-1396	-	placed	-	9	9	-	124.5	139406320	-	257.2
PUT-163a-18173577-1397	placed	-	9	-	9	95.6	-	139406311	198.4	-
PUT-163a-18173577-1400	-	-	-	-	9	-	-	139406597	-	-
PUT-163a-18173577-1402	placed	-	9	-	9	95.6	-	139406446	198.4	-
PUT-163a-18173735-1405	frame	-	8	-	8	141.9	-	170328680	296.2	-
PUT-163a-18174110-1409	-	-	-	-	8	-	-	130211321	-	-
PUT-163a-18174286-1420	-	-	-	-	8	-	-	134845523	-	-
PUT-163a-18174286-1421	-	placed	-	8	8	-	120.3	134845699	-	250.5
PUT-163a-18174785-1429	-	placed	-	4	4	-	-1.2	1484632	-	-2.4
PUT-163a-18175166-1431	-	-	-	-	9	-	-	147407394	-	-
PUT-163a-18175176-1435	-	-	-	-	6	-	-	140408366	-	-
PUT-163a-18176405-1440	-	-	-	-	2	-	-	9503481	-	-
PUT-163a-18176536-1442	-	-	-	-	9	-	-	128660606	-	-
PUT-163a-18176536-1443	placed	-	9	-	9	84.8	-	128660807	175.6	-
PUT-163a-18176650-1447	-	-	-	-	-	-	-	-	-	-
PUT-163a-18176670-1449	-	placed	-	3	3	-	70.2	89432165	-	145.6
PUT-163a-18176750-1450	-	-	-	-	10	-	-	106249324	-	-
PUT-163a-18176904-1455	-	-	-	-	3	-	-	199274499	-	-
PUT-163a-18177956-1457	-	-	-	-	5	-	-	168673145	-	-
PUT-163a-18178381-1466	-	-	-	-	4	-	-	181423521	-	-
PUT-163a-18178494-1469	-	-	-	-	4	-	-	129535403	-	-
PUT-163a-18178661-1471	placed	-	3	-	3	148.5	-	202140574	311	-
PUT-163a-18178995-1475	placed	-	7	-	7	80.1	-	155588031	168.9	-
PUT-163a-18179199-1481	-	-	-	-	7	-	-	142813643	-	-
PUT-163a-18179267-1485	-	-	-	-	3	-	-	210715510	-	-
PUT-163a-18179375-1487	-	placed	-	1	1	-	215.7	217059217	-	443.9
PUT-163a-18179723-1488	-	-	-	-	3	-	-	188335251	-	-
PUT-163a-18179896-1490	-	placed	-	4	4	-	82.4	136939128	-	170.7
PUT-163a-18179900-1491	-	placed	-	1	1	-	308.4	290225724	-	634.3
PUT-163a-18179900-1492	-	frame	-	1	1	-	308.4	290224877	-	634.3
PUT-163a-18179900-1493	-	placed	-	1	1	-	308.4	290225856	-	634.3
PUT-163a-18180613-1496	-	placed	-	7	-	-	67.6	-	-	140.7
PUT-163a-21329827-1505	placed	placed	6	6	6	61	104.5	134923311	127.9	217.4
PUT-163a-21329873-1510	frame	frame	7	7	7	34	62.7	21636688	70.4	130.6
PUT-163a-21330234-1513	-	-	-	-	10	-	-	24611535	-	-
PUT-163a-21330669-1523	-	-	-	-	8	-	-	91992733	-	-
PUT-163a-21330794-1525	placed	-	8	-	8	81.7	-	115176442	169.2	-
PUT-163a-21390416-1527	placed	-	5	-	5	119.4	-	197720714	249.2	-
PUT-163a-21390480-1528	placed	placed	6	6	6	20.7	36.5	88998636	43.5	76.3
PUT-163a-21390532-1529	placed	frame	1	1	1	118	170.4	182995323	247.2	351
PUT-163a-21390620-1531	-	frame	-	2	2	-	238.7	230934478	-	497.9
PUT-163a-21390620-1532	-	placed	-	2	2	-	238.7	230934317	-	497.9
PUT-163a-21390620-1533	placed	placed	2	2	2	175.3	239.1	230934374	363.4	498.7
PUT-163a-21391040-1543	-	placed	-	5	5	-	124.6	165657051	-	260.6
PUT-163a-21480943-1549	-	-	-	-	2	-	-	9014041	-	-
PUT-163a-21480943-1550	-	-	-	-	2	-	-	9014014	-	-
PUT-163a-21481108-1553	-	-	-	-	6	-	-	160162437	-	-
PUT-163a-21481266-1564	-	placed	-	10	10	-	33.8	24611844	-	70.1
PUT-163a-21481266-1565	-	placed	-	10	10	-	33.8	24611766	-	70.1
PUT-163a-21481266-1566	-	placed	-	10	10	-	33.8	24611602	-	70.1
PUT-163a-21481266-1569	-	placed	-	10	10	-	33.8	24611644	-	70.1
PUT-163a-21481304-1570	-	placed	-	7	7	-	3.2	1315401	-	6.6
PUT-163a-21481350-1571	-	frame	-	3	3	-	68.3	54698138	-	141.5
PUT-163a-21481536-1572	-	-	-	-	2	-	-	2803637	-	-
PUT-163a-21621081-1575	-	-	-	-	8	-	-	73688230	-	-
PUT-163a-21626435-1579	-	-	-	-	2	-	-	32493171	-	-
PUT-163a-21626435-1580	placed	-	2	-	2	78.6	-	32493024	162.5	-
PUT-163a-21626449-1585	-	-	-	-	6	-	-	160162047	-	-
PUT-163a-22545298-1589	frame	-	3	-	3	173.4	-	216008196	362.8	-
PUT-163a-22545298-1590	-	-	-	-	3	-	-	216007978	-	-
PUT-163a-22545381-1592	placed	-	3	-	3	82.8	-	143091027	173.8	-
PUT-163a-22545381-1593	-	-	-	-	3	-	-	143091136	-	-
PUT-163a-22545381-1595	placed	-	3	-	3	82.8	-	143091129	173.8	-
PUT-163a-22546732-1596	-	-	-	-	1	-	-	34405610	-	-
PUT-163a-22546732-1597	-	-	-	-	1	-	-	34405561	-	-
PUT-163a-22546781-1599	-	placed	-	5	5	-	224.3	216164141	-	465.6
PUT-163a-24934942-1601	-	frame	-	3	3	-	168.5	208344329	-	347.7
PUT-163a-26557108-1602	-	placed	-	6	6	-	176.6	165961492	-	366.2
PUT-163a-26557278-1605	-	-	-	-	8	-	-	171214402	-	-
PUT-163a-26557367-1607	-	-	-	-	5	-	-	213908503	-	-
PUT-163a-26557367-1608	-	-	-	-	5	-	-	213907888	-	-
PUT-163a-26557382-1614	placed	-	3	-	3	142.4	-	198786706	298.3	-
PUT-163a-26557505-1615	-	-	-	-	-	-	-	-	-	-
PUT-163a-27575902-1620	-	placed	-	6	6	-	23.2	31869327	-	48.5
PUT-163a-28390221-1625	-	-	-	-	5	-	-	181010838	-	-
PUT-163a-28576072-1630	-	frame	-	7	7	-	128.8	155585873	-	267.3
PUT-163a-28576072-1634	-	-	-	-	7	-	-	155585880	-	-
PUT-163a-28576072-1635	-	-	-	-	7	-	-	155585967	-	-
PUT-163a-28873821-1636	-	frame	-	7	7	-	78.5	116380162	-	163.5
PUT-163a-28873821-1637	-	placed	-	7	7	-	78.5	116380151	-	163.5
PUT-163a-28910517-1641	-	frame	-	2	2	-	247.2	233257460	-	515.4
PUT-163a-28910843-1642	placed	placed	5	5	-	95.5	134.4	-	199.8	280.7
PUT-163a-28911070-1643	-	placed	-	7	7	-	78.5	116380730	-	163.5
PUT-163a-28930802-1645	placed	-	10	-	10	49.9	-	112586972	103	-
PUT-163a-28930802-1647	-	-	-	-	10	-	-	112585886	-	-
PUT-163a-28930884-1649	-	placed	-	7	7	-	78.5	116380162	-	163.5
PUT-163a-28982390-1661	-	-	-	-	1	-	-	234775888	-	-
PUT-163a-28982443-1665	-	-	-	-	-	-	-	-	-	-
PUT-163a-28982443-1666	-	-	-	-	-	-	-	-	-	-
PUT-163a-28982443-1667	-	-	-	-	-	-	-	-	-	-
PUT-163a-28982456-1669	-	placed	-	1	1	-	131.7	79752844	-	271.6
PUT-163a-28982637-1670	-	-	-	-	2	-	-	220854803	-	-
PUT-163a-28982637-1673	-	-	-	-	2	-	-	220854935	-	-
PUT-163a-28982738-1675	-	placed	-	3	3	-	92.8	157517609	-	191.8
PUT-163a-28982738-1676	-	placed	-	3	3	-	92.8	157517726	-	191.8
PUT-163a-28982738-1683	-	placed	-	3	3	-	92.8	157517789	-	191.8
PUT-163a-28982738-1684	-	placed	-	3	3	-	92.8	157517780	-	191.8
PUT-163a-28983268-1691	-	-	-	-	6	-	-	161416400	-	-
PUT-163a-28983268-1692	-	-	-	-	6	-	-	161416383	-	-
PUT-163a-28984454-1698	-	-	-	-	9	-	-	17644364	-	-
PUT-163a-28985129-1702	-	-	-	-	5	-	-	1125118	-	-
PUT-163a-28985129-1703	-	-	-	-	5	-	-	1125056	-	-
PUT-163a-28985157-1707	-	-	-	-	3	-	-	128914773	-	-
PUT-163a-28985344-1712	-	placed	-	6	6	-	134.1	154782129	-	277.7
PUT-163a-28986412-1715	-	-	-	-	10	-	-	143072416	-	-
PUT-163a-28986612-1722	-	-	-	-	-	-	-	-	-	-
PUT-163a-28986827-1723	-	placed	-	5	5	-	103.5	66424545	-	216.2
PUT-163a-29129786-1728	placed	placed	5	5	5	6.7	10.3	2364152	13.9	20.9
PUT-163a-29129872-1729	-	-	-	-	2	-	-	120761523	-	-
PUT-163a-29130520-1738	-	frame	-	6	6	-	43.2	92813466	-	90.3
PUT-163a-29130804-1741	-	-	-	-	6	-	-	4894009	-	-
PUT-163a-29130963-1746	-	-	-	-	4	-	-	173033919	-	-
PUT-163a-29543827-1754	-	placed	-	9	9	-	150.3	147377801	-	310.8
PUT-163a-29543882-1755	-	-	-	-	1	-	-	6246273	-	-
PUT-163a-29543981-1757	-	-	-	-	1	-	-	4241477	-	-
PUT-163a-29543981-1758	-	-	-	-	1	-	-	4241458	-	-
PUT-163a-29544067-1759	-	placed	-	5	5	-	158.3	196615090	-	330.2
PUT-163a-29544067-1760	-	placed	-	5	5	-	158.3	196615149	-	330.2
PUT-163a-29544067-1761	-	frame	-	5	5	-	158.3	196615221	-	330.2
PUT-163a-29544141-1764	-	-	-	-	10	-	-	130829264	-	-
PUT-163a-29544141-1765	-	-	-	-	10	-	-	130829312	-	-
PUT-163a-29544141-1766	-	-	-	-	10	-	-	130828963	-	-
PUT-163a-29544155-1767	-	-	-	-	4	-	-	194011154	-	-
PUT-163a-29544284-1768	-	frame	-	5	5	-	141.5	183319662	-	295.5
PUT-163a-29544284-1772	-	placed	-	5	5	-	141.5	183319575	-	295.5
PUT-163a-29544284-1773	-	placed	-	5	5	-	141.5	183319751	-	295.5
PUT-163a-29544489-1776	placed	placed	2	2	2	164.2	229.3	224561161	340.5	478.5
PUT-163a-29544531-1779	frame	-	10	-	10	87.3	-	142821482	181.4	-
PUT-163a-29544926-1785	-	-	-	-	6	-	-	138058311	-	-
PUT-163a-29544926-1786	-	-	-	-	6	-	-	138058215	-	-
PUT-163a-29576864-1790	-	-	-	-	8	-	-	158114000	-	-
PUT-163a-29577015-1798	-	frame	-	6	6	-	89	115129650	-	185
PUT-163a-29945048-1803	frame	-	4	-	4	59.4	-	18223130	123.7	-
PUT-163a-29945048-1804	-	-	-	-	4	-	-	18223053	-	-
PUT-163a-29945048-1805	placed	-	4	-	4	59.4	-	18223147	123.7	-
PUT-163a-29945152-1806	-	-	-	-	1	-	-	285922686	-	-
PUT-163a-29945271-1807	placed	-	4	-	4	74.9	-	60240871	156.5	-
PUT-163a-29945529-1810	placed	-	10	-	10	38.2	-	20131893	79.2	-
PUT-163a-29945580-1813	-	frame	-	5	5	-	109.3	84825002	-	228.8
PUT-163a-29945603-1815	-	-	-	-	5	-	-	167062100	-	-
PUT-163a-29945635-1817	-	frame	-	1	1	-	115.3	60216722	-	237.4
PUT-163a-29945635-1818	-	placed	-	1	1	-	115.3	60216776	-	237.4
PUT-163a-29945635-1821	-	placed	-	1	1	-	115.3	60216861	-	237.4
PUT-163a-29946131-1834	-	-	-	-	2	-	-	6641601	-	-
PUT-163a-29946189-1835	-	placed	-	2	2	-	123.8	52315742	-	258.2
PUT-163a-29946189-1837	placed	placed	2	2	2	90.6	123.8	52315897	187.9	258.2
PUT-163a-29946890-1840	-	-	-	-	5	-	-	19123994	-	-
PUT-163a-29947331-1843	-	-	-	-	1	-	-	55452209	-	-
PUT-163a-29947492-1845	-	-	-	-	2	-	-	214061043	-	-
PUT-163a-30032113-1848	-	placed	-	8	8	-	126.6	145482802	-	263.7
PUT-163a-30032190-1853	-	frame	-	4	4	-	127.7	173792613	-	264.6
PUT-163a-30032193-1854	placed	-	8	-	-	78.1	-	-	161.9	-
PUT-163a-30052228-1858	-	placed	-	5	5	-	113.1	130666621	-	237
PUT-163a-30052323-1860	placed	-	5	-	5	130.1	-	204194020	271.3	-
PUT-163a-30052467-1862	placed	-	3	-	3	61.1	-	15233962	127.3	-
PUT-163a-30087333-1864	-	-	-	-	2	-	-	41303599	-	-
PUT-163a-30087540-1870	placed	-	6	-	6	33.2	-	103440291	69.6	-
PUT-163a-30087540-1871	-	-	-	-	6	-	-	103440231	-	-
PUT-163a-30088016-1874	placed	placed	4	4	4	78.4	82.5	137985349	163.9	170.9
PUT-163a-30088016-1875	-	placed	-	4	4	-	82.5	137985389	-	170.9
PUT-163a-30088383-1880	-	-	-	-	4	-	-	236882389	-	-
PUT-163a-30088383-1881	-	-	-	-	4	-	-	236882332	-	-
PUT-163a-30306785-1889	-	placed	-	8	8	-	126.6	145483761	-	263.7
PUT-163a-30307134-1892	placed	-	7	-	7	39.2	-	97618781	81.9	-
PUT-163a-30704694-1894	-	-	-	-	8	-	-	111626288	-	-
PUT-163a-30705690-1900	-	frame	-	5	5	-	119.4	155811345	-	249.9
PUT-163a-30705690-1901	-	placed	-	5	5	-	119.4	155822626	-	249.9
PUT-163a-30705690-1902	placed	placed	5	5	5	82.2	119.4	155822745	171.6	249.9
PUT-163a-30705899-1904	-	placed	-	6	6	-	179.2	166803016	-	371.7
PUT-163a-31405689-1906	-	-	-	-	4	-	-	170518198	-	-
PUT-163a-31405689-1907	-	placed	-	4	4	-	118.8	170517994	-	245.9
PUT-163a-31405788-1909	-	-	-	-	4	-	-	165666018	-	-
PUT-163a-31405788-1910	-	-	-	-	4	-	-	165665906	-	-
PUT-163a-31405788-1911	-	-	-	-	4	-	-	165666032	-	-
PUT-163a-31406043-1919	placed	-	1	-	1	73.4	-	40420899	152.8	-
PUT-163a-31406058-1924	-	placed	-	5	5	-	78	16322295	-	163.3
PUT-163a-31406116-1928	-	-	-	-	2	-	-	14721161	-	-
PUT-163a-31406136-1931	-	-	-	-	4	-	-	237041783	-	-
PUT-163a-31406136-1932	-	-	-	-	4	-	-	237041732	-	-
PUT-163a-31406277-1936	placed	frame	6	6	6	87.7	136	155392527	183.1	281.5
PUT-163a-31406452-1950	-	-	-	-	8	-	-	175216162	-	-
PUT-163a-31441039-1952	-	-	-	-	4	-	-	237032134	-	-
PUT-163a-31557941-1954	placed	-	10	-	10	51	-	113712539	105.4	-
PUT-163a-31558018-1958	-	-	-	-	8	-	-	147263792	-	-
PUT-163a-31558018-1959	-	-	-	-	8	-	-	147263791	-	-
PUT-163a-31558543-1963	placed	frame	4	4	4	90.1	102.6	158494800	188.2	212.3
PUT-163a-31558578-1965	placed	placed	1	1	1	35.8	40.5	12517303	74	83.4
PUT-163a-31558749-1970	-	placed	-	5	5	-	87.6	32090454	-	183.1
PUT-163a-3157342-1971	-	-	-	-	9	-	-	99848476	-	-
PUT-163a-31611780-1973	-	placed	-	4	4	-	73.4	71280111	-	152
PUT-163a-31611790-1975	-	-	-	-	1	-	-	250066619	-	-
PUT-163a-31611790-1977	-	-	-	-	1	-	-	250066755	-	-
PUT-163a-31611983-1979	-	-	-	-	1	-	-	151260826	-	-
PUT-163a-31664272-1986	frame	-	4	-	4	171.5	-	238224629	357.9	-
PUT-163a-31664455-1989	-	placed	-	4	4	-	158.7	195380023	-	328.5
PUT-163a-31664585-1990	placed	-	1	-	1	74.5	-	43136314	155.3	-
PUT-163a-31664585-1991	-	frame	-	1	1	-	89.9	43136421	-	185.3
PUT-163a-31909551-1999	-	placed	-	1	1	-	256.6	254095868	-	528.2
PUT-163a-31909945-2001	-	frame	-	6	6	-	71.6	110706652	-	148.6
PUT-163a-31909945-2002	placed	-	6	-	6	38.3	-	110706907	80.4	-
PUT-163a-31909945-2005	placed	-	6	-	6	38.3	-	110706817	80.4	-
PUT-163a-31910899-2009	placed	-	6	-	6	4.6	-	3588009	9.5	-
PUT-163a-31997542-2011	placed	placed	1	1	1	211.9	293.7	281951996	444	603.9
PUT-163a-31997542-2015	placed	placed	1	1	1	211.9	293.9	281952051	444	604.2
PUT-163a-31997542-2016	-	placed	-	1	1	-	293.7	281952109	-	604
PUT-163a-31998271-2018	placed	-	4	-	4	61.5	-	21137817	128.3	-
PUT-163a-33467364-2020	-	-	-	-	1	-	-	292796839	-	-
PUT-163a-33467364-2021	-	-	-	-	1	-	-	292796831	-	-
PUT-163a-37416849-2022	-	placed	-	8	8	-	204.5	172223358	-	425.8
PUT-163a-37416849-2023	-	-	-	-	8	-	-	172223355	-	-
PUT-163a-37425134-2024	-	placed	-	5	5	-	119.4	155823473	-	249.9
PUT-163a-37425134-2025	-	placed	-	5	5	-	119.4	155823485	-	249.9
PUT-163a-37425582-2026	-	-	-	-	9	-	-	118451193	-	-
PUT-163a-38687757-2027	-	-	-	-	9	-	-	143352083	-	-
PUT-163a-38687757-2028	placed	-	9	-	9	106.9	-	143352111	222	-
PUT-163a-4174532-2029	frame	placed	5	5	5	82.9	119.6	158869149	173.1	250.4
PUT-163a-4174541-2030	placed	placed	6	6	6	16.1	29.6	74599737	33.8	61.6
PUT-163a-4174570-2032	-	-	-	-	3	-	-	158514003	-	-
PUT-163a-4226318-2039	-	frame	-	2	2	-	135.5	149785951	-	283.1
PUT-163a-4226354-2040	-	-	-	-	1	-	-	277740868	-	-
PUT-163a-4226354-2041	-	-	-	-	1	-	-	277740720	-	-
PUT-163a-4226354-2042	-	-	-	-	1	-	-	277740777	-	-
PUT-163a-4314538-2043	placed	-	5	-	5	111.4	-	191774964	232.8	-
PUT-163a-4314538-2045	-	-	-	-	5	-	-	191775060	-	-
PUT-163a-4314538-2046	placed	-	5	-	5	111.4	-	191775120	232.8	-
PUT-163a-4314770-2048	-	placed	-	1	1	-	63.1	25288174	-	130.5
PUT-163a-4314770-2050	-	-	-	-	1	-	-	25288003	-	-
PUT-163a-4314886-2051	-	placed	-	3	3	-	179.1	213623502	-	369.6
PUT-163a-4388053-2054	-	-	-	-	9	-	-	79713981	-	-
PUT-163a-4573181-2059	frame	placed	5	5	5	91.1	128.8	169843408	190.4	269.1
PUT-163a-4573181-2061	placed	placed	5	5	5	91.1	128.8	169843416	190.4	269.1
PUT-163a-4573196-2068	placed	-	7	-	7	32.7	-	18224200	67.5	-
PUT-163a-4609499-2076	-	placed	-	1	1	-	36.9	12165573	-	76.1
PUT-163a-4621393-2084	-	placed	-	1	1	-	280.1	273983604	-	576.1
PUT-163a-4621424-2087	-	-	-	-	9	-	-	151669951	-	-
PUT-163a-4621424-2088	frame	-	9	-	9	136.4	-	151669900	282.6	-
PUT-163a-4624412-2091	frame	-	4	-	4	107.2	-	174901927	223.4	-
PUT-163a-4624412-2092	placed	-	4	-	4	107.2	-	174901846	223.4	-
PUT-163a-4628221-2094	-	frame	-	3	3	-	115	176678535	-	237.1
PUT-163a-4630656-2097	placed	placed	2	2	2	28	48	8913020	57.8	101.9
PUT-163a-4646495-2099	-	-	-	-	-	-	-	-	-	-
PUT-163a-4646789-2102	placed	-	2	-	2	104	-	165615855	215.8	-
PUT-163a-4647150-2110	placed	-	8	-	8	153.5	-	173119869	320.2	-
PUT-163a-4647150-2111	-	-	-	-	8	-	-	173119839	-	-
PUT-163a-4647150-2112	-	-	-	-	8	-	-	173120034	-	-
PUT-163a-4647212-2116	frame	placed	1	1	1	33	37	11985908	68.2	76.1
PUT-163a-4647306-2121	-	-	-	-	9	-	-	101477041	-	-
PUT-163a-4647306-2122	-	-	-	-	9	-	-	101477038	-	-
PUT-163a-4647401-2124	-	frame	-	7	7	-	64.3	24411535	-	133.8
PUT-163a-4647510-2125	-	-	-	-	1	-	-	34821822	-	-
PUT-163a-4647514-2126	-	placed	-	1	1	-	147.5	94489355	-	303.6
PUT-163a-4647702-2129	placed	placed	5	5	5	62.6	85.5	27396181	129.9	178.9
PUT-163a-4680812-2130	placed	placed	6	6	6	32.1	59.7	102759826	67.3	124.2
PUT-163a-4688495-2131	-	-	-	-	2	-	-	169557589	-	-
PUT-163a-4730271-2132	placed	-	10	-	10	121.6	-	148856547	251.6	-
PUT-163a-4730414-2139	placed	-	4	-	4	79.4	-	148017780	166	-
PUT-163a-4730452-2140	-	placed	-	6	6	-	17	9206135	-	35.6
PUT-163a-4730462-2143	-	-	-	-	1	-	-	49131053	-	-
PUT-163a-4730462-2144	frame	-	1	-	1	80.8	-	49131074	168.4	-
PUT-163a-4730530-2145	placed	placed	6	6	6	65.6	113.3	145987645	137.5	235.2
PUT-163a-4730530-2146	placed	frame	6	6	6	65.6	113.3	145987807	137.5	235.2
PUT-163a-4730530-2147	placed	placed	6	6	6	65.6	113.3	145987482	137.5	235.2
PUT-163a-4730530-2148	placed	placed	6	6	6	65.6	113.3	145987264	137.5	235.2
PUT-163a-4730566-2149	-	-	-	-	7	-	-	172159526	-	-
PUT-163a-4730575-2150	placed	-	6	-	-	31.2	-	-	65.3	-
PUT-163a-4730575-2151	-	frame	-	6	-	-	56.5	-	-	117.9
PUT-163a-4730575-2153	-	placed	-	6	-	-	56.5	-	-	117.9
PUT-163a-4730640-2156	-	placed	-	5	5	-	191.1	209874191	-	397.6
PUT-163a-4753368-2161	-	placed	-	1	1	-	156	151737526	-	321.5
PUT-163a-4753386-2162	placed	-	1	-	1	215.1	-	285063982	451	-
PUT-163a-50323355-2167	-	-	-	-	1	-	-	167518265	-	-
PUT-163a-50323824-2169	-	-	-	-	10	-	-	106434361	-	-
PUT-163a-50323824-2171	-	-	-	-	10	-	-	106434346	-	-
PUT-163a-50324981-2175	-	frame	-	8	8	-	109.2	116860676	-	227.6
PUT-163a-50324981-2176	-	placed	-	8	8	-	109.2	116860677	-	227.6
PUT-163a-50325449-2177	placed	-	9	-	9	117.2	-	147166935	242.9	-
PUT-163a-50325618-2180	-	placed	-	10	10	-	124.4	147579602	-	257.9
PUT-163a-50325923-2183	-	frame	-	1	1	-	8.9	4758551	-	18.2
PUT-163a-50325923-2184	-	placed	-	1	1	-	8.9	4758589	-	18.2
PUT-163a-50327005-2185	frame	-	7	-	7	26.5	-	10290906	54.8	-
PUT-163a-50327548-2188	-	-	-	-	1	-	-	16603698	-	-
PUT-163a-50327822-2193	-	-	-	-	3	-	-	207172442	-	-
PUT-163a-50327822-2195	-	-	-	-	3	-	-	207174490	-	-
PUT-163a-50329300-2198	-	placed	-	10	10	-	63.3	123189257	-	131.3
PUT-163a-50329452-2200	-	-	-	-	8	-	-	170963949	-	-
PUT-163a-50329452-2201	-	-	-	-	8	-	-	170963807	-	-
PUT-163a-50329734-2203	-	-	-	-	3	-	-	190929423	-	-
PUT-163a-50329734-2204	-	-	-	-	3	-	-	190929287	-	-
PUT-163a-50329734-2207	-	-	-	-	3	-	-	190929311	-	-
PUT-163a-50330000-2208	frame	-	9	-	9	141.8	-	152642049	293.6	-
PUT-163a-50330000-2209	-	frame	-	9	9	-	173.8	152641948	-	359.6
PUT-163a-50330172-2210	-	placed	-	4	4	-	68.8	39093058	-	142.2
PUT-163a-50330221-2211	placed	placed	4	4	2	44.2	39.1	219389649	92.3	81.1
PUT-163a-50330285-2212	placed	-	7	-	7	37.1	-	31773777	77.1	-
PUT-163a-50332311-2214	-	placed	-	4	4	-	-1.2	1483058	-	-2.5
PUT-163a-50332311-2217	-	placed	-	4	4	-	-1.2	1482992	-	-2.5
PUT-163a-50332421-2218	-	placed	-	3	3	-	218.8	229583736	-	451
PUT-163a-50332509-2221	-	frame	-	2	2	-	167	197232099	-	348.1
PUT-163a-50332613-2223	-	-	-	-	9	-	-	78421440	-	-
PUT-163a-50333061-2225	-	-	-	-	1	-	-	251039200	-	-
PUT-163a-50333061-2226	-	-	-	-	1	-	-	251039312	-	-
PUT-163a-50333061-2229	-	frame	-	1	1	-	249.1	251039363	-	512.6
PUT-163a-50333877-2231	-	-	-	-	1	-	-	298333053	-	-
PUT-163a-50334772-2235	placed	placed	3	3	3	76.7	70	89432949	160.4	145.2
PUT-163a-50334772-2236	placed	-	3	-	3	76.7	-	89432844	160.4	-
PUT-163a-50335117-2237	-	-	-	-	1	-	-	233889742	-	-
PUT-163a-50335149-2238	placed	placed	9	9	9	117.3	150	147377897	243.3	310
PUT-163a-50337277-2256	placed	-	9	-	9	78.2	-	115493423	162.1	-
PUT-163a-50337277-2257	-	-	-	-	9	-	-	115493300	-	-
PUT-163a-50337277-2258	placed	-	9	-	9	78.2	-	115493437	162.1	-
PUT-163a-50337614-2260	placed	placed	10	10	10	42.8	37.8	76224506	88.4	78.3
PUT-163a-50337629-2261	-	-	-	-	8	-	-	102264018	-	-
PUT-163a-50338335-2262	-	placed	-	5	5	-	71.6	14343518	-	150.1
PUT-163a-5499453-2271	placed	-	1	-	1	130.5	-	194732553	273.3	-
PUT-163a-5499453-2273	placed	-	1	-	1	130.5	-	194732532	273.3	-
PUT-163a-5499453-2274	placed	-	1	-	1	130.5	-	194732460	273.3	-
PUT-163a-5499487-2275	-	-	-	-	1	-	-	2538655	-	-
PUT-163a-5525210-2276	-	placed	-	7	7	-	67.9	82009709	-	141.4
PUT-163a-5525290-2290	-	-	-	-	3	-	-	206871456	-	-
PUT-163a-5739903-2297	placed	placed	10	10	10	49.9	54.3	111779224	103.1	112.8
PUT-163a-5739922-2298	-	frame	-	9	9	-	90.6	108710347	-	187.2
PUT-163a-5739948-2299	-	-	-	-	6	-	-	114740777	-	-
PUT-163a-5739948-2300	-	-	-	-	6	-	-	114740934	-	-
PUT-163a-5739948-2302	-	-	-	-	6	-	-	114741030	-	-
PUT-163a-5739956-2305	-	-	-	-	6	-	-	6899137	-	-
PUT-163a-5777302-2314	-	-	-	-	5	-	-	185448035	-	-
PUT-163a-5804489-2316	placed	-	10	-	10	38.2	-	20699487	79.2	-
PUT-163a-6021631-2317	-	-	-	-	-	-	-	-	-	-
PUT-163a-6021695-2318	-	placed	-	5	5	-	92.3	45443600	-	193.1
PUT-163a-6021759-2319	-	-	-	-	5	-	-	206305590	-	-
PUT-163a-6022278-2332	-	-	-	-	10	-	-	5875493	-	-
PUT-163a-6022278-2333	placed	-	10	-	10	21.7	-	5875385	44.6	-
PUT-163a-60291834-2336	-	-	-	-	3	-	-	14859654	-	-
PUT-163a-6031569-2337	-	frame	-	9	9	-	34.2	11711337	-	70.5
PUT-163a-60337233-2343	-	frame	-	8	8	-	8.6	2516825	-	18
PUT-163a-60337838-2346	placed	-	6	-	6	56	-	128483844	117.6	-
PUT-163a-60337838-2347	-	-	-	-	6	-	-	128484221	-	-
PUT-163a-60338102-2349	placed	-	4	-	4	107.2	-	174901821	223.4	-
PUT-163a-60338243-2352	-	-	-	-	1	-	-	96834915	-	-
PUT-163a-60338246-2353	placed	-	10	-	10	56.1	-	128417510	116.2	-
PUT-163a-60338561-2357	-	frame	-	4	4	-	17.7	4753704	-	36.7
PUT-163a-60338619-2359	placed	placed	6	6	6	111.6	155.5	162188623	232.6	321.7
PUT-163a-60338619-2360	frame	frame	6	6	6	111.6	155.5	162186556	232.6	321.7
PUT-163a-60338619-2363	-	-	-	-	6	-	-	162188263	-	-
PUT-163a-60338619-2364	-	-	-	-	6	-	-	162188423	-	-
PUT-163a-60338619-2365	-	-	-	-	6	-	-	162186443	-	-
PUT-163a-60338736-2369	placed	-	7	-	7	76.4	-	152775966	161	-
PUT-163a-60338824-2370	-	-	-	-	4	-	-	215230727	-	-
PUT-163a-60339572-2380	-	placed	-	3	3	-	115	176678852	-	237.1
PUT-163a-60339572-2381	-	-	-	-	3	-	-	176678561	-	-
PUT-163a-60339590-2382	-	placed	-	6	6	-	152.5	161877666	-	315.5
PUT-163a-60339590-2383	-	-	-	-	6	-	-	161877896	-	-
PUT-163a-60339626-2384	-	placed	-	3	3	-	168.5	208473452	-	347.7
PUT-163a-60339626-2385	-	placed	-	3	3	-	169.5	208473528	-	349.6
PUT-163a-60339626-2386	-	placed	-	3	3	-	168.5	208473577	-	347.7
PUT-163a-60339688-2389	-	placed	-	1	1	-	88.2	40421351	-	181.8
PUT-163a-60339740-2390	-	frame	-	6	6	-	139.5	157024972	-	288.8
PUT-163a-60339906-2392	-	-	-	-	6	-	-	41236671	-	-
PUT-163a-60339906-2393	-	-	-	-	6	-	-	41236561	-	-
PUT-163a-60340056-2396	placed	-	10	-	10	44.5	-	82042949	91.9	-
PUT-163a-60340056-2397	-	-	-	-	10	-	-	82042858	-	-
PUT-163a-60341044-2410	placed	frame	9	9	-	70.1	78.5	-	144.7	161.9
PUT-163a-60341220-2411	-	frame	-	1	1	-	226.3	228719761	-	465.9
PUT-163a-60341367-2413	-	-	-	-	8	-	-	143938905	-	-
PUT-163a-60341571-2416	-	-	-	-	6	-	-	163983388	-	-
PUT-163a-60341664-2421	-	placed	-	1	1	-	115.3	60165174	-	237.4
PUT-163a-60341664-2425	-	-	-	-	1	-	-	60164914	-	-
PUT-163a-60341913-2428	-	-	-	-	10	-	-	121539359	-	-
PUT-163a-60341913-2429	placed	-	10	-	10	53	-	121539134	109.5	-
PUT-163a-60341913-2430	placed	-	10	-	10	53	-	121539182	109.5	-
PUT-163a-60342104-2435	-	-	-	-	2	-	-	184692362	-	-
PUT-163a-60342157-2438	-	placed	-	6	6	-	25.9	35683193	-	54.1
PUT-163a-60342347-2445	-	placed	-	5	5	-	141.5	183319499	-	295.5
PUT-163a-60342411-2449	placed	-	7	-	7	37.4	-	40326592	77.8	-
PUT-163a-60342433-2454	-	-	-	-	6	-	-	162306848	-	-
PUT-163a-60342470-2456	placed	frame	2	2	2	28	48	8910492	57.8	101.9
PUT-163a-60342651-2460	placed	frame	9	9	9	81.1	102.2	122220390	168.1	211.2
PUT-163a-60342851-2464	-	-	-	-	2	-	-	6991717	-	-
PUT-163a-60343003-2472	placed	-	3	-	3	142.3	-	197724539	298	-
PUT-163a-60343017-2476	placed	-	2	-	2	80.8	-	36592397	167.2	-
PUT-163a-60343168-2479	-	-	-	-	5	-	-	157518496	-	-
PUT-163a-60343242-2481	-	-	-	-	5	-	-	21580138	-	-
PUT-163a-60343270-2483	placed	placed	1	1	1	235.6	318.4	294729252	493.1	654.9
PUT-163a-60343270-2487	placed	-	1	-	1	235.6	-	294729214	493.1	-
PUT-163a-60343349-2488	placed	-	2	-	2	85.1	-	43196279	176.4	-
PUT-163a-60343368-2489	-	-	-	-	3	-	-	21455113	-	-
PUT-163a-60343445-2491	-	placed	-	7	7	-	67.6	66534513	-	140.7
PUT-163a-60343677-2496	placed	-	1	-	1	80.8	-	49617492	168.4	-
PUT-163a-60343681-2497	placed	-	10	-	10	37	-	15550179	76.7	-
PUT-163a-60344073-2505	-	-	-	-	5	-	-	183605416	-	-
PUT-163a-60344199-2511	-	-	-	-	4	-	-	134017565	-	-
PUT-163a-60344363-2515	-	-	-	-	1	-	-	271114177	-	-
PUT-163a-60344678-2518	-	placed	-	8	8	-	111.6	118891489	-	232.7
PUT-163a-60344741-2523	-	-	-	-	5	-	-	25914902	-	-
PUT-163a-60345084-2531	frame	-	4	-	4	67.7	-	33434025	141.2	-
PUT-163a-60345257-2533	-	-	-	-	10	-	-	142188816	-	-
PUT-163a-60345333-2534	-	-	-	-	5	-	-	77757611	-	-
PUT-163a-60345333-2536	-	-	-	-	5	-	-	77757700	-	-
PUT-163a-60345927-2539	-	placed	-	1	1	-	44.3	14638995	-	91.2
PUT-163a-60346233-2546	-	frame	-	2	2	-	27.2	3585220	-	59.7
PUT-163a-60346254-2547	-	-	-	-	3	-	-	204473205	-	-
PUT-163a-60346254-2548	-	placed	-	3	3	-	162.5	204470467	-	335.3
PUT-163a-60346285-2549	-	placed	-	1	1	-	312.8	292087762	-	643.2
PUT-163a-60346357-2550	placed	-	4	-	4	69.9	-	36545089	145.8	-
PUT-163a-60346415-2551	-	-	-	-	1	-	-	34317549	-	-
PUT-163a-60346455-2552	-	frame	-	8	8	-	134.2	150871266	-	279.5
PUT-163a-60346455-2553	-	-	-	-	8	-	-	150871515	-	-
PUT-163a-60346455-2554	-	placed	-	8	8	-	134.2	150871255	-	279.5
PUT-163a-60346455-2555	-	placed	-	8	8	-	134.2	150871339	-	279.5
PUT-163a-60346578-2556	-	-	-	-	8	-	-	171647408	-	-
PUT-163a-60346954-2563	placed	-	8	-	3	104.8	-	158354184	219.3	-
PUT-163a-60346998-2564	-	-	-	-	1	-	-	296875324	-	-
PUT-163a-60347143-2567	placed	-	1	-	1	69.4	-	36158128	144.2	-
PUT-163a-60347143-2568	placed	frame	1	1	1	69.4	79.6	36158110	144.2	164.1
PUT-163a-60347143-2569	placed	placed	1	1	1	69.4	80	36157966	144.2	164.9
PUT-163a-60347143-2570	placed	placed	1	1	1	69.4	79.6	36159836	144.2	164.1
PUT-163a-60347260-2574	-	-	-	-	7	-	-	1310254	-	-
PUT-163a-60347270-2575	-	-	-	-	5	-	-	30750461	-	-
PUT-163a-60347347-2577	-	-	-	-	9	-	-	125298382	-	-
PUT-163a-60347493-2582	placed	-	1	-	1	202.4	-	276075569	424.1	-
PUT-163a-60347965-2587	-	-	-	-	8	-	-	172567941	-	-
PUT-163a-60347965-2588	-	-	-	-	8	-	-	172567911	-	-
PUT-163a-60348412-2592	-	placed	-	9	9	-	118.8	137491329	-	245.7
PUT-163a-60348862-2597	-	frame	-	4	4	-	169.6	214911222	-	350.9
PUT-163a-60348955-2602	placed	frame	5	5	5	57.3	79.4	17859992	118.8	166.3
PUT-163a-60348955-2603	placed	placed	5	5	5	57.3	79.4	17860206	118.8	166.3
PUT-163a-60349565-2618	-	frame	-	8	8	-	155.7	162467087	-	323.8
PUT-163a-60349565-2619	-	placed	-	8	8	-	155.7	162467150	-	323.8
PUT-163a-60349829-2621	-	frame	-	5	5	-	60.4	10586682	-	126.8
PUT-163a-60349887-2622	-	frame	-	1	1	-	92	44192508	-	189.6
PUT-163a-60349887-2623	-	-	-	-	1	-	-	44186977	-	-
PUT-163a-60349887-2624	placed	placed	1	1	1	75.7	92	44187132	157.9	189.6
PUT-163a-60349887-2626	placed	placed	1	1	1	75.7	92	44187081	157.9	189.6
PUT-163a-60349887-2627	placed	placed	1	1	1	75.7	91.7	44192331	157.9	189.1
PUT-163a-60349887-2629	frame	placed	1	1	1	75.7	92	44192259	157.9	189.6
PUT-163a-60350073-2631	-	-	-	-	1	-	-	298332980	-	-
PUT-163a-60350111-2634	-	placed	-	10	10	-	48.8	89152612	-	101.1
PUT-163a-60350132-2638	-	-	-	-	7	-	-	137278994	-	-
PUT-163a-60350211-2639	-	placed	-	5	5	-	77.7	16320604	-	162.7
PUT-163a-60350379-2643	placed	placed	5	5	5	70.1	98.7	59039744	145.8	206.2
PUT-163a-60350823-2645	-	placed	-	5	5	-	11.7	3207080	-	24.2
PUT-163a-60350823-2646	-	placed	-	5	5	-	16.3	3207115	-	34.3
PUT-163a-60351083-2647	-	frame	-	1	1	-	108.2	56561450	-	222.8
PUT-163a-60351083-2650	-	-	-	-	1	-	-	56561517	-	-
PUT-163a-60351108-2651	placed	-	9	-	9	77	-	112950524	159.6	-
PUT-163a-60351350-2652	-	-	-	-	3	-	-	200043556	-	-
PUT-163a-60351355-2653	-	placed	-	1	1	-	147.5	94681297	-	303.6
PUT-163a-60351355-2654	-	placed	-	1	1	-	147.5	94681210	-	303.6
PUT-163a-60351534-2655	-	-	-	-	3	-	-	3027953	-	-
PUT-163a-60351534-2658	placed	-	3	-	3	10.9	-	3028011	22.5	-
PUT-163a-60351566-2659	placed	-	10	-	10	41.2	-	61797521	85.1	-
PUT-163a-60352388-2679	-	-	-	-	2	-	-	158674708	-	-
PUT-163a-60352388-2680	-	-	-	-	2	-	-	158674726	-	-
PUT-163a-60352677-2687	-	-	-	-	1	-	-	271113492	-	-
PUT-163a-60352681-2689	-	placed	-	1	1	-	216.6	218566508	-	445.8
PUT-163a-60352681-2690	-	frame	-	1	1	-	216.6	218566512	-	445.8
PUT-163a-60352717-2692	placed	-	5	-	5	100.8	-	182139094	210.8	-
PUT-163a-60352761-2693	placed	-	8	-	-	35.4	-	-	73.9	-
PUT-163a-60352819-2696	-	-	-	-	10	-	-	126983466	-	-
PUT-163a-60352819-2699	-	-	-	-	10	-	-	126983774	-	-
PUT-163a-60352819-2700	-	-	-	-	10	-	-	126983530	-	-
PUT-163a-60352834-2701	-	-	-	-	9	-	-	154641474	-	-
PUT-163a-60352998-2703	placed	-	1	-	1	89.4	-	60265393	186.6	-
PUT-163a-60353056-2704	-	-	-	-	1	-	-	60146985	-	-
PUT-163a-60353056-2705	-	-	-	-	1	-	-	60146997	-	-
PUT-163a-60353177-2706	-	-	-	-	7	-	-	2585256	-	-
PUT-163a-60353197-2707	-	-	-	-	1	-	-	22633022	-	-
PUT-163a-60353197-2708	-	placed	-	1	1	-	59	22632923	-	121.9
PUT-163a-60353212-2710	-	placed	-	3	3	-	70	108424862	-	145.2
PUT-163a-60353212-2711	-	placed	-	3	3	-	70	108424484	-	145.2
PUT-163a-60353742-2720	-	-	-	-	2	-	-	118079796	-	-
PUT-163a-60353742-2721	-	-	-	-	2	-	-	118079809	-	-
PUT-163a-60353769-2723	placed	placed	2	2	2	106.1	141.7	176648322	220.3	296
PUT-163a-60353769-2724	placed	placed	2	2	2	106.1	141.7	176648315	220.3	296
PUT-163a-60353769-2725	placed	placed	2	2	2	106.1	141.7	176648217	220.3	296
PUT-163a-60353925-2728	-	frame	-	2	2	-	242.4	232101388	-	505.5
PUT-163a-60353997-2729	placed	-	1	-	1	180.5	-	248850858	378.6	-
PUT-163a-60354034-2730	placed	-	4	-	4	146.8	-	231481152	306.8	-
PUT-163a-60354034-2731	placed	-	4	-	4	146.8	-	231481030	306.8	-
PUT-163a-60354034-2733	placed	frame	4	4	4	146.8	181.5	231481107	306.8	374.8
PUT-163a-60354045-2734	-	placed	-	3	3	-	142.9	194011529	-	294.6
PUT-163a-60354281-2735	-	placed	-	8	8	-	133.1	149037507	-	277.2
PUT-163a-60354281-2736	-	placed	-	8	8	-	133.1	149037561	-	277.2
PUT-163a-60354281-2737	-	-	-	-	8	-	-	149037804	-	-
PUT-163a-60354281-2740	-	placed	-	8	8	-	133.1	149037784	-	277.2
PUT-163a-60354900-2743	-	frame	-	2	2	-	186.2	205774057	-	388.5
PUT-163a-60354900-2744	-	placed	-	2	2	-	186.2	205774079	-	388.5
PUT-163a-60355040-2750	-	placed	-	5	5	-	130.6	171688229	-	272.7
PUT-163a-60355132-2752	placed	-	1	-	1	106	-	104515883	221.8	-
PUT-163a-60355132-2753	placed	frame	1	1	1	106	153.3	104516100	221.8	315.6
PUT-163a-60355148-2754	-	frame	-	6	6	-	94.6	125241378	-	196.8
PUT-163a-60355202-2755	frame	placed	3	3	3	186.8	196.3	220883531	390.3	404.2
PUT-163a-60355239-2759	-	-	-	-	3	-	-	228983258	-	-
PUT-163a-60355279-2761	-	-	-	-	6	-	-	62187685	-	-
PUT-163a-60355279-2762	-	-	-	-	6	-	-	62187756	-	-
PUT-163a-60355361-2765	placed	-	10	-	10	87.3	-	142821793	181.4	-
PUT-163a-60355372-2766	-	placed	-	10	10	-	38.1	76588777	-	78.9
PUT-163a-60355448-2767	-	-	-	-	2	-	-	51101157	-	-
PUT-163a-60355511-2769	-	-	-	-	6	-	-	104069482	-	-
PUT-163a-60355633-2771	placed	placed	1	1	1	130.2	180.3	193791609	272.6	371.2
PUT-163a-60355888-2773	-	frame	-	6	6	-	27	38269388	-	56.3
PUT-163a-60355888-2778	placed	-	6	-	6	15.8	-	38269597	33.1	-
PUT-163a-60355888-2779	-	placed	-	6	6	-	27	38269324	-	56.3
PUT-163a-60356225-2792	placed	-	10	-	10	93.4	-	144445119	193.9	-
PUT-163a-60356273-2793	-	frame	-	2	2	-	130.8	81673827	-	272.9
PUT-163a-60356346-2798	-	-	-	-	5	-	-	81267278	-	-
PUT-163a-60356346-2799	-	-	-	-	5	-	-	81267320	-	-
PUT-163a-60356527-2801	-	placed	-	9	9	-	59.2	21720743	-	121.8
PUT-163a-60356682-2806	-	-	-	-	7	-	-	131787182	-	-
PUT-163a-60356682-2807	placed	-	7	-	7	61	-	131787374	128.4	-
PUT-163a-60356682-2808	-	-	-	-	7	-	-	131787372	-	-
PUT-163a-60356802-2809	placed	-	9	-	9	66.2	-	106406931	136.3	-
PUT-163a-60356862-2813	placed	frame	2	2	2	55.4	71.8	16948700	114.8	150.9
PUT-163a-60356868-2816	placed	-	1	-	-	144.9	-	-	303.7	-
PUT-163a-60357114-2824	placed	frame	5	5	5	84.6	122	163620453	176.9	255.2
PUT-163a-60357145-2826	placed	-	10	-	10	52	-	119906832	107.6	-
PUT-163a-60357221-2827	-	frame	-	6	6	-	86.5	113346027	-	180
PUT-163a-60357313-2828	placed	frame	7	7	7	75.3	124.7	151725611	158.6	259.1
PUT-163a-60357313-2829	placed	placed	7	7	7	75.3	124.7	151725711	158.6	259.1
PUT-163a-60357424-2831	-	placed	-	8	8	-	152.9	161107591	-	318.2
PUT-163a-60357424-2832	-	placed	-	8	8	-	152.9	161107593	-	318.2
PUT-163a-60357563-2835	-	-	-	-	7	-	-	155587564	-	-
PUT-163a-60357563-2836	-	-	-	-	7	-	-	155588392	-	-
PUT-163a-60357793-2838	placed	frame	9	9	9	85	109.9	129188812	176	227.3
PUT-163a-60357793-2840	placed	-	9	-	9	85	-	129189031	176	-
PUT-163a-60358481-2851	-	placed	-	5	5	-	113.1	129199465	-	237
PUT-163a-60358481-2852	-	placed	-	5	5	-	113.1	129199239	-	237
PUT-163a-60358961-2868	-	-	-	-	8	-	-	77751150	-	-
PUT-163a-60359045-2871	-	-	-	-	1	-	-	2876641	-	-
PUT-163a-60359308-2877	placed	placed	8	8	8	121.1	169.6	165729299	253.1	352.6
PUT-163a-60359442-2879	-	-	-	-	4	-	-	171689062	-	-
PUT-163a-60359506-2880	-	placed	-	2	2	-	106.9	39425469	-	223.8
PUT-163a-60359662-2883	-	-	-	-	5	-	-	204193450	-	-
PUT-163a-60359769-2889	-	placed	-	6	6	-	152.5	161877574	-	315.5
PUT-163a-60359769-2890	-	-	-	-	6	-	-	161877581	-	-
PUT-163a-60393933-2891	placed	-	5	-	5	99.3	-	179394335	207.7	-
PUT-163a-60393963-2893	placed	-	2	-	2	78.4	-	31453378	162	-
PUT-163a-60394076-2895	-	placed	-	7	7	-	171.9	170113992	-	356.4
PUT-163a-60394215-2897	-	-	-	-	4	-	-	66619001	-	-
PUT-163a-60394242-2899	-	-	-	-	10	-	-	147183948	-	-
PUT-163a-60394427-2904	-	placed	-	8	8	-	87.8	67500219	-	183.2
PUT-163a-60394721-2914	placed	-	5	-	5	60.1	-	19055458	124.5	-
PUT-163a-60394924-2916	-	-	-	-	7	-	-	146491993	-	-
PUT-163a-60394954-2918	-	-	-	-	1	-	-	102433381	-	-
PUT-163a-60394954-2921	-	placed	-	1	1	-	152.9	102433560	-	314.9
PUT-163a-60394982-2922	placed	-	7	-	7	37.1	-	32242587	77.1	-
PUT-163a-60394982-2923	placed	-	7	-	7	37.1	-	32242588	77.1	-
PUT-163a-60395273-2925	-	-	-	-	5	-	-	176591486	-	-
PUT-163a-60395317-2928	placed	-	5	-	5	131	-	204590332	273	-
PUT-163a-60395393-2931	-	placed	-	4	4	-	61.7	31062683	-	127.4
PUT-163a-60395621-2932	-	placed	-	7	7	-	127.6	154472747	-	265
PUT-163a-60395621-2933	-	placed	-	7	7	-	127.6	154472682	-	265
PUT-163a-60395621-2934	-	frame	-	7	7	-	127.6	154472759	-	265
PUT-163a-60395758-2936	-	placed	-	7	7	-	124.2	149602954	-	258
PUT-163a-60395807-2937	-	-	-	-	6	-	-	147730330	-	-
PUT-163a-60395960-2938	-	-	-	-	4	-	-	237033434	-	-
PUT-163a-60396428-2941	-	-	-	-	9	-	-	59940211	-	-
PUT-163a-60396428-2942	-	-	-	-	9	-	-	59940132	-	-
PUT-163a-60396428-2943	-	-	-	-	9	-	-	59940232	-	-
PUT-163a-60396647-2946	-	frame	-	4	4	-	138	179627089	-	286.3
PUT-163a-60396905-2949	frame	-	6	-	-	43.2	-	-	90.6	-
PUT-163a-60396905-2950	placed	-	6	-	-	43.2	-	-	90.6	-
PUT-163a-60397057-2952	-	frame	-	4	-	-	80.7	-	-	167.1
PUT-163a-60397322-2953	-	-	-	-	6	-	-	164524780	-	-
PUT-163a-60397779-2956	-	placed	-	7	7	-	61.6	18140250	-	128.3
PUT-163a-60398013-2965	placed	frame	1	1	1	92.3	118.8	65086379	192.3	244.9
PUT-163a-60398021-2966	placed	placed	7	7	7	145.9	193.2	174359401	309.1	400
PUT-163a-60398021-2968	placed	frame	7	7	7	145.9	193.2	174359522	309.1	400
PUT-163a-60398036-2969	-	-	-	-	5	-	-	3071971	-	-
PUT-163a-60398036-2970	-	-	-	-	5	-	-	3072040	-	-
PUT-163a-60398036-2971	-	-	-	-	5	-	-	3072055	-	-
PUT-163a-60398389-2973	frame	-	3	-	3	91.1	-	157093410	191.1	-
PUT-163a-60398930-2985	-	-	-	-	1	-	-	43133594	-	-
PUT-163a-60399196-2989	-	placed	-	7	7	-	171.5	169094842	-	355.5
PUT-163a-60399303-2992	placed	placed	10	10	10	119.6	132.3	148605566	247.6	274.4
PUT-163a-60399303-2993	placed	placed	10	10	10	119.6	132.2	148605557	247.5	274.2
PUT-163a-60399514-2998	-	-	-	-	1	-	-	296875316	-	-
PUT-163a-60399595-2999	-	placed	-	4	4	-	202.8	237269999	-	419
PUT-163a-60399754-3000	placed	-	10	-	10	57	-	130342958	118.2	-
PUT-163a-60399754-3002	placed	-	10	-	10	57	-	130342551	118.2	-
PUT-163a-60399874-3004	-	-	-	-	1	-	-	298967209	-	-
PUT-163a-60399874-3008	placed	-	1	-	1	251.1	-	298967104	525.8	-
PUT-163a-60400146-3010	-	-	-	-	4	-	-	22329824	-	-
PUT-163a-60400146-3011	placed	-	4	-	4	62.7	-	22329916	130.8	-
PUT-163a-60400204-3016	-	-	-	-	1	-	-	96834774	-	-
PUT-163a-60400326-3021	-	-	-	-	7	-	-	19072513	-	-
PUT-163a-60400367-3022	placed	-	6	-	6	41.9	-	109092661	88	-
PUT-163a-60400367-3023	-	-	-	-	6	-	-	109092499	-	-
PUT-163a-60400433-3024	-	-	-	-	2	-	-	3547133	-	-
PUT-163a-60400468-3026	-	-	-	-	9	-	-	152135298	-	-
PUT-163a-60400663-3031	-	placed	-	2	2	-	26.9	3547015	-	59
PUT-163a-60400909-3034	placed	-	6	-	6	64.1	-	143147300	134.4	-
PUT-163a-60400909-3035	placed	-	6	-	6	64.1	-	143147251	134.4	-
PUT-163a-60400999-3036	-	placed	-	1	1	-	205.2	208294064	-	422.3
PUT-163a-60401045-3037	placed	-	1	-	1	215.2	-	285061831	451.1	-
PUT-163a-60401045-3038	-	-	-	-	1	-	-	285061900	-	-
PUT-163a-60401389-3043	-	-	-	-	2	-	-	1285099	-	-
PUT-163a-6653985-3051	-	frame	-	6	6	-	12.5	8677058	-	26.1
PUT-163a-71298926-3055	placed	frame	8	8	8	94.4	123.8	140462893	196.5	257.7
PUT-163a-71298965-3057	-	placed	-	2	2	-	60.7	12352131	-	128.3
PUT-163a-71299704-3065	-	placed	-	5	5	-	109.1	83280401	-	228.4
PUT-163a-71300000-3066	-	-	-	-	7	-	-	133943770	-	-
PUT-163a-71300000-3068	frame	frame	7	7	7	65.4	111.3	133943876	137.7	231.1
PUT-163a-71300804-3072	-	-	-	-	6	-	-	159760565	-	-
PUT-163a-71301715-3073	-	placed	-	1	1	-	295.6	284010179	-	607.7
PUT-163a-71303230-3078	-	frame	-	6	6	-	151	161446901	-	312.5
PUT-163a-71303230-3079	-	-	-	-	6	-	-	161448768	-	-
PUT-163a-71305340-3082	placed	frame	1	1	1	206.3	286.9	279682094	432.1	590
PUT-163a-71305340-3083	frame	placed	1	1	1	206.3	286.9	279682066	432.1	590
PUT-163a-71305340-3084	-	placed	-	1	1	-	286.9	279682237	-	590
PUT-163a-71306351-3085	placed	placed	3	3	3	35.9	32.1	7278922	75	66.6
PUT-163a-71307175-3086	placed	-	8	-	8	68	-	79074727	140.6	-
PUT-163a-71307175-3090	placed	-	8	-	8	68	-	79074879	140.6	-
PUT-163a-71308794-3091	placed	-	5	-	5	91.3	-	170416093	190.8	-
PUT-163a-71308794-3094	placed	-	5	-	5	91.3	-	170416039	190.8	-
PUT-163a-71308794-3096	-	-	-	-	5	-	-	170416164	-	-
PUT-163a-71309394-3097	placed	-	5	-	5	63.5	-	31656107	132	-
PUT-163a-71311320-3110	placed	-	1	-	1	43.3	-	16784593	89.9	-
PUT-163a-71311320-3113	placed	placed	1	1	1	43	47.9	16784467	89.2	98.8
PUT-163a-71311544-3115	-	-	-	-	8	-	-	172351409	-	-
PUT-163a-71311544-3116	frame	-	8	-	8	151.1	-	172351442	315.1	-
PUT-163a-71311771-3117	-	-	-	-	1	-	-	189357952	-	-
PUT-163a-71312844-3126	placed	-	1	-	1	0	-	1001806	0	-
PUT-163a-71314409-3134	-	placed	-	3	3	-	22.8	6303731	-	46.8
PUT-163a-71314761-3138	placed	-	7	-	7	88.8	-	160028125	187.2	-
PUT-163a-71314761-3139	placed	-	7	-	7	88.8	-	160028348	187.2	-
PUT-163a-71316087-3141	placed	placed	5	5	5	133.7	175.1	205340920	278.4	364.8
PUT-163a-71316848-3143	-	-	-	-	10	-	-	106434461	-	-
PUT-163a-71317500-3145	-	placed	-	1	1	-	241.4	243333514	-	496.8
PUT-163a-71318546-3146	frame	frame	8	8	-	68.1	91.3	-	140.8	190.8
PUT-163a-71319118-3149	-	-	-	-	3	-	-	35995146	-	-
PUT-163a-71319310-3153	-	-	-	-	3	-	-	127004566	-	-
PUT-163a-71319310-3155	-	-	-	-	3	-	-	127004420	-	-
PUT-163a-71320057-3159	-	placed	-	3	3	-	-2.9	1686779	-	-6
PUT-163a-71320057-3160	-	-	-	-	3	-	-	1686795	-	-
PUT-163a-71321225-3161	-	-	-	-	3	-	-	202798832	-	-
PUT-163a-71322556-3163	-	placed	-	5	5	-	3.5	1362747	-	7.1
PUT-163a-71323303-3164	-	placed	-	1	1	-	155.2	119413086	-	319.5
PUT-163a-71323303-3165	-	-	-	-	1	-	-	119413065	-	-
PUT-163a-71323303-3166	-	placed	-	1	1	-	155.2	119412945	-	319.5
PUT-163a-71324034-3169	-	-	-	-	3	-	-	201898644	-	-
PUT-163a-71324117-3171	-	-	-	-	7	-	-	40326914	-	-
PUT-163a-71326656-3178	placed	placed	1	1	1	165.8	228	229898591	348.1	469.4
PUT-163a-71328889-3179	-	placed	-	5	5	-	224.3	216164517	-	465.6
PUT-163a-71328889-3180	-	placed	-	5	5	-	224.8	216164529	-	466.7
PUT-163a-71329895-3181	placed	placed	10	10	10	83.8	97.9	141966035	174.3	203.3
PUT-163a-71330803-3186	-	placed	-	4	4	-	54.2	18687262	-	112
PUT-163a-71330910-3189	frame	-	4	-	4	85.1	-	154429074	177.7	-
PUT-163a-71331763-3192	placed	-	3	-	3	185.9	-	219834845	388.5	-
PUT-163a-71331763-3193	-	frame	-	3	3	-	195.3	219834970	-	402.2
PUT-163a-71332426-3197	-	-	-	-	1	-	-	285061801	-	-
PUT-163a-71418333-3203	-	-	-	-	2	-	-	206419348	-	-
PUT-163a-71419466-3204	placed	placed	7	7	7	9	28.4	5146250	18.7	59.4
PUT-163a-71419466-3205	-	frame	-	7	7	-	28.4	5146058	-	59.4
PUT-163a-71420941-3206	-	placed	-	7	7	-	154.5	164203755	-	320.7
PUT-163a-71421571-3207	placed	-	2	-	2	126.3	-	200909276	262	-
PUT-163a-71422538-3211	-	-	-	-	6	-	-	155757023	-	-
PUT-163a-71422538-3213	-	-	-	-	6	-	-	155757133	-	-
PUT-163a-71422816-3214	placed	-	5	-	5	60.5	-	19895817	125.2	-
PUT-163a-71423233-3216	frame	placed	8	8	8	92.6	119.7	133942295	192.3	249.1
PUT-163a-71423695-3217	placed	frame	3	3	3	20.8	14.4	4441981	43.5	29.6
PUT-163a-71423695-3220	frame	placed	3	3	3	20.8	14.4	4441883	43.5	29.6
PUT-163a-71423695-3221	placed	placed	3	3	3	20.8	14.4	4442049	43.5	29.6
PUT-163a-71423695-3222	-	placed	-	3	3	-	14.8	4441913	-	30.4
PUT-163a-71423695-3223	-	placed	-	3	3	-	14.8	4441991	-	30.5
PUT-163a-71425802-3226	placed	-	6	-	6	37.9	-	106338299	79.5	-
PUT-163a-71425802-3229	placed	-	6	-	6	37.9	-	106338311	79.5	-
PUT-163a-71425880-3232	-	frame	-	8	8	-	147	157967987	-	306.2
PUT-163a-71425880-3233	-	placed	-	8	8	-	147	157967897	-	306.2
PUT-163a-71425880-3234	-	placed	-	8	8	-	147	157967951	-	306.2
PUT-163a-71425880-3235	-	placed	-	8	8	-	147	157970385	-	306.2
PUT-163a-71425880-3236	-	-	-	-	8	-	-	157968223	-	-
PUT-163a-71426579-3238	-	-	-	-	3	-	-	210272544	-	-
PUT-163a-71426617-3241	-	placed	-	9	9	-	20.6	7394666	-	42.2
PUT-163a-71426708-3245	-	-	-	-	8	-	-	40835255	-	-
PUT-163a-71426936-3250	placed	-	2	-	2	97.3	-	83455059	202	-
PUT-163a-71427473-3252	placed	-	3	-	3	81.3	-	129079466	170.6	-
PUT-163a-71427473-3256	placed	-	3	-	3	81.3	-	129079987	170.6	-
PUT-163a-71427473-3257	placed	frame	3	3	3	81.3	77.3	129079259	170.6	160.3
PUT-163a-71427473-3258	-	-	-	-	3	-	-	129079375	-	-
PUT-163a-71427540-3259	-	placed	-	5	5	-	212.4	214382086	-	441.1
PUT-163a-71427641-3260	-	placed	-	1	1	-	287.3	280088179	-	590.8
PUT-163a-71429413-3263	placed	-	8	-	8	93.7	-	138089176	194.9	-
PUT-163a-71429779-3264	-	-	-	-	2	-	-	9362159	-	-
PUT-163a-71430056-3265	-	placed	-	1	1	-	97.2	47506391	-	200
PUT-163a-71430056-3266	-	-	-	-	1	-	-	47506409	-	-
PUT-163a-71430056-3267	-	placed	-	1	1	-	97.2	47506911	-	200
PUT-163a-71430056-3269	-	-	-	-	1	-	-	47506484	-	-
PUT-163a-71430615-3276	placed	-	8	-	8	70.1	-	96055015	145.2	-
PUT-163a-71430615-3278	-	frame	-	8	8	-	94.7	96053073	-	198
PUT-163a-71431128-3280	-	placed	-	5	5	-	82	19895562	-	171.9
PUT-163a-71431459-3284	placed	-	6	-	6	61	-	134923944	127.9	-
PUT-163a-71432160-3286	placed	placed	1	1	1	110.9	159.7	164953949	231.9	329.2
PUT-163a-71432160-3287	placed	frame	1	1	1	110.9	159.7	164954166	231.9	329.2
PUT-163a-71432170-3290	placed	-	7	-	7	101.2	-	164203652	213	-
PUT-163a-71432523-3291	-	-	-	-	7	-	-	24413022	-	-
PUT-163a-71433079-3301	placed	-	1	-	1	251.3	-	299197287	526.3	-
PUT-163a-71434064-3303	-	-	-	-	5	-	-	205553153	-	-
PUT-163a-71434064-3304	-	-	-	-	5	-	-	205553141	-	-
PUT-163a-71434127-3306	-	-	-	-	2	-	-	235383778	-	-
PUT-163a-71434660-3308	placed	-	10	-	10	30.1	-	8790330	62.3	-
PUT-163a-71436918-3314	-	placed	-	4	4	-	61.7	31006734	-	127.4
PUT-163a-71438205-3318	-	placed	-	9	9	-	76.1	92016198	-	157
PUT-163a-71440154-3326	-	-	-	-	6	-	-	147658502	-	-
PUT-163a-71440306-3327	-	-	-	-	3	-	-	212157709	-	-
PUT-163a-71440306-3328	frame	frame	3	3	3	167.1	176.5	212158156	349.2	364.3
PUT-163a-71440613-3329	-	-	-	-	3	-	-	109176897	-	-
PUT-163a-71442496-3332	placed	placed	5	5	5	15.5	23.5	4424473	31.7	49.2
PUT-163a-71442496-3333	placed	placed	5	5	5	15.5	23.5	4424554	31.7	49.1
PUT-163a-71442496-3334	-	placed	-	5	5	-	23.7	4424636	-	49.5
PUT-163a-71443228-3337	placed	-	10	-	10	56.1	-	128696703	116.2	-
PUT-163a-71443228-3338	placed	-	10	-	10	56.1	-	128696689	116.2	-
PUT-163a-71443228-3339	-	-	-	-	10	-	-	128696953	-	-
PUT-163a-71443302-3341	-	placed	-	1	1	-	224	226136399	-	461.3
PUT-163a-71443566-3350	-	placed	-	8	8	-	148.7	159256737	-	309.6
PUT-163a-71444058-3356	-	-	-	-	7	-	-	80020341	-	-
PUT-163a-71444135-3357	-	-	-	-	10	-	-	144617058	-	-
PUT-163a-71444597-3363	-	-	-	-	4	-	-	5963757	-	-
PUT-163a-71445025-3368	-	-	-	-	2	-	-	39422453	-	-
PUT-163a-71445275-3372	-	frame	-	1	1	-	84.6	39850240	-	174.3
PUT-163a-71445350-3373	-	-	-	-	1	-	-	42166337	-	-
PUT-163a-71445350-3375	-	placed	-	1	1	-	89.5	42166757	-	184.5
PUT-163a-71445350-3376	-	placed	-	1	1	-	89.5	42166775	-	184.4
PUT-163a-71445350-3378	-	-	-	-	1	-	-	42166456	-	-
PUT-163a-71445640-3380	-	-	-	-	10	-	-	22125747	-	-
PUT-163a-71445680-3381	placed	-	8	-	8	24.6	-	5894265	51.1	-
PUT-163a-71445680-3382	frame	placed	8	8	8	24.6	38.2	5894383	51.1	81.1
PUT-163a-71445875-3383	-	placed	-	10	10	-	99.3	142189571	-	206.1
PUT-163a-71446738-3385	frame	-	2	-	2	182.2	-	233118751	377.6	-
PUT-163a-71447601-3387	-	-	-	-	7	-	-	118075922	-	-
PUT-163a-71448220-3390	placed	-	6	-	6	15.8	-	38272169	33.1	-
PUT-163a-71448968-3398	placed	-	8	-	8	93.2	-	135091236	193.7	-
PUT-163a-71449103-3401	placed	-	8	-	8	66	-	72932141	136.7	-
PUT-163a-71449452-3403	-	-	-	-	2	-	-	185599932	-	-
PUT-163a-71449703-3405	-	-	-	-	3	-	-	199242580	-	-
PUT-163a-71449703-3406	placed	-	3	-	3	142.5	-	199243432	298.5	-
PUT-163a-71757010-3413	-	-	-	-	9	-	-	137070300	-	-
PUT-163a-71757010-3414	placed	-	9	-	9	91.9	-	137071947	190.8	-
PUT-163a-71757242-3418	-	-	-	-	1	-	-	259941507	-	-
PUT-163a-71757242-3419	placed	-	1	-	1	192.6	-	259940498	403.4	-
PUT-163a-71758255-3421	-	placed	-	1	1	-	260.3	256567682	-	535.7
PUT-163a-71758789-3424	placed	frame	10	10	10	34.9	28.1	13470326	72.2	58
PUT-163a-71758789-3428	placed	placed	10	10	10	34.9	28.1	13470282	72.2	58
PUT-163a-71758789-3429	placed	placed	10	10	10	34.9	28.1	13470225	72.2	58
PUT-163a-71758950-3431	-	placed	-	4	4	-	82.5	137985508	-	170.9
PUT-163a-71759731-3434	-	placed	-	4	4	-	170.7	216320622	-	353.1
PUT-163a-71759731-3437	-	-	-	-	4	-	-	216320308	-	-
PUT-163a-71759935-3438	frame	placed	3	3	3	101.2	104.5	167688152	212.2	215.6
PUT-163a-71759952-3439	placed	placed	10	10	10	34.9	28.1	13470210	72.2	58
PUT-163a-71760047-3444	-	-	-	-	7	-	-	173490178	-	-
PUT-163a-71761183-3448	frame	-	3	-	3	155.6	-	205407666	325.3	-
PUT-163a-71761466-3449	-	-	-	-	10	-	-	147466538	-	-
PUT-163a-71761993-3454	placed	-	6	-	6	61	-	137859665	127.9	-
PUT-163a-71762192-3457	-	-	-	-	2	-	-	177184120	-	-
PUT-163a-71762192-3458	-	-	-	-	2	-	-	177184118	-	-
PUT-163a-71762206-3459	-	-	-	-	5	-	-	76112983	-	-
PUT-163a-71762613-3460	placed	-	3	-	3	144.9	-	200190232	303.5	-
PUT-163a-71762647-3463	-	-	-	-	5	-	-	938415	-	-
PUT-163a-71762647-3464	placed	-	5	-	5	0.1	-	938357	0.2	-
PUT-163a-71762647-3467	-	-	-	-	5	-	-	938473	-	-
PUT-163a-71763111-3468	-	-	-	-	3	-	-	156483053	-	-
PUT-163a-71763203-3469	-	placed	-	10	10	-	48.8	88685461	-	101.1
PUT-163a-71763258-3470	-	-	-	-	5	-	-	74617180	-	-
PUT-163a-71763840-3474	-	-	-	-	2	-	-	195918761	-	-
PUT-163a-71763840-3475	placed	-	2	-	2	119.5	-	195918791	247.7	-
PUT-163a-71764007-3479	-	placed	-	2	2	-	154.9	189633700	-	323.5
PUT-163a-71764007-3482	-	-	-	-	2	-	-	189633785	-	-
PUT-163a-71764007-3483	-	placed	-	2	2	-	154.9	189633972	-	323.5
PUT-163a-71764007-3484	-	-	-	-	2	-	-	189633872	-	-
PUT-163a-71764335-3489	-	placed	-	9	9	-	184.6	153919260	-	381.8
PUT-163a-71764991-3491	placed	placed	10	10	10	49.9	54.3	111779083	103.1	112.8
PUT-163a-71764991-3494	placed	placed	10	10	-	49.9	54.3	-	103.1	112.8
PUT-163a-71765182-3496	-	placed	-	8	-	-	124.3	-	-	258.8
PUT-163a-71765208-3497	-	-	-	-	2	-	-	176451542	-	-
PUT-163a-71765693-3499	-	-	-	-	6	-	-	138057966	-	-
PUT-163a-71766009-3502	placed	-	1	-	1	191.9	-	259012705	401.9	-
PUT-163a-71766657-3511	-	placed	-	3	3	-	64.1	38240915	-	132.9
PUT-163a-71766778-3512	placed	-	7	-	7	123	-	170493311	258.3	-
PUT-163a-71766778-3515	placed	-	7	-	-	123	-	-	258.3	-
PUT-163a-71766779-3518	placed	placed	3	3	3	76.7	70	89432949	160.4	145.2
PUT-163a-71766852-3520	-	placed	-	5	5	-	109	81950627	-	228.1
PUT-163a-71766852-3523	-	-	-	-	5	-	-	81950495	-	-
PUT-163a-71767261-3524	-	frame	-	10	10	-	24.8	10398129	-	51.3
PUT-163a-71768226-3526	placed	-	8	-	8	82.4	-	116625640	170.5	-
PUT-163a-71768333-3527	-	placed	-	3	3	-	127.5	181760602	-	262.9
PUT-163a-71768674-3530	-	-	-	-	6	-	-	155516025	-	-
PUT-163a-71768674-3531	-	-	-	-	6	-	-	155515953	-	-
PUT-163a-71768798-3535	-	placed	-	6	6	-	116.6	147311143	-	242.1
PUT-163a-71769314-3536	placed	placed	7	7	7	79.7	127.6	154269135	168	265
PUT-163a-71769401-3537	-	-	-	-	2	-	-	5273104	-	-
PUT-163a-71769572-3542	-	-	-	-	-	-	-	-	-	-
PUT-163a-71769760-3543	-	-	-	-	1	-	-	226136255	-	-
PUT-163a-71770689-3544	-	placed	-	1	1	-	281.6	275832697	-	579.2
PUT-163a-71771567-3545	placed	-	1	-	1	66.9	-	34821775	139	-
PUT-163a-71771844-3546	-	-	-	-	10	-	-	147579766	-	-
PUT-163a-71772352-3548	-	-	-	-	3	-	-	188328828	-	-
PUT-163a-71772697-3550	-	placed	-	3	3	-	183.6	215654620	-	378.6
PUT-163a-71772697-3551	placed	frame	3	3	3	172.8	183.6	215654630	361.4	378.6
PUT-163a-71772923-3552	-	-	-	-	1	-	-	227929791	-	-
PUT-163a-71774719-3563	-	placed	-	3	3	-	46.1	17183218	-	96
PUT-163a-74232076-3565	placed	-	9	-	9	68.5	-	92315126	141.4	-
PUT-163a-74232765-3576	placed	frame	4	4	4	140.3	175.3	224036660	292.9	362.3
PUT-163a-74232765-3577	-	-	-	-	4	-	-	224036763	-	-
PUT-163a-74232765-3578	placed	placed	4	4	4	140.3	175.3	224036678	292.9	362.3
PUT-163a-74233187-3591	-	frame	-	1	1	-	296	285111218	-	608.5
PUT-163a-74233390-3593	frame	-	1	-	1	251.3	-	299047590	526.3	-
PUT-163a-74233607-3597	-	placed	-	1	1	-	124.5	69887397	-	256.6
PUT-163a-74233701-3600	-	frame	-	8	8	-	185.3	169087933	-	385.1
PUT-163a-74233701-3601	-	placed	-	8	8	-	185.3	169087752	-	385.1
PUT-163a-74234209-3603	-	-	-	-	1	-	-	286663202	-	-
PUT-163a-74234257-3605	-	-	-	-	8	-	-	122951709	-	-
PUT-163a-74234257-3606	frame	-	8	-	8	86.9	-	122951798	180	-
PUT-163a-74234625-3607	placed	-	1	-	1	79.1	-	47321420	164.8	-
PUT-163a-74234625-3608	-	-	-	-	1	-	-	47321617	-	-
PUT-163a-74235050-3609	-	-	-	-	-	-	-	-	-	-
PUT-163a-74235109-3610	-	placed	-	10	10	-	44	80053140	-	91.1
PUT-163a-74235970-3613	-	-	-	-	5	-	-	30772348	-	-
PUT-163a-74236155-3615	placed	-	3	-	3	74.3	-	47448834	155.4	-
PUT-163a-74236155-3616	placed	-	3	-	3	74.3	-	47448964	155.4	-
PUT-163a-74236155-3617	-	frame	-	3	3	-	65.5	47448805	-	135.8
PUT-163a-74236165-3620	-	placed	-	2	2	-	139.9	174677507	-	292.1
PUT-163a-74236165-3621	-	placed	-	2	2	-	139.9	174677425	-	292.1
PUT-163a-74236583-3624	-	-	-	-	7	-	-	13613260	-	-
PUT-163a-74236583-3626	placed	-	7	-	7	27.5	-	13613322	56.9	-
PUT-163a-74236583-3627	placed	-	7	-	7	27.5	-	13613088	56.9	-
PUT-163a-74236583-3630	-	-	-	-	7	-	-	13613239	-	-
PUT-163a-74236726-3633	-	placed	-	1	1	-	115.3	60165320	-	237.4
PUT-163a-74237661-3634	-	-	-	-	5	-	-	212240868	-	-
PUT-163a-74237711-3635	-	placed	-	5	5	-	114	142472096	-	238.9
PUT-163a-74238719-3638	placed	-	3	-	3	76	-	64615629	159.2	-
PUT-163a-74238957-3640	placed	placed	1	1	1	225.4	304.9	289334695	471.8	626.8
PUT-163a-74238957-3641	placed	placed	1	1	1	225.4	304.9	289334754	471.8	626.8
PUT-163a-74238957-3642	frame	placed	1	1	1	225.4	304.9	289334656	471.8	626.8
PUT-163a-74239485-3644	placed	-	1	-	1	130	-	193319123	272.2	-
PUT-163a-74239932-3645	-	-	-	-	8	-	-	102263567	-	-
PUT-163a-74239968-3650	-	-	-	-	5	-	-	1124315	-	-
PUT-163a-74240952-3655	placed	-	2	-	2	17	-	4176205	35	-
PUT-163a-74240952-3656	placed	-	2	-	2	17	-	4176239	35	-
PUT-163a-74241344-3659	placed	-	3	-	-	61.1	-	-	127.3	-
PUT-163a-74241827-3665	-	placed	-	1	1	-	284.3	278514200	-	584.8
PUT-163a-74241827-3666	placed	placed	1	1	1	203.8	284.3	278514713	426.9	584.8
PUT-163a-74242012-3668	-	placed	-	3	3	-	111	175513489	-	228.8
PUT-163a-74242290-3670	-	-	-	-	4	-	-	182056708	-	-
PUT-163a-74242884-3673	-	placed	-	5	5	-	126.1	167670939	-	263.6
PUT-163a-74243753-3674	-	-	-	-	9	-	-	152641833	-	-
PUT-163a-74244282-3684	-	frame	-	3	3	-	4.3	2445084	-	9
PUT-163a-74244282-3685	-	placed	-	3	3	-	4.3	2445165	-	9
PUT-163a-74244507-3687	-	placed	-	5	5	-	84.8	24217485	-	177.5
PUT-163a-74244684-3688	placed	-	4	-	4	49	-	12782818	102.2	-
PUT-163a-74244684-3690	-	placed	-	4	4	-	43.6	12779099	-	90.1
PUT-163a-74244759-3691	-	placed	-	6	6	-	27.8	44009333	-	57.9
PUT-163a-74244798-3692	-	placed	-	2	2	-	14.5	844103	-	33
PUT-163a-74245700-3702	-	placed	-	3	3	-	70	92535692	-	145.2
PUT-163a-74245700-3703	-	-	-	-	3	-	-	92535545	-	-
PUT-163a-74245700-3704	-	placed	-	3	3	-	70	92535975	-	145.2
PUT-163a-74245700-3707	-	frame	-	3	3	-	70	92535687	-	145.2
PUT-163a-74246330-3711	-	frame	-	2	2	-	116.2	43202932	-	242.9
PUT-163a-76010550-3720	placed	-	7	-	7	74.9	-	148328448	157.7	-
PUT-163a-76010623-3722	frame	placed	8	8	8	134.4	185.3	169088218	280.9	385.1
PUT-163a-76010933-3725	-	-	-	-	1	-	-	35241384	-	-
PUT-163a-76011109-3726	-	placed	-	2	2	-	116.2	43202730	-	242.9
PUT-163a-76011799-3728	placed	-	4	-	4	126.1	-	187296251	262.9	-
PUT-163a-76012177-3730	frame	-	1	-	1	241.6	-	295427233	506	-
PUT-163a-76012177-3732	-	-	-	-	1	-	-	295427386	-	-
PUT-163a-76012755-3733	placed	placed	5	5	5	55.8	77.6	16218516	115.7	162.5
PUT-163a-76013247-3735	placed	-	1	-	1	198.6	-	270980937	416	-
PUT-163a-76013635-3736	-	-	-	-	5	-	-	178041584	-	-
PUT-163a-76013717-3738	-	-	-	-	1	-	-	205410919	-	-
PUT-163a-76013805-3742	-	frame	-	4	4	-	70.3	45266586	-	145.6
PUT-163a-76014009-3744	-	-	-	-	5	-	-	28790866	-	-
PUT-163a-76014390-3751	-	-	-	-	8	-	-	115028901	-	-
PUT-163a-76014455-3754	-	placed	-	4	4	-	128.7	175130690	-	266.8
PUT-163a-76014682-3756	placed	placed	7	7	7	37.4	67.3	40327099	77.8	140.1
PUT-163a-76014682-3757	placed	-	7	-	7	37.4	-	40327180	77.8	-
PUT-163a-76014682-3758	-	-	-	-	7	-	-	40327153	-	-
PUT-163a-76015427-3762	placed	-	5	-	5	128	-	203036479	267	-
PUT-163a-76015810-3765	placed	-	4	-	4	112.1	-	178502050	233.7	-
PUT-163a-76015893-3769	-	frame	-	6	6	-	18.4	23725030	-	38.7
PUT-163a-76016170-3771	-	-	-	-	4	-	-	238954931	-	-
PUT-163a-76016170-3772	placed	-	4	-	4	176.6	-	238955516	368.5	-
PUT-163a-76016170-3773	placed	-	4	-	4	176.6	-	238955486	368.5	-
PUT-163a-76016322-3774	-	-	-	-	3	-	-	153926254	-	-
PUT-163a-76016614-3776	-	-	-	-	1	-	-	250302637	-	-
PUT-163a-76017457-3788	placed	-	4	-	4	146.5	-	231148758	306.1	-
PUT-163a-76017457-3789	-	placed	-	4	4	-	181.1	231148671	-	373.9
PUT-163a-76017930-3790	-	placed	-	1	1	-	252.7	252930586	-	520.2
PUT-163a-76017930-3792	-	placed	-	1	1	-	253.1	252930443	-	520.9
PUT-163a-76018051-3796	placed	-	8	-	8	78.1	-	107953394	161.9	-
PUT-163a-76018596-3800	placed	-	2	-	2	106.1	-	177184066	220.3	-
PUT-163a-76020873-3816	placed	frame	4	4	4	136.1	165.1	207411637	284.1	341.7
PUT-163a-76020949-3817	-	frame	-	2	2	-	154.9	189634441	-	323.5
PUT-163a-76021508-3824	placed	-	3	-	3	74.3	-	44223736	155.4	-
PUT-163a-76021734-3825	-	-	-	-	7	-	-	102133280	-	-
PUT-163a-76021734-3826	-	-	-	-	7	-	-	102133300	-	-
PUT-163a-76021734-3828	-	placed	-	7	7	-	70.8	102133038	-	147.4
PUT-163a-76280414-3829	placed	-	2	-	2	-0.1	-	959006	-0.2	-
PUT-163a-76280510-3832	-	placed	-	8	8	-	91.2	83338845	-	190.6
PUT-163a-76281530-3840	-	-	-	-	6	-	-	99953386	-	-
PUT-163a-76282462-3845	placed	-	1	-	1	42.5	-	15992259	88.2	-
PUT-163a-76282834-3848	placed	-	1	-	1	85.7	-	54928065	178.8	-
PUT-163a-76282834-3849	placed	-	1	-	1	85.7	-	54928411	178.8	-
PUT-163a-76282927-3850	-	placed	-	1	1	-	89.8	43111492	-	185.1
PUT-163a-76282990-3853	placed	-	3	-	3	81.9	-	135445650	172	-
PUT-163a-76283309-3855	-	placed	-	2	2	-	140.5	175088917	-	293.4
PUT-163a-76283309-3856	-	placed	-	2	2	-	140.6	175088884	-	293.5
PUT-163a-76284148-3860	-	-	-	-	6	-	-	105431913	-	-
PUT-163a-76284233-3866	placed	placed	9	9	9	66.6	71	39672724	137.2	146.4
PUT-163a-76285192-3869	-	placed	-	5	5	-	139.3	180908047	-	290.8
PUT-163a-76285464-3871	-	placed	-	7	7	-	161	166549872	-	334.1
PUT-163a-76285464-3872	-	-	-	-	7	-	-	166548892	-	-
PUT-163a-76285464-3874	placed	placed	7	7	7	110.1	161	166548949	231.5	333.9
PUT-163a-76285464-3875	-	placed	-	7	7	-	160.9	166549821	-	333.9
PUT-163a-76285464-3878	-	placed	-	7	7	-	161	166549405	-	334.1
PUT-163a-76285947-3883	-	-	-	-	1	-	-	105229590	-	-
PUT-163a-76286252-3888	placed	-	9	-	9	66.6	-	39670481	137.2	-
PUT-163a-76286252-3889	placed	placed	9	9	9	66.6	71	39670617	137.2	146.4
PUT-163a-76286252-3891	placed	-	9	-	9	66.6	-	39671331	137.2	-
PUT-163a-76287542-3906	-	-	-	-	1	-	-	16603761	-	-
PUT-163a-76287817-3909	-	placed	-	1	1	-	295.6	283863246	-	607.7
PUT-163a-76287889-3910	-	-	-	-	6	-	-	165090578	-	-
PUT-163a-76287889-3911	-	-	-	-	-	-	-	-	-	-
PUT-163a-76288641-3912	-	-	-	-	1	-	-	46129244	-	-
PUT-163a-76288969-3915	-	-	-	-	1	-	-	25170142	-	-
PUT-163a-76289208-3917	-	-	-	-	1	-	-	43133467	-	-
PUT-163a-76289376-3924	-	-	-	-	1	-	-	25426430	-	-
PUT-163a-76289682-3927	placed	frame	9	9	9	67.3	74	87256902	138.8	152.5
PUT-163a-76289682-3929	placed	placed	9	9	9	67.3	74	87257058	138.8	152.5
PUT-163a-76289682-3932	placed	placed	9	9	9	67.3	74	87257297	138.8	152.5
PUT-163a-76289863-3935	placed	-	4	-	4	66.4	-	28124580	138.5	-
PUT-163a-76289864-3936	placed	placed	4	4	4	66.4	61.1	28122307	138.5	126.3
PUT-163a-76289887-3938	placed	-	2	-	2	105.4	-	170886256	218.8	-
PUT-163a-76290498-3947	-	-	-	-	5	-	-	19437923	-	-
PUT-163a-76290999-3950	-	-	-	-	1	-	-	296002461	-	-
PUT-163a-76291488-3952	-	-	-	-	5	-	-	34609754	-	-
PUT-163a-76291488-3953	placed	-	5	-	5	64.8	-	34609922	134.6	-
PUT-163a-76291555-3955	-	-	-	-	2	-	-	185599968	-	-
PUT-163a-76291555-3956	-	-	-	-	2	-	-	185600132	-	-
PUT-163a-76291555-3957	-	-	-	-	2	-	-	185600119	-	-
PUT-163a-76291599-3958	-	-	-	-	8	-	-	144539645	-	-
PUT-163a-76291599-3959	-	-	-	-	8	-	-	144539720	-	-
PUT-163a-76291731-3961	-	placed	-	6	6	-	5.2	6268008	-	10.6
PUT-163a-76291968-3965	-	placed	-	6	6	-	18.4	23724906	-	38.7
PUT-163a-76292635-3968	frame	-	2	-	2	115.5	-	190158725	239.5	-
PUT-163a-76293504-3970	placed	-	7	-	7	67.2	-	134138810	141.4	-
PUT-163a-76293556-3972	-	-	-	-	2	-	-	46345261	-	-
PUT-163a-76293601-3974	frame	-	3	-	3	100.3	-	166448477	210.3	-
PUT-163a-76908411-3976	placed	-	9	-	9	66.2	-	106399234	136.3	-
PUT-163a-76908528-3985	-	frame	-	2	2	-	81.9	21627989	-	172
PUT-163a-76908811-3987	-	-	-	-	5	-	-	41933333	-	-
PUT-163a-76911814-3997	placed	placed	1	1	1	106	153.3	104807915	221.8	315.6
PUT-163a-76911814-3998	placed	placed	1	1	1	106	153.3	104807970	221.8	315.6
PUT-163a-76912438-4001	-	placed	-	5	5	-	113.1	129184409	-	237
PUT-163a-76912438-4002	-	placed	-	5	5	-	113.1	129184455	-	237
PUT-163a-76914695-4004	-	-	-	-	7	-	-	100241732	-	-
PUT-163a-76914695-4005	-	-	-	-	7	-	-	100241568	-	-
PUT-163a-76915921-4006	-	placed	-	6	6	-	86.7	113559709	-	180.3
PUT-163a-76916726-4010	-	-	-	-	8	-	-	131341661	-	-
PUT-163a-76917042-4012	-	placed	-	2	2	-	130.8	81674043	-	272.9
PUT-163a-76917042-4013	-	placed	-	2	2	-	130.8	81674105	-	272.9
PUT-163a-76921937-4020	-	-	-	-	4	-	-	179648507	-	-
PUT-163a-76923750-4022	-	-	-	-	10	-	-	58304069	-	-
PUT-163a-76923750-4023	-	placed	-	10	10	-	36.2	58304056	-	75.1
PUT-163a-76925486-4031	-	placed	-	8	8	-	1.4	502500	-	2.8
PUT-163a-76925486-4032	-	placed	-	8	8	-	1.3	502404	-	2.6
PUT-163a-76926256-4034	placed	frame	4	4	4	92.5	113	162907479	193.2	233.8
PUT-163a-76926924-4036	placed	placed	3	3	3	82.2	79	137228649	172.6	163.5
PUT-163a-76926924-4037	placed	placed	3	3	3	82.2	78.9	137228483	172.6	163.4
PUT-163a-76926924-4038	-	-	-	-	3	-	-	137228522	-	-
PUT-163a-76926924-4039	placed	placed	3	3	3	82.2	79	137228691	172.6	163.5
PUT-163a-76931131-4047	-	-	-	-	6	-	-	157369303	-	-
PUT-163a-76931131-4048	-	-	-	-	6	-	-	157369138	-	-
PUT-163a-76931442-4049	-	placed	-	3	3	-	70	108424899	-	145.2
PUT-163a-76932604-4055	-	placed	-	2	2	-	44.5	7524341	-	95
PUT-163a-76935255-4066	placed	-	7	-	7	38.9	-	85637191	81.2	-
PUT-163a-76936327-4069	-	placed	-	7	7	-	124.2	149915881	-	258
PUT-163a-76936830-4073	-	-	-	-	7	-	-	164206543	-	-
PUT-163a-78074087-4083	placed	-	3	-	3	75.8	-	58484766	158.8	-
PUT-163a-78074087-4085	placed	-	3	-	3	75.8	-	58484910	158.8	-
PUT-163a-78074087-4086	placed	-	3	-	3	75.8	-	58484696	158.8	-
PUT-163a-78074154-4087	-	-	-	-	8	-	-	145802542	-	-
PUT-163a-78074154-4088	-	-	-	-	8	-	-	145802654	-	-
PUT-163a-78074154-4089	-	-	-	-	8	-	-	145802527	-	-
PUT-163a-78074248-4091	-	-	-	-	2	-	-	174982891	-	-
PUT-163a-78074248-4092	-	-	-	-	2	-	-	174982976	-	-
PUT-163a-78074902-4096	frame	-	6	-	6	114.8	-	163011289	239.1	-
PUT-163a-78074902-4097	-	frame	-	6	6	-	161	163011782	-	333.2
PUT-163a-78075531-4099	-	frame	-	9	9	-	97.5	112107053	-	201.3
PUT-163a-78075766-4100	-	-	-	-	6	-	-	158208313	-	-
PUT-163a-78075766-4101	-	frame	-	6	6	-	140.2	158208371	-	290.2
PUT-163a-78075766-4103	placed	-	6	-	6	93.9	-	158208198	195.7	-
PUT-163a-78075766-4104	placed	-	6	-	6	93.9	-	158208257	195.7	-
PUT-163a-78075766-4105	-	-	-	-	6	-	-	158208260	-	-
PUT-163a-78076151-4108	-	-	-	-	8	-	-	1523752	-	-
PUT-163a-78076181-4111	-	-	-	-	8	-	-	156374379	-	-
PUT-163a-78076222-4112	-	placed	-	7	7	-	67.9	83149052	-	141.4
PUT-163a-78077062-4114	-	-	-	-	5	-	-	7724647	-	-
PUT-163a-78077266-4119	-	-	-	-	1	-	-	34822174	-	-
PUT-163a-78077294-4120	-	-	-	-	3	-	-	202799368	-	-
PUT-163a-78077553-4122	placed	-	1	-	1	193.2	-	261490188	404.7	-
PUT-163a-78078266-4126	-	placed	-	10	2	-	133.5	655663	-	276.9
PUT-163a-78079407-4129	-	-	-	-	2	-	-	208673630	-	-
PUT-163a-78080238-4136	-	frame	-	8	8	-	78.9	23771448	-	164.9
PUT-163a-78080886-4137	-	placed	-	7	7	-	67.7	77304928	-	141
PUT-163a-78081876-4146	placed	-	10	-	10	30.5	-	9402702	63.1	-
PUT-163a-78082025-4147	-	placed	-	8	8	-	91.2	83335830	-	190.6
PUT-163a-78082556-4150	placed	placed	6	6	6	16.1	27.8	44381778	33.8	57.9
PUT-163a-78082563-4151	-	-	-	-	5	-	-	67511662	-	-
PUT-163a-78082681-4152	-	-	-	-	4	-	-	29793850	-	-
PUT-163a-78082681-4153	-	placed	-	4	4	-	61.5	29793985	-	127
PUT-163a-78082681-4154	-	-	-	-	4	-	-	29793972	-	-
PUT-163a-78082794-4155	-	-	-	-	1	-	-	212983760	-	-
PUT-163a-78082794-4158	placed	-	1	-	1	153.5	-	212983865	321.9	-
PUT-163a-78082892-4159	placed	-	4	-	4	149.6	-	233845341	312.6	-
PUT-163a-78082892-4160	-	frame	-	4	4	-	186.9	233845288	-	386.1
PUT-163a-78083518-4162	placed	-	2	-	2	77.4	-	30906065	160	-
PUT-163a-78083518-4163	-	placed	-	2	2	-	96.5	30906125	-	202.1
PUT-163a-78083703-4166	-	frame	-	4	4	-	149.8	186507778	-	310.4
PUT-163a-78084243-4171	placed	-	1	-	1	153	-	211624890	320.8	-
PUT-163a-78085872-4176	-	placed	-	7	7	-	177.4	171735958	-	367.6
PUT-163a-78085872-4177	-	placed	-	7	7	-	177.4	171736126	-	367.6
PUT-163a-78085872-4178	-	-	-	-	7	-	-	171734171	-	-
PUT-163a-78085872-4180	-	frame	-	7	7	-	177.4	171734083	-	367.6
PUT-163a-78085872-4181	-	placed	-	7	7	-	177.4	171735922	-	367.6
PUT-163a-78085872-4182	-	-	-	-	7	-	-	171734222	-	-
PUT-163a-78085894-4183	-	frame	-	1	1	-	113.6	58364445	-	234
PUT-163a-78085894-4184	-	placed	-	1	1	-	113.6	58364423	-	234
PUT-163a-78086550-4187	placed	-	5	-	5	80	-	147980662	166.9	-
PUT-163a-78086732-4196	-	frame	-	10	10	-	32.3	20409552	-	66.8
PUT-163a-78087119-4200	-	-	-	-	5	-	-	215659822	-	-
PUT-163a-78087119-4201	-	-	-	-	5	-	-	215660111	-	-
PUT-163a-78087142-4202	placed	-	5	-	5	99.2	-	178801484	207.4	-
PUT-163a-78087243-4204	-	-	-	-	8	-	-	116860792	-	-
PUT-163a-78087243-4205	placed	-	8	-	8	82.4	-	116860744	170.5	-
PUT-163a-78087768-4207	-	placed	-	1	1	-	308.7	290805843	-	634.9
PUT-163a-78087876-4209	-	-	-	-	7	-	-	7507344	-	-
PUT-163a-78087967-4211	placed	-	3	-	3	185.9	-	220506868	388.5	-
PUT-163a-78087967-4212	-	-	-	-	3	-	-	220506908	-	-
PUT-163a-78088608-4213	-	frame	-	5	5	-	110.7	88658938	-	231.7
PUT-163a-78088908-4222	-	-	-	-	6	-	-	152207633	-	-
PUT-163a-78089347-4224	-	-	-	-	8	-	-	171213488	-	-
PUT-163a-78089347-4225	-	-	-	-	8	-	-	171213375	-	-
PUT-163a-78089897-4230	-	-	-	-	5	-	-	62265685	-	-
PUT-163a-78089980-4231	-	placed	-	1	1	-	304.9	288854839	-	627
PUT-163a-78089980-4232	-	placed	-	1	1	-	304.9	288854527	-	626.9
PUT-163a-78089980-4234	-	placed	-	1	1	-	304.9	288855192	-	626.9
PUT-163a-78089980-4237	-	placed	-	1	1	-	304.9	288855000	-	626.9
PUT-163a-78091380-4239	-	-	-	-	5	-	-	165656648	-	-
PUT-163a-78091466-4240	-	-	-	-	6	-	-	73905001	-	-
PUT-163a-78091466-4241	placed	-	6	-	6	16.1	-	73904998	33.8	-
PUT-163a-78091767-4245	-	frame	-	2	2	-	102.5	36592521	-	214.8
PUT-163a-78092140-4247	frame	-	2	-	2	0	-	1285001	0	-
PUT-163a-78092140-4249	placed	placed	2	2	2	0	15.4	1283721	0	34.9
PUT-163a-78092237-4250	frame	-	8	-	8	80.6	-	110988886	166.9	-
PUT-163a-78092237-4251	-	-	-	-	8	-	-	110988894	-	-
PUT-163a-78092282-4253	placed	frame	2	2	2	113.3	151.7	188055661	234.9	316.9
PUT-163a-78092282-4254	-	-	-	-	2	-	-	188055765	-	-
PUT-163a-78092706-4257	-	placed	-	3	3	-	78.9	138122637	-	163.4
PUT-163a-78092706-4259	-	-	-	-	3	-	-	138122644	-	-
PUT-163a-78092903-4261	-	-	-	-	1	-	-	299560371	-	-
PUT-163a-78093215-4263	placed	placed	8	8	8	137.9	191.5	169688706	288.1	398.1
PUT-163a-78103544-4264	-	placed	-	3	3	-	90	155960502	-	186.2
PUT-163a-78103662-4265	placed	placed	2	2	2	16.2	28.3	3806120	33.4	61.9
PUT-163a-78105032-4267	-	-	-	-	1	-	-	151023797	-	-
PUT-163a-78105559-4270	-	placed	-	1	1	-	295.6	284010291	-	607.7
PUT-163a-78106858-4272	-	-	-	-	1	-	-	190747955	-	-
PUT-163a-78107436-4275	-	-	-	-	1	-	-	196589117	-	-
PUT-163a-78108031-4276	-	frame	-	8	8	-	164.9	164866713	-	342.9
PUT-163a-78108989-4283	placed	placed	7	7	7	65.4	111.3	133943986	137.7	231.1
PUT-163a-78109082-4284	-	placed	-	5	5	-	96.3	56019323	-	201.4
PUT-163a-78109095-4286	-	-	-	-	8	-	-	149044244	-	-
PUT-163a-78109387-4288	placed	-	3	-	-	111.5	-	-	233.8	-
PUT-163a-78110296-4293	-	placed	-	2	2	-	162.5	193497384	-	338.9
PUT-163a-78110296-4294	-	-	-	-	2	-	-	193497332	-	-
PUT-163a-78110296-4295	placed	placed	2	2	2	117	162.5	193497630	242.6	338.9
PUT-163a-78110296-4297	placed	frame	2	2	2	117	162.5	193497611	242.6	338.9
PUT-163a-78110485-4302	-	-	-	-	1	-	-	189358037	-	-
PUT-163a-78110589-4304	-	placed	-	3	3	-	64.1	38240705	-	132.9
PUT-163a-78112154-4305	-	frame	-	5	5	-	199.2	211978935	-	414.1
PUT-163a-78112211-4308	-	-	-	-	6	-	-	103440074	-	-
PUT-163a-78112739-4310	-	placed	-	4	4	-	69.2	41032807	-	143.1
PUT-163a-78112841-4311	placed	-	7	-	7	37.9	-	41740308	79	-
PUT-163a-78112841-4312	placed	-	7	-	7	37.9	-	41740287	79	-
PUT-163a-78113073-4313	placed	-	3	-	3	75.8	-	58715038	158.8	-
PUT-163a-78113073-4314	placed	-	3	-	3	75.8	-	58714575	158.8	-
PUT-163a-78113253-4315	placed	-	4	-	4	148.8	-	233121674	310.7	-
PUT-163a-78113253-4316	placed	-	4	-	4	148.8	-	233120915	310.7	-
PUT-163a-78113898-4320	-	-	-	-	6	-	-	75517507	-	-
PUT-163a-78113898-4323	placed	placed	6	6	6	16.3	29.4	75517239	34.3	61.2
PUT-163a-78115415-4342	-	-	-	-	4	-	-	2526276	-	-
PUT-163a-78115415-4343	placed	-	4	-	4	3.5	-	2526197	7.4	-
PUT-163a-78115415-4344	frame	-	4	-	4	3.5	-	2526167	7.4	-
PUT-163a-78115808-4348	-	-	-	-	2	-	-	209927278	-	-
PUT-163a-78115808-4349	placed	-	2	-	2	140.4	-	209927506	291.3	-
PUT-163a-78116027-4353	-	-	-	-	8	-	-	23771334	-	-
PUT-163a-78116027-4354	-	-	-	-	8	-	-	23771379	-	-
PUT-163a-78116065-4356	-	frame	-	1	1	-	71.7	32542195	-	148.1
PUT-163a-78116163-4359	placed	placed	10	10	10	49.9	54.3	111843535	103	112.8
PUT-163a-78116163-4360	placed	placed	10	10	10	49.9	54.3	111843474	103	112.8
PUT-163a-78118553-4379	placed	-	4	-	4	75.3	-	71986628	157.2	-
PUT-163a-78119421-4381	frame	-	6	-	6	117.1	-	163869634	244	-
PUT-163a-78119421-4384	-	placed	-	6	6	-	164.6	163869773	-	340.7
PUT-163a-78119421-4385	-	placed	-	6	6	-	164.3	163869556	-	340.1
PUT-163a-78120078-4386	-	frame	-	3	3	-	46	17430245	-	95.7
PUT-163a-78120078-4387	-	-	-	-	3	-	-	17430258	-	-
PUT-163a-78120310-4388	-	-	-	-	7	-	-	157280694	-	-
PUT-163a-78121045-4390	placed	frame	3	3	3	145.1	158.3	200702122	303.9	326.6
PUT-163a-78121212-4392	-	-	-	-	1	-	-	299559822	-	-
PUT-163a-78121249-4393	-	-	-	-	3	-	-	145737736	-	-
PUT-163a-78121249-4394	-	-	-	-	3	-	-	145737834	-	-
PUT-163a-78121249-4396	placed	-	3	-	3	85.8	-	145737837	180	-
PUT-163a-78121863-4398	-	-	-	-	6	-	-	165136396	-	-
PUT-163a-78122363-4401	-	frame	-	1	1	-	296.6	285227497	-	609.8
PUT-163a-78122363-4402	placed	-	1	-	1	217.1	-	285228530	454.9	-
PUT-163a-78122682-4405	-	frame	-	4	4	-	59.2	24909405	-	122.4
PUT-163a-78122693-4409	-	placed	-	5	-	-	170.2	-	-	354.7
PUT-163a-78122776-4410	-	frame	-	9	9	-	187.9	154548959	-	388.6
PUT-163a-78122842-4411	-	-	-	-	-	-	-	-	-	-
PUT-163a-78122849-4414	-	-	-	-	-	-	-	-	-	-
PUT-163a-78122879-4417	-	placed	-	1	1	-	268.4	263148351	-	551.9
PUT-163a-78123293-4429	-	-	-	-	2	-	-	145019270	-	-
PUT-163a-78123541-4431	placed	-	7	-	7	77	-	153100989	162.3	-
PUT-163a-78123660-4432	placed	-	7	-	7	43.1	-	111658183	90.3	-
PUT-163a-78123661-4433	placed	-	7	-	7	43.1	-	111659433	90.3	-
PUT-163a-78123661-4434	placed	-	7	-	7	43.1	-	111659166	90.3	-
PUT-163a-78123661-4435	placed	-	7	-	7	43.1	-	111659402	90.3	-
PUT-163a-78123795-4439	-	-	-	-	9	-	-	144307969	-	-
PUT-163a-78124186-4441	-	-	-	-	2	-	-	146019040	-	-
PUT-163a-78124186-4445	placed	-	2	-	2	99.8	-	146019190	207.4	-
PUT-163a-78125205-4455	placed	-	10	-	10	37	-	15550017	76.7	-
PUT-163a-84626286-4456	-	-	-	-	5	-	-	12274590	-	-
PUT-163a-84969550-4459	-	frame	-	3	3	-	66.6	47849599	-	138
PUT-163a-84969550-4460	frame	-	3	-	3	74.5	-	47849718	155.8	-
PUT-163a-86466121-4477	placed	frame	2	2	2	39.2	59.4	12102777	81.1	125.5
PUT-163a-86466287-4481	placed	frame	1	1	1	165.8	228	229898788	348.1	469.4
PUT-163a-86466287-4482	placed	placed	1	1	1	165.8	228	229898718	348.1	469.4
PUT-163a-86466287-4483	-	-	-	-	1	-	-	229898856	-	-
PUT-163a-86468823-4491	frame	frame	6	6	6	52.1	93.4	120879772	109.6	194.2
PUT-163a-86469191-4494	placed	-	6	-	6	52.5	-	122126334	110.3	-
PUT-163a-86469720-4496	-	-	-	-	8	-	-	170316558	-	-
PUT-163a-86469720-4499	-	placed	-	8	8	-	196.9	170316976	-	409.3
PUT-163a-86470670-4501	placed	-	9	-	9	66.6	-	39670383	137.2	-
PUT-163a-86470789-4502	-	-	-	-	1	-	-	5740302	-	-
PUT-163a-86470789-4503	placed	-	1	-	1	19.3	-	5740373	39.8	-
PUT-163a-86470789-4504	-	-	-	-	1	-	-	5740354	-	-
PUT-163a-86471385-4507	-	-	-	-	1	-	-	254986403	-	-
PUT-163a-86471385-4508	-	placed	-	1	1	-	257.6	254986391	-	530.1
PUT-163a-86472589-4510	placed	-	6	-	6	83.3	-	153257020	173.9	-
PUT-163a-86473168-4518	-	-	-	-	3	-	-	212156590	-	-
PUT-163a-86473403-4519	-	-	-	-	4	-	-	32530819	-	-
PUT-163a-86473403-4520	placed	-	4	-	4	67.5	-	32531027	140.7	-
PUT-163a-86475047-4524	placed	placed	8	8	8	134.4	185.3	169088324	280.9	385.1
PUT-163a-88747038-4526	frame	-	1	-	1	215	-	283862456	450.7	-
PUT-163a-88747784-4527	frame	-	10	-	10	72.6	-	138191759	151.2	-
PUT-163a-88748877-4533	-	-	-	-	5	-	-	3057217	-	-
PUT-163a-88749542-4536	-	-	-	-	8	-	-	172224419	-	-
PUT-163a-88750800-4538	-	frame	-	9	9	-	146.2	146305103	-	302.3
PUT-163a-88750800-4539	-	-	-	-	9	-	-	146305294	-	-
PUT-163a-88751295-4540	-	-	-	-	3	-	-	6304762	-	-
PUT-163a-88751295-4541	-	-	-	-	3	-	-	6304813	-	-
PUT-163a-88752620-4549	frame	-	5	-	5	60.6	-	20772915	125.5	-
PUT-163a-88752753-4552	-	-	-	-	8	-	-	100958428	-	-
PUT-163a-88752821-4554	-	-	-	-	8	-	-	156625025	-	-
PUT-163a-88752821-4558	-	-	-	-	8	-	-	156625241	-	-
PUT-163a-88753790-4562	-	-	-	-	8	-	-	13596862	-	-
PUT-163a-88754120-4563	frame	placed	3	3	3	145.1	158.3	200702050	303.9	326.6
PUT-163a-88754338-4567	-	placed	-	9	9	-	100.5	118451353	-	207.7
PUT-163a-88754607-4569	placed	-	6	-	6	38.8	-	108061240	81.4	-
PUT-163a-88754607-4571	placed	-	6	-	6	38.8	-	108060971	81.4	-
PUT-163a-88754607-4573	-	-	-	-	6	-	-	108061275	-	-
PUT-163a-88754682-4574	-	placed	-	8	8	-	101	103312502	-	210.7
PUT-163a-88754682-4575	-	frame	-	8	8	-	100.7	103312474	-	210.1
PUT-163a-88755043-4579	-	-	-	-	10	-	-	22125640	-	-
PUT-163a-88756199-4581	-	-	-	-	6	-	-	161416279	-	-
PUT-163a-89246749-4594	-	-	-	-	6	-	-	160701435	-	-
PUT-163a-89247608-4605	-	-	-	-	7	-	-	150290594	-	-
PUT-163a-89247608-4606	-	-	-	-	7	-	-	150290645	-	-
PUT-163a-89247801-4610	-	-	-	-	6	-	-	137859940	-	-
PUT-163a-89247801-4612	placed	-	6	-	6	61	-	137859871	127.9	-
PUT-163a-89248979-4617	-	placed	-	7	7	-	100.2	128121440	-	208.2
PUT-163a-89248979-4619	-	-	-	-	7	-	-	128121339	-	-
PUT-163a-89248979-4620	-	-	-	-	7	-	-	128121511	-	-
PUT-163a-89248979-4622	-	-	-	-	7	-	-	128121322	-	-
PUT-163a-89249187-4625	frame	-	4	-	4	71.2	-	37023987	148.5	-
PUT-163a-89249187-4626	-	-	-	-	4	-	-	37023932	-	-
PUT-163a-89249187-4628	-	-	-	-	4	-	-	37023868	-	-
PUT-163a-89249339-4630	placed	frame	10	10	10	49.8	52.7	108378345	102.8	109.4
PUT-163a-89249339-4631	frame	placed	10	10	10	49.8	52.7	108378288	102.8	109.4
PUT-163a-89249339-4632	placed	placed	10	10	10	49.8	52.7	108378363	102.8	109.4
PUT-163a-89249343-4633	-	-	-	-	9	-	-	30844365	-	-
PUT-163a-89249801-4639	-	placed	-	8	8	-	82.7	25015578	-	172.7
PUT-163a-89249801-4641	-	frame	-	8	8	-	82.7	25015633	-	172.7
PUT-163a-89249846-4642	-	frame	-	1	1	-	139.8	86166459	-	288.1
PUT-163a-89250869-4646	-	frame	-	1	1	-	40.8	12517267	-	84
PUT-163a-89252215-4648	-	-	-	-	8	-	-	164188963	-	-
PUT-163a-89252215-4653	-	-	-	-	8	-	-	164188652	-	-
PUT-163a-89252435-4659	placed	-	10	-	10	58.7	-	132030342	121.8	-
PUT-163a-89252658-4661	-	-	-	-	7	-	-	130319852	-	-
PUT-163a-89252658-4662	-	-	-	-	7	-	-	130319775	-	-
PUT-163a-89252858-4663	placed	frame	7	7	7	27.2	52.8	11442302	56.3	109.9
PUT-163a-89754492-4670	-	placed	-	10	10	-	37.8	76224930	-	78.3
PUT-163a-89754706-4671	placed	-	7	-	7	33.1	-	19497183	68.4	-
PUT-163a-89754706-4672	placed	placed	7	7	7	33.1	61.6	19497325	68.4	128.3
PUT-163a-89756005-4673	placed	-	3	-	3	76.4	-	93205028	160	-
PUT-163a-89757491-4674	-	frame	-	7	-	-	57	-	-	118.8
PUT-163a-89759564-4684	-	placed	-	5	5	-	210.3	213908962	-	436.8
PUT-163a-89759564-4685	-	placed	-	5	5	-	210.3	213909177	-	436.8
PUT-163a-89759704-4687	-	placed	-	1	1	-	246.1	246817049	-	506.4
PUT-163a-89759744-4692	-	-	-	-	1	-	-	205189764	-	-
PUT-163a-89762606-4702	-	-	-	-	2	-	-	7191765	-	-
PUT-163a-89762653-4707	-	placed	-	5	5	-	50.9	8134415	-	107.2
PUT-163a-89763149-4708	placed	placed	5	5	5	111.3	149.4	191361248	232.6	312.2
PUT-163a-89763149-4709	placed	placed	5	5	5	111.3	149.4	191361140	232.6	312.2
PUT-163a-89763353-4712	-	placed	-	4	-	-	82	-	-	170
PUT-163a-89763353-4714	-	-	-	-	5	-	-	179761225	-	-
PUT-163a-91049286-4723	-	-	-	-	9	-	-	144297865	-	-
PUT-163a-91049497-4724	-	-	-	-	5	-	-	12565656	-	-
PUT-163a-91049497-4725	-	-	-	-	5	-	-	12567844	-	-
PUT-163a-91049497-4726	-	-	-	-	5	-	-	12567838	-	-
PUT-163a-91050968-4727	placed	-	5	-	5	98.2	-	177663086	205.3	-
PUT-163a-91053178-4730	-	placed	-	9	9	-	188.5	154640916	-	389.8
PUT-163a-91054620-4735	-	-	-	-	1	-	-	237087492	-	-
PUT-163a-91054620-4736	-	-	-	-	1	-	-	237087552	-	-
PUT-163a-91054912-4739	-	placed	-	1	1	-	94.1	46064096	-	193.8
PUT-163a-91054926-4741	-	-	-	-	4	-	-	219996436	-	-
PUT-163a-91055763-4742	placed	-	2	-	2	141.7	-	210958981	294.2	-
PUT-163a-91055993-4743	-	-	-	-	1	-	-	222720881	-	-
PUT-163a-91055993-4744	-	-	-	-	1	-	-	222720749	-	-
PUT-163a-91056577-4755	placed	-	5	-	5	132.5	-	204628597	276	-
PUT-163a-91870981-4763	-	-	-	-	7	-	-	18222359	-	-
PUT-163a-91871509-4764	-	-	-	-	7	-	-	141002983	-	-
PUT-163a-91872419-4768	-	-	-	-	8	-	-	105567043	-	-
PUT-163a-91872419-4769	placed	-	8	-	8	77.5	-	105566792	160.5	-
PUT-163a-91872856-4771	placed	-	4	-	4	145.8	-	229902592	304.6	-
PUT-163a-91873336-4773	-	frame	-	5	5	-	86.6	31131707	-	181.2
PUT-163a-91873854-4774	placed	placed	8	8	8	68.1	91.4	85863995	140.8	191.1
PUT-163a-91873854-4775	placed	-	8	-	8	68.1	-	85864051	140.8	-
PUT-163a-91874258-4778	-	-	-	-	5	-	-	130658666	-	-
PUT-163a-91874274-4780	placed	placed	10	10	10	49.9	54.3	112093738	103.1	112.8
PUT-163a-91875212-4781	-	-	-	-	5	-	-	7724698	-	-
PUT-163a-91875212-4782	-	-	-	-	5	-	-	7724714	-	-
PUT-163a-91877872-4792	placed	-	7	-	7	27.2	-	13209205	56.3	-
PUT-163a-91878433-4794	placed	-	10	-	10	60.4	-	132702129	125.4	-
PUT-163a-91878761-4795	-	-	-	-	8	-	-	6856360	-	-
PUT-163a-91878761-4796	placed	-	8	-	8	26.2	-	6856313	54.8	-
PUT-163a-93011727-4797	-	-	-	-	1	-	-	277849479	-	-
PUT-163a-93011727-4798	-	-	-	-	1	-	-	277850711	-	-
PUT-163a-93012953-4804	placed	-	7	-	7	96.1	-	162155226	202.4	-
PUT-163a-93013486-4809	placed	-	2	-	-	186.9	-	-	387	-
PUT-163a-93013517-4810	-	placed	-	9	9	-	168.6	151764660	-	348.7
PUT-163a-93013701-4812	placed	placed	4	4	4	146	179.9	230213027	305	371.5
PUT-163a-93014139-4814	-	placed	-	10	10	-	44	80051436	-	91.1
PUT-163a-93015162-4825	-	placed	-	3	3	-	70	106957725	-	145.2
PUT-163a-93015241-4826	placed	-	8	-	8	146.8	-	171565941	306.2	-
PUT-163a-93015957-4829	placed	-	5	-	5	83.9	-	163228400	175.3	-
PUT-163a-93016565-4831	-	placed	-	5	5	-	50.9	7996427	-	107.2
PUT-163a-93016584-4835	-	-	-	-	9	-	-	105691600	-	-
PUT-163a-93016767-4837	placed	placed	1	1	1	54.8	64.4	26150933	114	133.1
PUT-163a-93017150-4839	-	-	-	-	7	-	-	161700308	-	-
PUT-163a-93280940-4840	placed	-	5	-	5	77.8	-	94443945	162.2	-
PUT-163a-93281192-4841	placed	placed	5	5	5	79.6	116.5	147539836	166	244.2
PUT-163a-93281684-4843	-	frame	-	6	6	-	117.3	147656140	-	243.5
PUT-163a-93281720-4844	-	placed	-	5	5	-	113.1	130501052	-	237
PUT-163a-93282272-4846	-	placed	-	3	3	-	77.6	136163216	-	160.9
PUT-163a-93283750-4847	placed	placed	5	5	5	58.8	79.8	18452835	121.9	167.2
PUT-163a-93283750-4848	placed	placed	5	5	5	58.8	79.9	18452726	121.9	167.3
PUT-163a-93283750-4849	placed	placed	5	5	5	58.8	79.8	18452810	121.9	167.2
PUT-163a-93283750-4850	-	-	-	-	5	-	-	18452570	-	-
PUT-163a-94472096-4855	placed	placed	6	6	6	46	85.3	112512580	96.3	177.5
PUT-163a-94472096-4856	placed	placed	6	6	6	46	85.3	112515260	96.3	177.5
PUT-163a-94472707-4860	-	placed	-	9	9	-	170.2	152088353	-	352
PUT-163a-94473548-4861	-	-	-	-	-	-	-	-	-	-
PUT-163a-94473548-4862	-	-	-	-	-	-	-	-	-	-
PUT-163a-94473612-4863	-	-	-	-	6	-	-	6268078	-	-
PUT-163a-94473612-4864	-	placed	-	6	6	-	5.2	6268139	-	10.6
PUT-163a-94473788-4869	placed	-	4	-	4	67.5	-	32530097	140.7	-
PUT-163a-94473855-4870	-	-	-	-	3	-	-	228720304	-	-
PUT-163a-94475287-4875	-	-	-	-	6	-	-	158198759	-	-
PUT-163a-94475287-4876	placed	-	6	-	6	93.9	-	158198766	195.7	-
PUT-163a-94475607-4877	-	frame	-	7	7	-	182.8	172580930	-	378.6
PUT-163a-94476049-4878	placed	-	1	-	1	167.5	-	232180798	351.5	-
PUT-163a-94477249-4885	placed	-	3	-	3	129.5	-	187053517	271.2	-
PUT-163a-94477459-4887	-	frame	-	6	6	-	123.6	149823632	-	256.3
PUT-163a-94477459-4888	-	placed	-	6	6	-	123.6	149823732	-	256.3
PUT-163a-94477459-4889	-	-	-	-	6	-	-	149823702	-	-
PUT-163a-94477459-4890	-	placed	-	6	6	-	123.6	149823628	-	256.3
PUT-163a-94477564-4891	-	-	-	-	4	-	-	3109903	-	-
PUT-163a-94477564-4893	frame	-	4	-	4	7.2	-	3109838	14.9	-
PUT-163a-94478236-4898	-	-	-	-	2	-	-	201417657	-	-
PUT-163a-94479071-4899	-	-	-	-	3	-	-	219786318	-	-
PUT-163a-94480077-4901	-	placed	-	9	9	-	119.2	137413358	-	246.4
PUT-163a-94480077-4903	-	placed	-	9	9	-	119.4	137413641	-	246.8
PZA00001.8	-	frame	-	8	8	-	171.6	166078830	-	356.7
PZA00003.11	-	-	-	-	6	-	-	121697500	-	-
PZA00003.5	-	-	-	-	6	-	-	121697395	-	-
PZA00004.2	-	-	-	-	5	-	-	13621123	-	-
PZA00005.2	placed	frame	4	4	4	167.1	203	237391404	348.9	419.4
PZA00005.8	placed	placed	4	4	4	167.1	203	237391332	348.9	419.4
PZA-000061001	-	-	-	-	2	-	-	33346033	-	-
PZA00006.16	-	-	-	-	6	-	-	86257854	-	-
PZA00007.1	-	-	-	-	10	-	-	144616587	-	-
PZA00013.8	-	-	-	-	1	-	-	264163814	-	-
PZA-000148003	-	-	-	-	5	-	-	164727639	-	-
PZA00017.1	-	-	-	-	1	-	-	35578083	-	-
PZA00017.4	-	-	-	-	1	-	-	35578167	-	-
PZA-000175002	-	-	-	-	1	-	-	8558256	-	-
PZA00020.1	-	-	-	-	8	-	-	165411598	-	-
PZA-000211007	-	-	-	-	7	-	-	131186613	-	-
PZA-000222007	-	-	-	-	5	-	-	59271817	-	-
PZA00029.11	-	-	-	-	2	-	-	147311129	-	-
PZA00029.12	-	-	-	-	2	-	-	147311042	-	-
PZA00029.17	placed	-	2	-	2	99.8	-	147310722	207.4	-
PZA-000310005	-	placed	-	10	10	-	32.3	20409576	-	66.8
PZA-000349003	placed	-	2	-	2	67	-	21283667	138.5	-
PZA-000399010	placed	placed	4	4	4	140.3	175.6	224036845	292.9	363
PZA-000403005	placed	placed	1	1	1	162.3	221.7	224079095	340.4	456.4
PZA-000405002	placed	frame	7	7	7	73.8	120.7	144130314	155.5	250.8
PZA-000422002	-	-	-	-	8	-	-	154682448	-	-
PZA-000429001	-	-	-	-	8	-	-	145842587	-	-
PZA00043.1	-	-	-	-	-	-	-	-	-	-
PZA00043.7	-	-	-	-	7	-	-	172926856	-	-
PZA00045.1	-	placed	-	8	8	-	110.2	118191980	-	229.8
PZA00045.4	-	-	-	-	8	-	-	118191829	-	-
PZA00047.2	-	placed	-	3	3	-	166.7	205627388	-	344
PZA00048.1	-	-	-	-	10	-	-	98715751	-	-
PZA00048.2	-	-	-	-	10	-	-	98715675	-	-
PZA00049.12	-	placed	-	8	8	-	119.9	134066246	-	249.5
PZA-000492026	-	placed	-	4	4	-	110	161070862	-	227.7
PZA00050.9	-	-	-	-	1	-	-	296575998	-	-
PZA-000516003	-	-	-	-	8	-	-	164866616	-	-
PZA-000524002	-	-	-	-	5	-	-	133338936	-	-
[truncated: 48,519 more rows]
