# Supplementary material for: A Large Maize (Zea mays L.) SNP Genotyping Array: Development and Germplasm Genotyping, and Genetic Mapping to Compare with the B73 Reference Genome
Source: PLoS One. 2011 Dec 8;6(12):e28334. doi: 10.1371/journal.pone.0028334 (PMC3234264; doi:10.1371/journal.pone.0028334)
Supplement: Table S10 — Position of markers for which the chromosomal assignments on the genetic map and on the B73 sequence do not agree. B73 genome chrom: chromosomal assignment based on the B73 genome sequence; Genetic chrom: chromosomal assignment based on the genetic mapping in the mapping population. Predicted coordinate on B73 genome: homothetically estimated physical positions based on the genetic mapping results. (XLS) [file pone.0028334.s016.xls]

## Sheet: Feuille1
Supplementary Table S10: markers with putative chromosome assignment errors in the B73 sequence
SNP name	B73 genome chrom	Mapping panel	Genetic chrom	Predicted coordinate on B73 genome*
PZE-107019338	7	LHRF	1	148098568
ZM012095-0708	10	LHRF	2	1145381
PZE-110090193	10	IBM	2	16103641
PZE-110090205	10	IBM	2	16103641
PZE-110090052	10	IBM	2	16134010
PZE-110090075	10	IBM	2	16134010
PZE-110090076	10	IBM	2	16134010
PZE-110090205	10	LHRF	2	16335733
PZA03501.1	10	IBM	2	16407116
PZE-110089537	10	IBM	2	16467806
PZE-110090076	10	LHRF	2	16535150
PZE-110090052	10	LHRF	2	16614916
PZE-110090075	10	LHRF	2	16614916
PZE-110089752	10	LHRF	2	16654800
PZA03501.1	10	LHRF	2	16894100
PZE-110089655	10	LHRF	2	16894100
PZE-108045064	8	IBM	2	112788284
PZE-108045073	8	IBM	2	112788284
PZE-108045079	8	IBM	2	112788284
PZE-108045086	8	IBM	2	112788284
PZE-108045102	8	IBM	2	112788284
SYN10111	8	IBM	2	112788284
PZE-101077773	1	LHRF	2	234926488
PUT-163a-17930775-1188	10	LHRF	3	107478100
PUT-163a-50330221-2211	2	LHRF	4	11151584
PUT-163a-50330221-2211	2	IBM	4	11451051
PZE-101146980	1	LHRF	4	62990180
PUT-163a-148942702-460	1	LHRF	5	16844428
PZA02862.10	4	IBM	5	76107349
PZA02862.10	4	LHRF	5	76461442
PZE-104025045	4	LHRF	5	157639080
PZA03317.1	4	LHRF	5	190153936
PZA03317.1	4	IBM	5	190313489
PZE-103128711	3	IBM	6	148380603
PZE-107032178	7	LHRF	6	166307115
SYN5585	2	LHRF	7	21790910
SYN5581	2	IBM	7	22956279
SYN5585	2	IBM	7	22956279
PZE-110053442	10	LHRF	7	161371781
SYN4070	5	LHRF	7	174948132
PZE-103000238	3	LHRF	8	86664349
PUT-163a-60346954-2563	3	IBM	8	160696342
PZE-109029454	6	IBM	9	29277746
PUT-163a-14245519-343	2	IBM	9	148396766
PUT-163a-14245519-343	2	LHRF	9	148617184
PZE-106037049	6	IBM	10	81789842
PUT-163a-78078266-4126	2	LHRF	10	148972458
