# Supplementary material for: A Large Maize (Zea mays L.) SNP Genotyping Array: Development and Germplasm Genotyping, and Genetic Mapping to Compare with the B73 Reference Genome
Source: PLoS One. 2011 Dec 8;6(12):e28334. doi: 10.1371/journal.pone.0028334 (PMC3234264; doi:10.1371/journal.pone.0028334)
Supplement: Table S11 — List of major non-colinear regions between genetic and physical maps. The names of the regions are the same as in Figure 6. (XLS) [file pone.0028334.s017.xls]

## Sheet: TABLE
Supplementary Table S11: List of major regions containing markers non-colinear between genetic and physical maps
chromosome	region	map	first marker	last marker	type of non-colinearity
2	2.1L	LHRF	PUT-163a-16922761-1076	PZE-102002492	displaced marker
2	2.2L	LHRF	PUT-163a-78110296-4297	PZE-102180652	displaced marker
2	2.3I	IBM	PUT-163a-71446738-3385	PZE-102193904	inverted segments in same region
2	2.3L	LHRF	SYN20256	SYN6914
3	3.1I	IBM	PZE-103053111	PZE-103072120	inverted segments in same region
3	3.1L	LHRF	PZE-103051969	PZE-103075826
5	5.1L	LHRF	PZE-105127954	SYN31100	displaced marker
6	6.1L	LHRF	PZE-106006362	PZE-106008388	inverted segment
6	6.2I	IBM	SYN23500	PZE-106061431	displaced segment in same region
6	6.2L	LHRF	SYN14084	PZE-106061440
7	7.1I	IBM	SYN22406	SYN22167	inverted segments in same region
7	7.1L	LHRF	PZE-107079545	PZE-107084721
9	9.1I	IBM	PZE-109066337	PZE-109069697	inverted markers in same region
9	9.1L	LHRF	PZE-109065969	PUT-163a-78075531-4099
