# Supplementary material for: A Large Maize (Zea mays L.) SNP Genotyping Array: Development and Germplasm Genotyping, and Genetic Mapping to Compare with the B73 Reference Genome
Source: PLoS One. 2011 Dec 8;6(12):e28334. doi: 10.1371/journal.pone.0028334 (PMC3234264; doi:10.1371/journal.pone.0028334)
Supplement: Table S12 — List of 274 investigated maize lines with assignment of the respective class. Sheet 1: List of lines; Sheet 2: Lines sorted according to groups defined in Figure 4. (XLS) [file pone.0028334.s018.xls]

## Sheet: Maize material for cluster file
Supplementary Table S12: List of 274 maize lines
Index	Line Name	Group	Seed source number
1	B73-1	Control	PI 550473
2	B73xMo17-1	Control
3	Mo17-1	Control	PI 558532
4	B73-2	Control	PI 550473
5	CML103	NAM parents	Ames 19284
6	B73xMo17-2	Control
7	NC350	NAM parents	Ames 27171
8	B73xB97	NAM F1
9	B73xCML333	NAM F1
10	B73xM37W	NAM F1
11	B73xW22 R-r:standard(Brink)	NAM F1
12	TIP-496.2	Teosinte inbred
13	TIP-517.2	Teosinte inbred
14	Mo17-2	Control	PI 558532
15	CML228	NAM parents	Ames 27088
16	Ki3	NAM parents	Ames 27123
17	NC358	NAM parents	Ames 27175
18	B73xCML52	NAM F1
19	B73xHp301	NAM F1
20	B73xNC350	NAM F1
21	TIP-466.2	Teosinte inbred
22	TIP-469.2	Teosinte inbred
23	Ki14-1	Holland pop	Ames 27259
24	Florida 56	PVP
25	CML247	NAM parents	PI 595541
26	Ki11	NAM parents	Ames 27124
27	Oh7B	NAM parents	Ames 19323
28	B73xCML69	NAM F1
29	B73xIl14H	NAM F1
30	B73xNC358	NAM F1
31	TIP-529.2	Teosinte inbred
32	TIP-512.2	Teosinte inbred
33	Ki14-2	Holland pop	Ames 27259
34	LH1	PVP
35	CML277	NAM parents	PI 595550
36	Ky21	NAM parents	Ames 27130
37	Oh43-1	NAM parents	Ames 19288
38	B73xCML103	NAM F1
39	B73xKi3	NAM F1
40	B73xOh43	NAM F1
41	TIP-521.2	Teosinte inbred
42	TIP-503.2	Teosinte inbred
43	TIP-475.2	Teosinte inbred
44	B73xCML254	Holland pop
45	P737M20	PVP
46	CML322	NAM parents	Ames 27096
47	M37W	NAM parents	Ames 27133
48	P39	NAM parents	Ames 28186
49	CML228xB73	NAM F1
50	B73xKi11	NAM F1
51	B73xOh7B	NAM F1
52	TIP-462.2	Teosinte inbred
53	TIP-485.2	Teosinte inbred
54	TIP-489.2	Teosinte inbred
55	B73xKi14	Holland pop
56	B97-1	NAM parents	PI 564682
57	CML333	NAM parents	Ames 27101
58	M162W
59	Tx303	NAM parents	Ames 19327
60	B73xCML247	NAM F1
61	B73xKy21	NAM F1
62	B73xP39	NAM F1
63	TIP-523.2	Teosinte inbred
64	TIP-534.2	Teosinte inbred
65	B97-2	Holland pop	PI 564682
66	B97xCML254	Holland pop
67	CML52	NAM parents	PI 595561
68	Hp301	NAM parents	PI 587131
69	MO18W	NAM parents	PI 550441
70	Tzi8	NAM parents	PI 506246
71	B73xCML277	NAM F1
72	B73xMo18W	NAM F1
73	B73xTx303	NAM F1
74	TIP-454.2	Teosinte inbred
75	TIP-508.2	Teosinte inbred
76	CML254-1	Holland pop	PI 595542
77	B97xKi14	Holland pop
78	CMlL69	NAM parents	Ames 28184
79	Il14H	NAM parents	Ames 27118
80	MS71	NAM parents	PI 587137
81	W22 R-scm std	NAM parents
82	B73xCML322	NAM F1
83	B73xMS71	NAM F1
84	B73xTzi8	NAM F1
85	TIP-458.2	Teosinte inbred
86	TIP-498.2	Teosinte inbred
87	CML254-2	Holland pop	PI 595542
88	M0191	IBM_NAM
89	B73-3	Control	PI 550473
90	LH38	PVP
91	LH132	PVP
92	B73xMo17-3	Control
93	IB014	PVP
94	78002A	PVP
95	LH52	PVP
96	LH146Ht	PVP
97	MBPM	PVP
98	787	PVP
99	PHW65	PVP
100	Mo17-3	Control	PI 558532
101	792	PVP
102	LH39	PVP
103	207	PVP
104	CR1HT	PVP
105	MBNA	PVP
106	LH54	PVP
107	PHR36	PVP
108	LH156	PVP
109	PB80	PVP
110	790	PVP
111	11430	PVP
112	PHT60	PVP
113	NQ508	PVP
114	LH51	PVP
115	PHG50	PVP
116	Black Jewell 85	PVP
117	78004	PVP
118	LH57	PVP
119	PHW17	PVP
120	LH60	PVP
121	PHG86	PVP
122	793	PVP
123	2MA22	PVP
124	PHW52	PVP
125	ML606	PVP
126	MDF-13D	PVP
127	BO9	PVP
128	PHG71	PVP
129	78010	PVP
130	PHG47	PVP
131	764	PVP
132	LH85	PVP
133	IB02	PVP
134	LH149	PVP
135	MBST	PVP
136	PHW79	PVP
137	991	PVP
138	LH74	PVP
139	PHG35	PVP
140	6103	PVP
141	PHG83	PVP
142	PHG72	PVP
143	778	PVP
144	NS701	PVP
145	LH59	PVP
146	LH65	PVP
147	PHH93	PVP
148	NS501	PVP
149	POP-N-EAT	PVP
150	FAPW	PVP
151	B47	PVP
152	LH82	PVP
153	LH150	PVP
154	PHG84	PVP
155	779	PVP
156	807	PVP
157	PHK05	PVP
158	PHK76	PVP
159	PHN47	PVP
160	H8431	PVP
161	LP1 CMS HT	PVP
162	LH145	PVP
163	G80	PVP
164	LH93	PVP
165	5707	PVP
166	PHJ40	PVP
167	794	PVP
168	78371A	PVP
169	PHR25	PVP
170	PHT77	PVP
171	PHR32	PVP
172	S8324	PVP
173	FR19	PVP
174	PHG39	PVP
175	LH123HT	PVP
176	HBA1	PVP
177	4676A	PVP
178	PHZ51	PVP
179	LP5	PVP
180	FBHJ	PVP
181	PHV78	PVP
182	PHV63	PVP
183	PHR47	PVP
184	S8326	PVP
185	Mu-T1	Triplet
186	Va-T1	Triplet
187	K-T1	Triplet
188	Mu-T2	Triplet
189	Va-T2	Triplet
190	K-T2	Triplet
191	Mu-T4	Triplet
192	Va-T4	Triplet
193	K-T4	Triplet
194	Mu-T5	Triplet
195	Va-T5	Triplet
196	K-T5	Triplet
197	Mu-T6	Triplet
198	Va-T6	Triplet
199	K-T6	Triplet
200	Mu-T8	Triplet
201	Va-T8	Triplet
202	K-T8	Triplet
203	Mu-T9	Triplet
204	Va-T9	Triplet
205	K-T9	Triplet
206	Mu-T11	Triplet
207	Va-T11	Triplet
208	K-T11	Triplet
209	Mu-T12	Triplet
210	Va-T12	Triplet
211	K-T12	Triplet
212	B37	TraitGenetics Panel
213	B73	TraitGenetics Panel
214	OH43-2	TraitGenetics Panel
215	MO17	TraitGenetics Panel
216	F7=Fv7	TraitGenetics Panel
217	W401	TraitGenetics Panel
218	MBS847	TraitGenetics Panel
219	F252=FV252	TraitGenetics Panel
220	EP1	TraitGenetics Panel
221	D171	TraitGenetics Panel
222	CO255	TraitGenetics Panel
223	A632	TraitGenetics Panel
224	F2=FV2	TraitGenetics Panel
225	Pa91	TraitGenetics Panel
226	AK3_inra	INRA Panel
227	CH10_inra	INRA Panel
228	CL18_inra	INRA Panel
229	D105_inra	INRA Panel
230	EM1070_inra	INRA Panel
231	EM1174_inra	INRA Panel
232	EM1201_inra	INRA Panel
233	EM1433_inra	INRA Panel
234	EM1712_inra	INRA Panel
235	EM1866_inra	INRA Panel
236	EM2087_inra	INRA Panel
237	EP1_inra	INRA Panel
238	F471_inra	INRA Panel
239	F48_inra	INRA Panel
240	FC13_inra	INRA Panel
241	FC16_inra	INRA Panel
242	FC24_inra	INRA Panel
243	FC25_inra	INRA Panel
244	FC26_inra	INRA Panel
245	FV2_inra	INRA Panel
246	FV283_inra	INRA Panel
247	FV286_inra	INRA Panel
248	FV331_inra	INRA Panel
249	FV4_inra	INRA Panel
250	FV7_inra	INRA Panel
251	FV71_inra	INRA Panel
252	FV75_inra	INRA Panel
253	FV79_inra	INRA Panel
254	LO3_inra	INRA Panel
255	LO32_inra	INRA Panel
256	ND36_inra	INRA Panel
257	NYS302_inra	INRA Panel
258	P39_usa	INRA Panel
259	PB40R_inra	INRA Panel
260	PLS14_inra	INRA Panel
261	PLS27_inra	INRA Panel
262	PLS42_inra	INRA Panel
263	W15_inra	INRA Panel
264	W85_inra	INRA Panel
265	A374_inra	INRA Panel
266	C103_inra	INRA Panel
267	ND283_inra	INRA Panel
268	B73_cf	INRA Panel
269	OH43_cf	INRA Panel
270	MO17_cf	INRA Panel
271	FV252_cf	INRA Panel
272	MBS847_cf	INRA Panel
273	FV2	Inbred Line (LHRF parent)
274	FV252	Inbred Line (LHRF parent)

## Sheet: Sorted by material type
Index	Line Name	Group
1	B73-1	Control
2	B73xMo17-1	Control
3	Mo17-1	Control
4	B73-2	Control
6	B73xMo17-2	Control
14	Mo17-2	Control
89	B73-3	Control
92	B73xMo17-3	Control
100	Mo17-3	Control
23	Ki14-1	Holland pop
33	Ki14-2	Holland pop
44	B73xCML254	Holland pop
55	B73xKi14	Holland pop
65	B97-2	Holland pop
66	B97xCML254	Holland pop
76	CML254-1	Holland pop
77	B97xKi14	Holland pop
87	CML254-2	Holland pop
88	M0191	IBM_NAM
273	FV2	Inbred Line (LHRF parent)
274	FV252	Inbred Line (LHRF parent)
226	AK3_inra	INRA Panel
227	CH10_inra	INRA Panel
228	CL18_inra	INRA Panel
229	D105_inra	INRA Panel
230	EM1070_inra	INRA Panel
231	EM1174_inra	INRA Panel
232	EM1201_inra	INRA Panel
233	EM1433_inra	INRA Panel
234	EM1712_inra	INRA Panel
235	EM1866_inra	INRA Panel
236	EM2087_inra	INRA Panel
237	EP1_inra	INRA Panel
238	F471_inra	INRA Panel
239	F48_inra	INRA Panel
240	FC13_inra	INRA Panel
241	FC16_inra	INRA Panel
242	FC24_inra	INRA Panel
243	FC25_inra	INRA Panel
244	FC26_inra	INRA Panel
245	FV2_inra	INRA Panel
246	FV283_inra	INRA Panel
247	FV286_inra	INRA Panel
248	FV331_inra	INRA Panel
249	FV4_inra	INRA Panel
250	FV7_inra	INRA Panel
251	FV71_inra	INRA Panel
252	FV75_inra	INRA Panel
253	FV79_inra	INRA Panel
254	LO3_inra	INRA Panel
255	LO32_inra	INRA Panel
256	ND36_inra	INRA Panel
257	NYS302_inra	INRA Panel
258	P39_usa	INRA Panel
259	PB40R_inra	INRA Panel
260	PLS14_inra	INRA Panel
261	PLS27_inra	INRA Panel
262	PLS42_inra	INRA Panel
263	W15_inra	INRA Panel
264	W85_inra	INRA Panel
265	A374_inra	INRA Panel
266	C103_inra	INRA Panel
267	ND283_inra	INRA Panel
268	B73_cf	INRA Panel
269	OH43_cf	INRA Panel
270	MO17_cf	INRA Panel
271	FV252_cf	INRA Panel
272	MBS847_cf	INRA Panel
8	B73xB97	NAM F1
9	B73xCML333	NAM F1
10	B73xM37W	NAM F1
11	B73xW22 R-r:standard(Brink)	NAM F1
18	B73xCML52	NAM F1
19	B73xHp301	NAM F1
20	B73xNC350	NAM F1
28	B73xCML69	NAM F1
29	B73xIl14H	NAM F1
30	B73xNC358	NAM F1
38	B73xCML103	NAM F1
39	B73xKi3	NAM F1
40	B73xOh43	NAM F1
49	CML228xB73	NAM F1
50	B73xKi11	NAM F1
51	B73xOh7B	NAM F1
60	B73xCML247	NAM F1
61	B73xKy21	NAM F1
62	B73xP39	NAM F1
71	B73xCML277	NAM F1
72	B73xMo18W	NAM F1
73	B73xTx303	NAM F1
82	B73xCML322	NAM F1
83	B73xMS71	NAM F1
84	B73xTzi8	NAM F1
5	CML103	NAM parents
7	NC350	NAM parents
15	CML228	NAM parents
16	Ki3	NAM parents
17	NC358	NAM parents
25	CML247	NAM parents
26	Ki11	NAM parents
27	Oh7B	NAM parents
35	CML277	NAM parents
36	Ky21	NAM parents
37	Oh43-1	NAM parents
46	CML322	NAM parents
47	M37W	NAM parents
48	P39	NAM parents
56	B97-1	NAM parents
57	CML333	NAM parents
59	Tx303	NAM parents
67	CML52	NAM parents
68	Hp301	NAM parents
69	MO18W	NAM parents
70	Tzi8	NAM parents
78	CMlL69	NAM parents
79	Il14H	NAM parents
80	MS71	NAM parents
81	W22 R-scm std	NAM parents
24	Florida 56	PVP
34	LH1	PVP
45	P737M20	PVP
90	LH38	PVP
91	LH132	PVP
93	IB014	PVP
94	78002A	PVP
95	LH52	PVP
96	LH146Ht	PVP
97	MBPM	PVP
98	787	PVP
99	PHW65	PVP
101	792	PVP
102	LH39	PVP
103	207	PVP
104	CR1HT	PVP
105	MBNA	PVP
106	LH54	PVP
107	PHR36	PVP
108	LH156	PVP
109	PB80	PVP
110	790	PVP
111	11430	PVP
112	PHT60	PVP
113	NQ508	PVP
114	LH51	PVP
115	PHG50	PVP
116	Black Jewell 85	PVP
117	78004	PVP
118	LH57	PVP
119	PHW17	PVP
120	LH60	PVP
121	PHG86	PVP
122	793	PVP
123	2MA22	PVP
124	PHW52	PVP
125	ML606	PVP
126	MDF-13D	PVP
127	BO9	PVP
128	PHG71	PVP
129	78010	PVP
130	PHG47	PVP
131	764	PVP
132	LH85	PVP
133	IB02	PVP
134	LH149	PVP
135	MBST	PVP
136	PHW79	PVP
137	991	PVP
138	LH74	PVP
139	PHG35	PVP
140	6103	PVP
141	PHG83	PVP
142	PHG72	PVP
143	778	PVP
144	NS701	PVP
145	LH59	PVP
146	LH65	PVP
147	PHH93	PVP
148	NS501	PVP
149	POP-N-EAT	PVP
150	FAPW	PVP
151	B47	PVP
152	LH82	PVP
153	LH150	PVP
154	PHG84	PVP
155	779	PVP
156	807	PVP
157	PHK05	PVP
158	PHK76	PVP
159	PHN47	PVP
160	H8431	PVP
161	LP1 CMS HT	PVP
162	LH145	PVP
163	G80	PVP
164	LH93	PVP
165	5707	PVP
166	PHJ40	PVP
167	794	PVP
168	78371A	PVP
169	PHR25	PVP
170	PHT77	PVP
171	PHR32	PVP
172	S8324	PVP
173	FR19	PVP
174	PHG39	PVP
175	LH123HT	PVP
176	HBA1	PVP
177	4676A	PVP
178	PHZ51	PVP
179	LP5	PVP
180	FBHJ	PVP
181	PHV78	PVP
182	PHV63	PVP
183	PHR47	PVP
184	S8326	PVP
12	TIP-496.2	Teosinte inbred
13	TIP-517.2	Teosinte inbred
21	TIP-466.2	Teosinte inbred
22	TIP-469.2	Teosinte inbred
31	TIP-529.2	Teosinte inbred
32	TIP-512.2	Teosinte inbred
41	TIP-521.2	Teosinte inbred
42	TIP-503.2	Teosinte inbred
43	TIP-475.2	Teosinte inbred
52	TIP-462.2	Teosinte inbred
53	TIP-485.2	Teosinte inbred
54	TIP-489.2	Teosinte inbred
63	TIP-523.2	Teosinte inbred
64	TIP-534.2	Teosinte inbred
74	TIP-454.2	Teosinte inbred
75	TIP-508.2	Teosinte inbred
85	TIP-458.2	Teosinte inbred
86	TIP-498.2	Teosinte inbred
212	B37	TraitGenetics Panel
213	B73	TraitGenetics Panel
214	OH43-2	TraitGenetics Panel
215	MO17	TraitGenetics Panel
216	F7=Fv7	TraitGenetics Panel
217	W401	TraitGenetics Panel
218	MBS847	TraitGenetics Panel
219	F252=FV252	TraitGenetics Panel
220	EP1	TraitGenetics Panel
221	D171	TraitGenetics Panel
222	CO255	TraitGenetics Panel
223	A632	TraitGenetics Panel
224	F2=FV2	TraitGenetics Panel
225	Pa91	TraitGenetics Panel
185	Mu-T1	Triplet
186	Va-T1	Triplet
187	K-T1	Triplet
188	Mu-T2	Triplet
189	Va-T2	Triplet
190	K-T2	Triplet
191	Mu-T4	Triplet
192	Va-T4	Triplet
193	K-T4	Triplet
194	Mu-T5	Triplet
195	Va-T5	Triplet
196	K-T5	Triplet
197	Mu-T6	Triplet
198	Va-T6	Triplet
199	K-T6	Triplet
200	Mu-T8	Triplet
201	Va-T8	Triplet
202	K-T8	Triplet
203	Mu-T9	Triplet
204	Va-T9	Triplet
205	K-T9	Triplet
206	Mu-T11	Triplet
207	Va-T11	Triplet
208	K-T11	Triplet
209	Mu-T12	Triplet
210	Va-T12	Triplet
211	K-T12	Triplet
58	M162W
